# Supplementary material for: Detection of cell-type-specific risk-CpG sites in epigenome-wide association studies
Source: Nat Commun. 2019 Jul 15;10:3113. doi: 10.1038/s41467-019-10864-z (PMC6629651; doi:10.1038/s41467-019-10864-z)
Supplement: Supplementary file 4 — Source Data [file 41467_2019_10864_MOESM4_ESM.zip]

Archive with 343 entries (281 files):
- Source Data/
- Source Data/Comparison R code with otherEWASmethods/
- Source Data/Comparison R code with otherEWASmethods/comparison_code.R
- Source Data/Comparison R code with otherEWASmethods/demo/
- Source Data/Comparison R code with otherEWASmethods/demo/160k_cpgnames.txt
- Source Data/Comparison R code with otherEWASmethods/readme.txt
- Source Data/Comparison R code with otherEWASmethods/refactor.R
- Source Data/Comparison R code with otherEWASmethods/Rwrap/
- Source Data/Comparison R code with otherEWASmethods/Rwrap/FLE.R
- Source Data/Comparison R code with otherEWASmethods/Rwrap/FLEscript.R
- Source Data/Comparison R code with otherEWASmethods/src/
- Source Data/Comparison R code with otherEWASmethods/src/annot450k.dict
- Source Data/Comparison R code with otherEWASmethods/src/fastlmm-ewasher.py
- Source Data/Comparison R code with otherEWASmethods/src/fastlmmc
- Source Data/Comparison R code with otherEWASmethods/src/FastLmmC.exe
- Source Data/Comparison R code with otherEWASmethods/src/FastLmmC.Manual.pdf
- Source Data/Comparison R code with otherEWASmethods/src/FastLmmEwasher.pyproj
- Source Data/Comparison R code with otherEWASmethods/src/FastLmmEwasher.sln
- Source Data/Comparison R code with otherEWASmethods/src/libiomp5md.dll
- Source Data/Comparison R code with otherEWASmethods/src/utils.py
- Source Data/Comparison R code with otherEWASmethods/src/utils.pyc
- Source Data/Rcode to conduct HIREewas/
- Source Data/Rcode to conduct HIREewas/Rscript_HIREewas.R
- Source Data/Rcode to generate datasets in simulation study/
- Source Data/Rcode to generate datasets in simulation study/alternative_K3_K5_K7_n180_data_generation.R
- Source Data/Rcode to generate datasets in simulation study/alternative_K3_n300_data_generating.R
- Source Data/Rcode to generate datasets in simulation study/alternative_K3_n600_data_generating.R
- Source Data/Rcode to generate datasets in simulation study/alternative_K5_n300_data_generating.R
- Source Data/Rcode to generate datasets in simulation study/alternative_K5_n600_data_generating.R
- Source Data/Rcode to generate datasets in simulation study/alternative_K7_n300_data_generating.R
- Source Data/Rcode to generate datasets in simulation study/alternative_K7_n600_data_generating.R
- Source Data/Rcode to generate datasets in simulation study/null_K3_K5_K7_n180_data_generation.R
- Source Data/Rcode to generate datasets in simulation study/null_K3_n300_data_generating.R
- Source Data/Rcode to generate datasets in simulation study/null_K3_n600_data_generating.R
- Source Data/Rcode to generate datasets in simulation study/null_K5_n300_data_generating.R
- Source Data/Rcode to generate datasets in simulation study/null_K5_n600_data_generating.R
- Source Data/Rcode to generate datasets in simulation study/null_K7_n300_data_generating.R
- Source Data/Rcode to generate datasets in simulation study/null_K7_n600_data_generating.R
- Source Data/Rcode to generate datasets in simulation study/readme.txt
- Source Data/Rcode to plot figures and calculate the values in tables/
- Source Data/Rcode to plot figures and calculate the values in tables/Figure2/
- Source Data/Rcode to plot figures and calculate the values in tables/Figure2/plot_association_patterns.R
- Source Data/Rcode to plot figures and calculate the values in tables/Figure2/plot_density_and_QQ_plots.R
- Source Data/Rcode to plot figures and calculate the values in tables/Figure2/plot_ROC_curves.R
- Source Data/Rcode to plot figures and calculate the values in tables/Figure2/readme.txt
- Source Data/Rcode to plot figures and calculate the values in tables/Figure3/
- Source Data/Rcode to plot figures and calculate the values in tables/Figure3/plot_figure3.R
- Source Data/Rcode to plot figures and calculate the values in tables/Figure3/readme.txt
- Source Data/Rcode to plot figures and calculate the values in tables/Table1/
- Source Data/Rcode to plot figures and calculate the values in tables/Table1/alternative_cases/
- Source Data/Rcode to plot figures and calculate the values in tables/Table1/alternative_cases/K3n180/
- Source Data/Rcode to plot figures and calculate the values in tables/Table1/alternative_cases/K3n180/alternative_analysis.R
- Source Data/Rcode to plot figures and calculate the values in tables/Table1/alternative_cases/K3n180/alternative_K3n180_FPR_summary_5replicates.txt
- Source Data/Rcode to plot figures and calculate the values in tables/Table1/alternative_cases/K3n180/alternative_K3n180_FPR_summary_mean.txt
- Source Data/Rcode to plot figures and calculate the values in tables/Table1/alternative_cases/K3n180/alternative_K3n180_TPR_summary_5replicates.txt
- Source Data/Rcode to plot figures and calculate the values in tables/Table1/alternative_cases/K3n180/alternative_K3n180_TPR_summary_mean.txt
- Source Data/Rcode to plot figures and calculate the values in tables/Table1/alternative_cases/K3n300/
- Source Data/Rcode to plot figures and calculate the values in tables/Table1/alternative_cases/K3n300/rep1/
- Source Data/Rcode to plot figures and calculate the values in tables/Table1/alternative_cases/K3n300/rep1/EWASHer_code.R
- Source Data/Rcode to plot figures and calculate the values in tables/Table1/alternative_cases/K3n300/rep1/FPR_TPR.txt
- Source Data/Rcode to plot figures and calculate the values in tables/Table1/alternative_cases/K3n300/rep1/ReFACTor_code.R
- Source Data/Rcode to plot figures and calculate the values in tables/Table1/alternative_cases/K3n300/rep1/RefFreeEWAS_code.R
- Source Data/Rcode to plot figures and calculate the values in tables/Table1/alternative_cases/K3n300/rep1/sva_analysis.R
- Source Data/Rcode to plot figures and calculate the values in tables/Table1/alternative_cases/K3n300/rep2/
- Source Data/Rcode to plot figures and calculate the values in tables/Table1/alternative_cases/K3n300/rep2/EWASHer_code.R
- Source Data/Rcode to plot figures and calculate the values in tables/Table1/alternative_cases/K3n300/rep2/FPR_TPR.txt
- Source Data/Rcode to plot figures and calculate the values in tables/Table1/alternative_cases/K3n300/rep2/HIRE_code.R
- Source Data/Rcode to plot figures and calculate the values in tables/Table1/alternative_cases/K3n300/rep2/ReFACTor_code.R
- Source Data/Rcode to plot figures and calculate the values in tables/Table1/alternative_cases/K3n300/rep2/RefFreeEWAS_code.R
- Source Data/Rcode to plot figures and calculate the values in tables/Table1/alternative_cases/K3n300/rep2/sva_analysis.R
- Source Data/Rcode to plot figures and calculate the values in tables/Table1/alternative_cases/K3n300/rep3/
- Source Data/Rcode to plot figures and calculate the values in tables/Table1/alternative_cases/K3n300/rep3/EWASHer_code.R
- Source Data/Rcode to plot figures and calculate the values in tables/Table1/alternative_cases/K3n300/rep3/FPR_TPR.txt
- Source Data/Rcode to plot figures and calculate the values in tables/Table1/alternative_cases/K3n300/rep3/HIRE_code.R
- Source Data/Rcode to plot figures and calculate the values in tables/Table1/alternative_cases/K3n300/rep3/ReFACTor_code.R
- Source Data/Rcode to plot figures and calculate the values in tables/Table1/alternative_cases/K3n300/rep3/RefFreeEWAS_code.R
- Source Data/Rcode to plot figures and calculate the values in tables/Table1/alternative_cases/K3n300/rep3/sva_analysis.R
- Source Data/Rcode to plot figures and calculate the values in tables/Table1/alternative_cases/K3n300/rep4/
- Source Data/Rcode to plot figures and calculate the values in tables/Table1/alternative_cases/K3n300/rep4/EWASHer_code.R
- Source Data/Rcode to plot figures and calculate the values in tables/Table1/alternative_cases/K3n300/rep4/FPR_TPR.txt
- Source Data/Rcode to plot figures and calculate the values in tables/Table1/alternative_cases/K3n300/rep4/HIRE_code.R
- Source Data/Rcode to plot figures and calculate the values in tables/Table1/alternative_cases/K3n300/rep4/ReFACTor_code.R
- Source Data/Rcode to plot figures and calculate the values in tables/Table1/alternative_cases/K3n300/rep4/RefFreeEWAS_code.R
- Source Data/Rcode to plot figures and calculate the values in tables/Table1/alternative_cases/K3n300/rep4/sva_analysis.R
- Source Data/Rcode to plot figures and calculate the values in tables/Table1/alternative_cases/K3n300/rep5/
- Source Data/Rcode to plot figures and calculate the values in tables/Table1/alternative_cases/K3n300/rep5/EWASHer_code.R
- Source Data/Rcode to plot figures and calculate the values in tables/Table1/alternative_cases/K3n300/rep5/FPR_TPR.txt
- Source Data/Rcode to plot figures and calculate the values in tables/Table1/alternative_cases/K3n300/rep5/HIRE_code.R
- Source Data/Rcode to plot figures and calculate the values in tables/Table1/alternative_cases/K3n300/rep5/ReFACTor.R
- Source Data/Rcode to plot figures and calculate the values in tables/Table1/alternative_cases/K3n300/rep5/RefFreeEWAS_code.R
- Source Data/Rcode to plot figures and calculate the values in tables/Table1/alternative_cases/K3n300/rep5/sva_analysis.R
- Source Data/Rcode to plot figures and calculate the values in tables/Table1/alternative_cases/K3n300/summary_code.R
- Source Data/Rcode to plot figures and calculate the values in tables/Table1/alternative_cases/K3n600/
- Source Data/Rcode to plot figures and calculate the values in tables/Table1/alternative_cases/K3n600/rep1/
- Source Data/Rcode to plot figures and calculate the values in tables/Table1/alternative_cases/K3n600/rep1/EWASHer_code.R
- Source Data/Rcode to plot figures and calculate the values in tables/Table1/alternative_cases/K3n600/rep1/FPR_TPR.txt
- Source Data/Rcode to plot figures and calculate the values in tables/Table1/alternative_cases/K3n600/rep1/ReFACTor.R
- Source Data/Rcode to plot figures and calculate the values in tables/Table1/alternative_cases/K3n600/rep1/RefFreeEWAS_code.R
- Source Data/Rcode to plot figures and calculate the values in tables/Table1/alternative_cases/K3n600/rep1/sva_analysis.R
- Source Data/Rcode to plot figures and calculate the values in tables/Table1/alternative_cases/K3n600/rep2/
- Source Data/Rcode to plot figures and calculate the values in tables/Table1/alternative_cases/K3n600/rep2/EWASHer_code.R
- Source Data/Rcode to plot figures and calculate the values in tables/Table1/alternative_cases/K3n600/rep2/FPR_TPR.txt
- Source Data/Rcode to plot figures and calculate the values in tables/Table1/alternative_cases/K3n600/rep2/HIRE_code.R
- Source Data/Rcode to plot figures and calculate the values in tables/Table1/alternative_cases/K3n600/rep2/ReFACTor_code.R
- Source Data/Rcode to plot figures and calculate the values in tables/Table1/alternative_cases/K3n600/rep2/RefFreeEWAS_code.R
- Source Data/Rcode to plot figures and calculate the values in tables/Table1/alternative_cases/K3n600/rep2/sva_analysis.R
- Source Data/Rcode to plot figures and calculate the values in tables/Table1/alternative_cases/K3n600/rep3/
- Source Data/Rcode to plot figures and calculate the values in tables/Table1/alternative_cases/K3n600/rep3/EWASHer_code.R
- Source Data/Rcode to plot figures and calculate the values in tables/Table1/alternative_cases/K3n600/rep3/FPR_TPR.txt
- Source Data/Rcode to plot figures and calculate the values in tables/Table1/alternative_cases/K3n600/rep3/HIRE_code.R
- Source Data/Rcode to plot figures and calculate the values in tables/Table1/alternative_cases/K3n600/rep3/ReFACTor_code.R
- Source Data/Rcode to plot figures and calculate the values in tables/Table1/alternative_cases/K3n600/rep3/RefFreeEWAS_code.R
- Source Data/Rcode to plot figures and calculate the values in tables/Table1/alternative_cases/K3n600/rep3/sva_analysis.R
- Source Data/Rcode to plot figures and calculate the values in tables/Table1/alternative_cases/K3n600/rep4/
- Source Data/Rcode to plot figures and calculate the values in tables/Table1/alternative_cases/K3n600/rep4/EWASHer_code.R
- Source Data/Rcode to plot figures and calculate the values in tables/Table1/alternative_cases/K3n600/rep4/FPR_TPR.txt
- Source Data/Rcode to plot figures and calculate the values in tables/Table1/alternative_cases/K3n600/rep4/HIRE_code.R
- Source Data/Rcode to plot figures and calculate the values in tables/Table1/alternative_cases/K3n600/rep4/ReFACTor.R
- Source Data/Rcode to plot figures and calculate the values in tables/Table1/alternative_cases/K3n600/rep4/RefFreeEWAS_code.R
- Source Data/Rcode to plot figures and calculate the values in tables/Table1/alternative_cases/K3n600/rep4/sva_analysis.R
- Source Data/Rcode to plot figures and calculate the values in tables/Table1/alternative_cases/K3n600/rep5/
- Source Data/Rcode to plot figures and calculate the values in tables/Table1/alternative_cases/K3n600/rep5/EWASHer_code.R
- Source Data/Rcode to plot figures and calculate the values in tables/Table1/alternative_cases/K3n600/rep5/FPR_TPR.txt
- Source Data/Rcode to plot figures and calculate the values in tables/Table1/alternative_cases/K3n600/rep5/HIRE_code.R
- Source Data/Rcode to plot figures and calculate the values in tables/Table1/alternative_cases/K3n600/rep5/ReFACTor_code.R
- Source Data/Rcode to plot figures and calculate the values in tables/Table1/alternative_cases/K3n600/rep5/RefFreeEWAS_code.R
- Source Data/Rcode to plot figures and calculate the values in tables/Table1/alternative_cases/K3n600/rep5/sva_analysis.R
- Source Data/Rcode to plot figures and calculate the values in tables/Table1/alternative_cases/K3n600/summary_code.R
- Source Data/Rcode to plot figures and calculate the values in tables/Table1/alternative_cases/K5n180/
- Source Data/Rcode to plot figures and calculate the values in tables/Table1/alternative_cases/K5n180/alternative_analysis.R
- Source Data/Rcode to plot figures and calculate the values in tables/Table1/alternative_cases/K5n180/alternative_K5n180_FPR_summary_5replicates.txt
- Source Data/Rcode to plot figures and calculate the values in tables/Table1/alternative_cases/K5n180/alternative_K5n180_FPR_summary_mean.txt
- Source Data/Rcode to plot figures and calculate the values in tables/Table1/alternative_cases/K5n180/alternative_K5n180_TPR_summary_5replicates.txt
- Source Data/Rcode to plot figures and calculate the values in tables/Table1/alternative_cases/K5n180/alternative_K5n180_TPR_summary_mean.txt
- Source Data/Rcode to plot figures and calculate the values in tables/Table1/alternative_cases/K5n300/
- Source Data/Rcode to plot figures and calculate the values in tables/Table1/alternative_cases/K5n300/rep1/
- Source Data/Rcode to plot figures and calculate the values in tables/Table1/alternative_cases/K5n300/rep1/EWASHer_code.R
- Source Data/Rcode to plot figures and calculate the values in tables/Table1/alternative_cases/K5n300/rep1/FPR_TPR.txt
- Source Data/Rcode to plot figures and calculate the values in tables/Table1/alternative_cases/K5n300/rep1/ReFACTor.R
- Source Data/Rcode to plot figures and calculate the values in tables/Table1/alternative_cases/K5n300/rep1/RefFreeEWAS_code.R
- Source Data/Rcode to plot figures and calculate the values in tables/Table1/alternative_cases/K5n300/rep1/sva_analysis.R
- Source Data/Rcode to plot figures and calculate the values in tables/Table1/alternative_cases/K5n300/rep2/
- Source Data/Rcode to plot figures and calculate the values in tables/Table1/alternative_cases/K5n300/rep2/EWASHer_code.R
- Source Data/Rcode to plot figures and calculate the values in tables/Table1/alternative_cases/K5n300/rep2/FPR_TPR.txt
- Source Data/Rcode to plot figures and calculate the values in tables/Table1/alternative_cases/K5n300/rep2/HIRE_code.R
- Source Data/Rcode to plot figures and calculate the values in tables/Table1/alternative_cases/K5n300/rep2/ReFACTor_code.R
- Source Data/Rcode to plot figures and calculate the values in tables/Table1/alternative_cases/K5n300/rep2/RefFreeEWAS_code.R
- Source Data/Rcode to plot figures and calculate the values in tables/Table1/alternative_cases/K5n300/rep2/sva_analysis.R
- Source Data/Rcode to plot figures and calculate the values in tables/Table1/alternative_cases/K5n300/rep3/
- Source Data/Rcode to plot figures and calculate the values in tables/Table1/alternative_cases/K5n300/rep3/EWASHer_code.R
- Source Data/Rcode to plot figures and calculate the values in tables/Table1/alternative_cases/K5n300/rep3/FPR_TPR.txt
- Source Data/Rcode to plot figures and calculate the values in tables/Table1/alternative_cases/K5n300/rep3/HIRE_code.R
- Source Data/Rcode to plot figures and calculate the values in tables/Table1/alternative_cases/K5n300/rep3/ReFACTor_code.R
- Source Data/Rcode to plot figures and calculate the values in tables/Table1/alternative_cases/K5n300/rep3/RefFreeEWAS_code.R
- Source Data/Rcode to plot figures and calculate the values in tables/Table1/alternative_cases/K5n300/rep3/sva_analysis.R
- Source Data/Rcode to plot figures and calculate the values in tables/Table1/alternative_cases/K5n300/rep4/
- Source Data/Rcode to plot figures and calculate the values in tables/Table1/alternative_cases/K5n300/rep4/EWASHer_code.R
- Source Data/Rcode to plot figures and calculate the values in tables/Table1/alternative_cases/K5n300/rep4/FPR_TPR.txt
- Source Data/Rcode to plot figures and calculate the values in tables/Table1/alternative_cases/K5n300/rep4/HIRE_code.R
- Source Data/Rcode to plot figures and calculate the values in tables/Table1/alternative_cases/K5n300/rep4/ReFACTor_code.R
- Source Data/Rcode to plot figures and calculate the values in tables/Table1/alternative_cases/K5n300/rep4/RefFreeEWAS_code.R
- Source Data/Rcode to plot figures and calculate the values in tables/Table1/alternative_cases/K5n300/rep4/sva_analysis.R
- Source Data/Rcode to plot figures and calculate the values in tables/Table1/alternative_cases/K5n300/rep5/
- Source Data/Rcode to plot figures and calculate the values in tables/Table1/alternative_cases/K5n300/rep5/EWASHer_code.R
- Source Data/Rcode to plot figures and calculate the values in tables/Table1/alternative_cases/K5n300/rep5/FPR_TPR.txt
- Source Data/Rcode to plot figures and calculate the values in tables/Table1/alternative_cases/K5n300/rep5/HIRE_code.R
- Source Data/Rcode to plot figures and calculate the values in tables/Table1/alternative_cases/K5n300/rep5/ReFACTor_code.R
- Source Data/Rcode to plot figures and calculate the values in tables/Table1/alternative_cases/K5n300/rep5/RefFreeEWAS_code.R
- Source Data/Rcode to plot figures and calculate the values in tables/Table1/alternative_cases/K5n300/rep5/sva_analysis.R
- Source Data/Rcode to plot figures and calculate the values in tables/Table1/alternative_cases/K5n300/summary_code.R
- Source Data/Rcode to plot figures and calculate the values in tables/Table1/alternative_cases/K5n600/
- Source Data/Rcode to plot figures and calculate the values in tables/Table1/alternative_cases/K5n600/rep1/
- Source Data/Rcode to plot figures and calculate the values in tables/Table1/alternative_cases/K5n600/rep1/EWASHer_code.R
- Source Data/Rcode to plot figures and calculate the values in tables/Table1/alternative_cases/K5n600/rep1/FPR_TPR.txt
- Source Data/Rcode to plot figures and calculate the values in tables/Table1/alternative_cases/K5n600/rep1/ReFACTor_code.R
- Source Data/Rcode to plot figures and calculate the values in tables/Table1/alternative_cases/K5n600/rep1/RefFreeEWAS_code.R
- Source Data/Rcode to plot figures and calculate the values in tables/Table1/alternative_cases/K5n600/rep1/sva_analysis.R
- Source Data/Rcode to plot figures and calculate the values in tables/Table1/alternative_cases/K5n600/rep2/
- Source Data/Rcode to plot figures and calculate the values in tables/Table1/alternative_cases/K5n600/rep2/EWASHer_code.R
- Source Data/Rcode to plot figures and calculate the values in tables/Table1/alternative_cases/K5n600/rep2/FPR_TPR.txt
- Source Data/Rcode to plot figures and calculate the values in tables/Table1/alternative_cases/K5n600/rep2/HIRE_code.R
- Source Data/Rcode to plot figures and calculate the values in tables/Table1/alternative_cases/K5n600/rep2/ReFACTor_code.R
- Source Data/Rcode to plot figures and calculate the values in tables/Table1/alternative_cases/K5n600/rep2/RefFreeEWAS_code.R
- Source Data/Rcode to plot figures and calculate the values in tables/Table1/alternative_cases/K5n600/rep2/sva_analysis.R
- Source Data/Rcode to plot figures and calculate the values in tables/Table1/alternative_cases/K5n600/rep3/
- Source Data/Rcode to plot figures and calculate the values in tables/Table1/alternative_cases/K5n600/rep3/EWASHer_code.R
- Source Data/Rcode to plot figures and calculate the values in tables/Table1/alternative_cases/K5n600/rep3/FPR_TPR.txt
- Source Data/Rcode to plot figures and calculate the values in tables/Table1/alternative_cases/K5n600/rep3/HIRE_code.R
- Source Data/Rcode to plot figures and calculate the values in tables/Table1/alternative_cases/K5n600/rep3/ReFACTor_code.R
- Source Data/Rcode to plot figures and calculate the values in tables/Table1/alternative_cases/K5n600/rep3/RefFreeEWAS_code.R
- Source Data/Rcode to plot figures and calculate the values in tables/Table1/alternative_cases/K5n600/rep3/sva_analysis.R
- Source Data/Rcode to plot figures and calculate the values in tables/Table1/alternative_cases/K5n600/rep4/
- Source Data/Rcode to plot figures and calculate the values in tables/Table1/alternative_cases/K5n600/rep4/EWASHer_code.R
- Source Data/Rcode to plot figures and calculate the values in tables/Table1/alternative_cases/K5n600/rep4/FPR_TPR.txt
- Source Data/Rcode to plot figures and calculate the values in tables/Table1/alternative_cases/K5n600/rep4/HIRE_code.R
- Source Data/Rcode to plot figures and calculate the values in tables/Table1/alternative_cases/K5n600/rep4/ReFACTor.R
- Source Data/Rcode to plot figures and calculate the values in tables/Table1/alternative_cases/K5n600/rep4/RefFreeEWAS_code.R
- Source Data/Rcode to plot figures and calculate the values in tables/Table1/alternative_cases/K5n600/rep4/sva_analysis.R
- Source Data/Rcode to plot figures and calculate the values in tables/Table1/alternative_cases/K5n600/rep5/
- Source Data/Rcode to plot figures and calculate the values in tables/Table1/alternative_cases/K5n600/rep5/EWASHer_code.R
- Source Data/Rcode to plot figures and calculate the values in tables/Table1/alternative_cases/K5n600/rep5/FPR_TPR.txt
- Source Data/Rcode to plot figures and calculate the values in tables/Table1/alternative_cases/K5n600/rep5/HIRE_code.R
- Source Data/Rcode to plot figures and calculate the values in tables/Table1/alternative_cases/K5n600/rep5/ReFACTor.R
- Source Data/Rcode to plot figures and calculate the values in tables/Table1/alternative_cases/K5n600/rep5/RefFreeEWAS_code.R
- Source Data/Rcode to plot figures and calculate the values in tables/Table1/alternative_cases/K5n600/summary_code.R
- Source Data/Rcode to plot figures and calculate the values in tables/Table1/alternative_cases/K7n180/
- Source Data/Rcode to plot figures and calculate the values in tables/Table1/alternative_cases/K7n180/alternative_analysis.R
- Source Data/Rcode to plot figures and calculate the values in tables/Table1/alternative_cases/K7n180/alternative_K7_n180_FPR_summary_5replicates.txt
- Source Data/Rcode to plot figures and calculate the values in tables/Table1/alternative_cases/K7n180/alternative_K7_n180_FPR_summary_mean.txt
- Source Data/Rcode to plot figures and calculate the values in tables/Table1/alternative_cases/K7n180/alternative_K7_n180_TPR_summary_5replicates.txt
- Source Data/Rcode to plot figures and calculate the values in tables/Table1/alternative_cases/K7n180/alternative_K7_n180_TPR_summary_mean.txt
- Source Data/Rcode to plot figures and calculate the values in tables/Table1/alternative_cases/K7n300/
- Source Data/Rcode to plot figures and calculate the values in tables/Table1/alternative_cases/K7n300/alternative_analysis.R
- Source Data/Rcode to plot figures and calculate the values in tables/Table1/alternative_cases/K7n300/alternative_K7_n300_FPR_summary_5replicates.txt
- Source Data/Rcode to plot figures and calculate the values in tables/Table1/alternative_cases/K7n300/alternative_K7_n300_FPR_summary_mean.txt
- Source Data/Rcode to plot figures and calculate the values in tables/Table1/alternative_cases/K7n300/alternative_K7_n300_TPR_summary_5replicates.txt
- Source Data/Rcode to plot figures and calculate the values in tables/Table1/alternative_cases/K7n300/alternative_K7_n300_TPR_summary_mean.txt
- Source Data/Rcode to plot figures and calculate the values in tables/Table1/alternative_cases/K7n600/
- Source Data/Rcode to plot figures and calculate the values in tables/Table1/alternative_cases/K7n600/alternative_analysis.R
- Source Data/Rcode to plot figures and calculate the values in tables/Table1/alternative_cases/K7n600/alternative_K7_n600_FPR_summary_5replicates.txt
- Source Data/Rcode to plot figures and calculate the values in tables/Table1/alternative_cases/K7n600/alternative_K7_n600_FPR_summary_mean.txt
- Source Data/Rcode to plot figures and calculate the values in tables/Table1/alternative_cases/K7n600/alternative_K7_n600_TPR_summary_5replicates.txt
- Source Data/Rcode to plot figures and calculate the values in tables/Table1/alternative_cases/K7n600/alternative_K7_n600_TPR_summary_mean.txt
- Source Data/Rcode to plot figures and calculate the values in tables/Table1/null_cases/
- Source Data/Rcode to plot figures and calculate the values in tables/Table1/null_cases/K3n180/
- Source Data/Rcode to plot figures and calculate the values in tables/Table1/null_cases/K3n180/null_analysis.R
- Source Data/Rcode to plot figures and calculate the values in tables/Table1/null_cases/K3n180/null_K3n180_FPR_summary_5replicates.txt
- Source Data/Rcode to plot figures and calculate the values in tables/Table1/null_cases/K3n180/null_K3n180_FPR_summary_mean.txt
- Source Data/Rcode to plot figures and calculate the values in tables/Table1/null_cases/K3n300/
- Source Data/Rcode to plot figures and calculate the values in tables/Table1/null_cases/K3n300/EWASHer_code.R
- Source Data/Rcode to plot figures and calculate the values in tables/Table1/null_cases/K3n300/FPR_ewasher.txt
- Source Data/Rcode to plot figures and calculate the values in tables/Table1/null_cases/K3n300/FPR_HIRE.txt
- Source Data/Rcode to plot figures and calculate the values in tables/Table1/null_cases/K3n300/FPR_refactor.txt
- Source Data/Rcode to plot figures and calculate the values in tables/Table1/null_cases/K3n300/FPR_reffreewas.txt
- Source Data/Rcode to plot figures and calculate the values in tables/Table1/null_cases/K3n300/FPR_sva.txt
- Source Data/Rcode to plot figures and calculate the values in tables/Table1/null_cases/K3n300/FPR_unadjusted.txt
- Source Data/Rcode to plot figures and calculate the values in tables/Table1/null_cases/K3n300/HIRE_code.R
- Source Data/Rcode to plot figures and calculate the values in tables/Table1/null_cases/K3n300/ReFACTor_code.R
- Source Data/Rcode to plot figures and calculate the values in tables/Table1/null_cases/K3n300/RefFreeEWAS_code.R
- Source Data/Rcode to plot figures and calculate the values in tables/Table1/null_cases/K3n300/sva_analysis.R
- Source Data/Rcode to plot figures and calculate the values in tables/Table1/null_cases/K3n600/
- Source Data/Rcode to plot figures and calculate the values in tables/Table1/null_cases/K3n600/EWASHer_code.R
- Source Data/Rcode to plot figures and calculate the values in tables/Table1/null_cases/K3n600/FPR_ewasher.txt
- Source Data/Rcode to plot figures and calculate the values in tables/Table1/null_cases/K3n600/FPR_HIRE.txt
- Source Data/Rcode to plot figures and calculate the values in tables/Table1/null_cases/K3n600/FPR_refactor.txt
- Source Data/Rcode to plot figures and calculate the values in tables/Table1/null_cases/K3n600/FPR_reffreewas.txt
- Source Data/Rcode to plot figures and calculate the values in tables/Table1/null_cases/K3n600/FPR_sva.txt
- Source Data/Rcode to plot figures and calculate the values in tables/Table1/null_cases/K3n600/FPR_unadjusted.txt
- Source Data/Rcode to plot figures and calculate the values in tables/Table1/null_cases/K3n600/HIRE_code.R
- Source Data/Rcode to plot figures and calculate the values in tables/Table1/null_cases/K3n600/ReFACTor_code.R
- Source Data/Rcode to plot figures and calculate the values in tables/Table1/null_cases/K3n600/RefFreeEWAS_code.R
- Source Data/Rcode to plot figures and calculate the values in tables/Table1/null_cases/K3n600/sva_analysis.R
- Source Data/Rcode to plot figures and calculate the values in tables/Table1/null_cases/K5n180/
- Source Data/Rcode to plot figures and calculate the values in tables/Table1/null_cases/K5n180/null_analysis.R
- Source Data/Rcode to plot figures and calculate the values in tables/Table1/null_cases/K5n180/null_K5n180_FPR_summary_5replicates.txt
- Source Data/Rcode to plot figures and calculate the values in tables/Table1/null_cases/K5n180/null_K5n180_FPR_summary_mean.txt
- Source Data/Rcode to plot figures and calculate the values in tables/Table1/null_cases/K5n300/
- Source Data/Rcode to plot figures and calculate the values in tables/Table1/null_cases/K5n300/demo.R
- Source Data/Rcode to plot figures and calculate the values in tables/Table1/null_cases/K5n300/EWASHer_code.R
- Source Data/Rcode to plot figures and calculate the values in tables/Table1/null_cases/K5n300/FPR_ewasher.txt
- Source Data/Rcode to plot figures and calculate the values in tables/Table1/null_cases/K5n300/FPR_HIRE.txt
- Source Data/Rcode to plot figures and calculate the values in tables/Table1/null_cases/K5n300/FPR_refactor.txt
- Source Data/Rcode to plot figures and calculate the values in tables/Table1/null_cases/K5n300/FPR_reffreewas.txt
- Source Data/Rcode to plot figures and calculate the values in tables/Table1/null_cases/K5n300/FPR_sva.txt
- Source Data/Rcode to plot figures and calculate the values in tables/Table1/null_cases/K5n300/FPR_unadjusted.txt
- Source Data/Rcode to plot figures and calculate the values in tables/Table1/null_cases/K5n300/HIRE_code.R
- Source Data/Rcode to plot figures and calculate the values in tables/Table1/null_cases/K5n300/RefFreeEWAS_code.R
- Source Data/Rcode to plot figures and calculate the values in tables/Table1/null_cases/K5n300/sva_analysis.R
- Source Data/Rcode to plot figures and calculate the values in tables/Table1/null_cases/K5n600/
- Source Data/Rcode to plot figures and calculate the values in tables/Table1/null_cases/K5n600/EWASHer_code.R
- Source Data/Rcode to plot figures and calculate the values in tables/Table1/null_cases/K5n600/FPR_ewasher.txt
- Source Data/Rcode to plot figures and calculate the values in tables/Table1/null_cases/K5n600/FPR_HIRE.txt
- Source Data/Rcode to plot figures and calculate the values in tables/Table1/null_cases/K5n600/FPR_refactor.txt
- Source Data/Rcode to plot figures and calculate the values in tables/Table1/null_cases/K5n600/FPR_reffreewas.txt
- Source Data/Rcode to plot figures and calculate the values in tables/Table1/null_cases/K5n600/FPR_sva.txt
- Source Data/Rcode to plot figures and calculate the values in tables/Table1/null_cases/K5n600/FPR_unadjusted.txt
- Source Data/Rcode to plot figures and calculate the values in tables/Table1/null_cases/K5n600/HIRE_code.R
- Source Data/Rcode to plot figures and calculate the values in tables/Table1/null_cases/K5n600/ReFACTor_code.R
- Source Data/Rcode to plot figures and calculate the values in tables/Table1/null_cases/K5n600/RefFreeEWAS_code.R
- Source Data/Rcode to plot figures and calculate the values in tables/Table1/null_cases/K5n600/sva_analysis.R
- Source Data/Rcode to plot figures and calculate the values in tables/Table1/null_cases/K7n180/
- Source Data/Rcode to plot figures and calculate the values in tables/Table1/null_cases/K7n180/null_analysis.R
- Source Data/Rcode to plot figures and calculate the values in tables/Table1/null_cases/K7n180/null_K7n180_FPR_summary_5replicates.txt
- Source Data/Rcode to plot figures and calculate the values in tables/Table1/null_cases/K7n180/null_K7n180_FPR_summary_mean.txt
- Source Data/Rcode to plot figures and calculate the values in tables/Table1/null_cases/K7n300/
- Source Data/Rcode to plot figures and calculate the values in tables/Table1/null_cases/K7n300/null_analysis.R
- Source Data/Rcode to plot figures and calculate the values in tables/Table1/null_cases/K7n300/null_K7n300_FPR_summary_5replicates.txt
- Source Data/Rcode to plot figures and calculate the values in tables/Table1/null_cases/K7n300/null_K7n300_FPR_summary_mean.txt
- Source Data/Rcode to plot figures and calculate the values in tables/Table1/null_cases/K7n600/
- Source Data/Rcode to plot figures and calculate the values in tables/Table1/null_cases/K7n600/null_analysis.R
- Source Data/Rcode to plot figures and calculate the values in tables/Table1/null_cases/K7n600/null_K7n600_FPR_summary_5replicates.txt
- Source Data/Rcode to plot figures and calculate the values in tables/Table1/null_cases/K7n600/null_K7n600_FPR_summary_mean.txt
- Source Data/Rcode to plot figures and calculate the values in tables/Table2/
- Source Data/Rcode to plot figures and calculate the values in tables/Table2/K3n180/
- Source Data/Rcode to plot figures and calculate the values in tables/Table2/K3n180/alternative_cellspecific.R
- Source Data/Rcode to plot figures and calculate the values in tables/Table2/K3n180/K3_n180_TPR_FPR_age_5replicates.txt
- Source Data/Rcode to plot figures and calculate the values in tables/Table2/K3n180/K3_n180_TPR_FPR_age_mean.txt
- Source Data/Rcode to plot figures and calculate the values in tables/Table2/K3n180/K3_n180_TPR_FPR_disease_5replicates.txt
- Source Data/Rcode to plot figures and calculate the values in tables/Table2/K3n180/K3_n180_TPR_FPR_disease_mean.txt
- Source Data/Rcode to plot figures and calculate the values in tables/Table2/K3n300/
[truncated: 43 more entries]
