# Supplementary material for: Detection of cell-type-specific risk-CpG sites in epigenome-wide association studies
Source: Nat Commun. 2019 Jul 15;10:3113. doi: 10.1038/s41467-019-10864-z (PMC6629651; doi:10.1038/s41467-019-10864-z)
Supplement: Supplementary file 4 — Source Data [file 41467_2019_10864_MOESM4_ESM.zip › Source Data/Comparison R code with otherEWASmethods/comparison_code.R]

#########################################################################################################
# Data Generation
#########################################################################################################
rm(list=ls())
set.seed(05222018)
#define a function to draw samples from a Dirichlet distribution
rDirichlet <- function(alpha_vec){
	num <- length(alpha_vec)
	temp <- rgamma(num, shape = alpha_vec, rate = 1)
	return(temp / sum(temp))
}

n <- 180     #number of samples 
n1 <- 60    #number of controls
n2 <- 120    #number of cases 

m <- 10000   #number of CpG sites
K <- 3       #underlying cell type number
	
#methylation profiles
#assume cell type 1 and cell type 2 are from the same lineage

#cell type 1
methy1 <- rbeta(m,3,6)

#cell type 2 
methy2 <- methy1 + rnorm(m, sd=0.01)
ind <- sample(1:m, m/5) 
#ind <- 1:m
methy2[ind] <- rbeta(length(ind),3,6)

#cell type 3
methy3 <- rbeta(m,3,6)
mu <- cbind(methy1, methy2, methy3)

#number of covariates
p <- 2

#covariates / phenotype
X <- rbind(c(rep(0, n1),rep(1, n2)), runif(n, min=20, max=50))

#set risk-CpG sites under each cell type for each phenotype
beta <- array(0, dim=c(m,K,p))

#control vs case
m_common <- 10
max_signal <- 0.15
min_signal <- 0.07
signs <- sample(c(-1,1), m_common*K, replace=T)
beta[1:m_common,1:K,1] <- signs * runif(m_common*K, min=min_signal, max=max_signal)

m_seperate <- 10
signs <- sample(c(-1,1), m_seperate*2, replace=T)
beta[m_common+(1:m_seperate),1:2,1] <- signs * runif(m_seperate*2, min=min_signal, max=max_signal)

signs <- sample(c(-1,1), m_seperate, replace=T)
beta[m_common+m_seperate+(1:m_seperate),K,1] <- signs * runif(m_seperate, min=min_signal, max=max_signal)

#age
base <- 20
m_common <- 10
max_signal <- 0.015
min_signal <- 0.007
signs <- sample(c(-1,1), m_common*K, replace=T)
beta[base+1:m_common,1:K,2] <- signs * runif(m_common*K, min=min_signal, max=max_signal)

m_seperate <- 10
signs <- sample(c(-1,1), m_seperate*2, replace=T)
beta[base+m_common+(1:m_seperate),1:2,2] <- signs * runif(m_seperate*2, min=min_signal, max=max_signal)

signs <- sample(c(-1,1), m_seperate, replace=T)
beta[base+m_common+m_seperate+(1:m_seperate),K,2] <- signs * runif(m_seperate, min=min_signal, max=max_signal)

#generate the cellular compositions 
P <- sapply(1:n, function(i){
				if(X[1,i]==0){ #if control
					rDirichlet(c(4,4, 2+X[2,i]/10))
				}else{
					rDirichlet(c(4,4, 5+X[2,i]/10))
				}	
			})

#generate the observed methylation profiles 
Ometh <- NULL
for(i in 1:n){
	utmp <- t(sapply(1:m, function(j){
					tmp1 <- colSums(X[ ,i] * t(beta[j, , ]))
					rnorm(K,mean=mu[j, ]+tmp1,sd=0.01)
				}))
	tmp2 <- colSums(P[ ,i] * t(utmp))
	Ometh <- cbind(Ometh, tmp2 + rnorm(m, sd = 0.01))
}

Ometh[Ometh > 1] <- 1

Ometh[Ometh < 0] <- 0

#########################################################################################################
# Apply HIRE and other methods
#########################################################################################################

#For HIRE
library(HIREewas)

#For sva and unadjusted analysis
library(sva)

#For RefFreeEWAS
library(RefFreeEWAS)

#For EWASHer
#set the relevant source code directory 
pysrc="src"
#import the wrapper functions
source("Rwrap/FLE.R")

#For ReFACTor
source("refactor.R")
associations_test <- function(O, y, model_append)
{
    observed_pvalues <- c()
    for (site in 1:ncol(O))
    {
        model <- lm(y ~ O[,site] + model_append)
        
        pvalue <- coef(summary(model))[2,4]
        observed_pvalues[site] = as.numeric(pvalue)
    }

    return(observed_pvalues) 
}

num_riskcpg <- 30

###############################################################################################
#comparisons
###############################################################################################

###################
#HIRE
###################
Ometh <- as.matrix(Ometh)
X <- as.matrix(X)
ret_list <- HIRE(Ometh, X, num_celltype=K, tol=10^(-5))
				
rs <- rowSums(ret_list$pvalues[ ,1:K] < 0.01 / (p*m*K))
TPR_HIRE <- sum(rs[1:num_riskcpg] > 0) / num_riskcpg
FPR_HIRE <- sum(rs[-(1:num_riskcpg)]>0) / (m-num_riskcpg)


###################
#SVA
###################		
mod <- cbind(rep(1,n), t(X))
mod0 <- cbind(rep(1,n), as.numeric(X[2,]))
svobj <- sva(Ometh, mod, mod0, n.sv = K)

#consider surrogate variables
modSv = cbind(mod,svobj$sv)
mod0Sv = cbind(mod0,svobj$sv)
pvalues_sva = f.pvalue(Ometh,modSv,mod0Sv)

#True postive number
a <- sum(pvalues_sva[1:num_riskcpg] < 0.01/m)
TPR_sva <- a / num_riskcpg

#False postive number 
fpn <- (sum(pvalues_sva < 0.01/m) - a)
FPR_sva <- fpn / (m-num_riskcpg)

###################
#Unadjusted
###################
#usual linear regression
pvalues_ordinary = f.pvalue(Ometh,mod,mod0)
#True postive number
a <- sum(pvalues_ordinary[1:num_riskcpg] < 0.01/m)
TPR_unadjusted <- a / num_riskcpg

#False postive number 
fpn <- (sum(pvalues_ordinary < 0.01/m) - a)

#False positive rate
FPR_unadjusted <- fpn / (m-num_riskcpg)

###################
#RefFreeEWAS
###################
test <- RefFreeEwasModel(Ometh, cbind(1, t(X)), K)
#where the dimension of the latent variables is set to
#the cell type number K

#Bootstrap for RefFreeEWAS Model
testBoot <- BootRefFreeEwasModel(test, nboot=10)

#The mean of Beta based on 10 bootstrap samples
#for the intercept term, case/control, age
BetaMean <- sapply(1:3, function(i){
					rowMeans(testBoot[ ,i,1,])
				})

#The standard deviation of Beta based on 10 bootstrap samples
#for the intercept term, case/control, and age
BetaStd <- sapply(1:3, function(i){
					apply(testBoot[ ,i,1,], 1, sd)
				})

#calculate p-values using normal approximation
pvalues_matr <- 2*pnorm(abs(BetaMean / BetaStd), lower.tail=F)

#the 2nd column of pvalues_matr corresponds to the effect of case/control status
pvalues <- as.numeric(pvalues_matr[ ,2])

#True postive number
a <- sum(pvalues[1:num_riskcpg] < 0.01/m)
#Power
TPR_RefFreeEWAS <- a / num_riskcpg

#False postive number 
fpn <- (sum(pvalues < 0.01/m) - a)
#False positive rate
FPR_RefFreeEWAS <- fpn / (m-num_riskcpg)

###################
#EWASHer
###################
cpgnames <- read.table("demo/160k_cpgnames.txt", header = FALSE)
data <- rbind(as.character(paste0("S", 1:n)), Ometh)
data <- cbind(c("ID", as.character(cpgnames[setdiff(1:(m+1),5255),1])), data[1:(m+1),]) 

#remove 5255 since it will not be considered after EWASHer screening.
phen <- cbind(paste0("S", 1:n) ,as.numeric(X[1,]))

covar <- rep(1,n)
covar <- cbind(covar, paste0("S", 1:n), as.numeric(X[2,])) 

# now call FLE on this data
results <- FLE(pysrc, data, phen, covar)

resTable <- read.table("results/out_ewasher.txt", skip=1, header = FALSE)
pvalues <- resTable[,6]
ind <- match(cpgnames[setdiff(1:(m+1),5255),1], resTable[,1])
pvalues <- pvalues[ind] #mapping to the original cpg site order.

#True postive number
a <- sum(pvalues[1:num_riskcpg] < 0.01/m)
#Power
TPR_EWASHer <- a / num_riskcpg

#False postive number 
fpn <- (sum(pvalues < 0.01/m) - a)
		
#False postive rate
FPR_EWASHer <- fpn / (m-num_riskcpg)

###################
#ReFACTor
###################	                                          
write.table(cbind(paste0("sample_",1:n),X[2,]), file = "covariate.txt" )
y <-  as.numeric(X[1,])

# run refactor
output <- refactor(Ometh, K, stdth = 0.02, covarfile = "covariate.txt", numcomp = K, out = "demo_refactor")

# exp3
pvalues <- associations_test(t(Ometh), y, output$refactor_components)

#True postive number
a <- sum(pvalues[1:num_riskcpg] < 0.01/m)
#Power
TPR_ReFACTor <- a/num_riskcpg

#False postive number 
fpn <- (sum(pvalues < 0.01/m) - a)
#False positive rate
FPR_ReFACTor <- fpn / (m-num_riskcpg)
