# Supplementary material for: Detection of cell-type-specific risk-CpG sites in epigenome-wide association studies
Source: Nat Commun. 2019 Jul 15;10:3113. doi: 10.1038/s41467-019-10864-z (PMC6629651; doi:10.1038/s41467-019-10864-z)
Supplement: Supplementary file 4 — Source Data [file 41467_2019_10864_MOESM4_ESM.zip › Source Data/Comparison R code with otherEWASmethods/demo/160k_cpgnames.txt]

cg00000029
cg00000108
cg00000109
cg00000165
cg00000236
cg00000289
cg00000292
cg00000321
cg00000363
cg00000622
cg00000658
cg00000714
cg00000721
cg00000734
cg00000769
cg00000807
cg00000884
cg00000905
cg00000924
cg00000948
cg00000957
cg00001099
cg00001245
cg00001249
cg00001261
cg00001269
cg00001349
cg00001364
cg00001446
cg00001510
cg00001534
cg00001582
cg00001583
cg00001593
cg00001594
cg00001687
cg00001747
cg00001791
cg00001793
cg00001809
cg00001854
cg00001874
cg00001930
cg00002028
cg00002033
cg00002080
cg00002116
cg00002145
cg00002190
cg00002224
cg00002236
cg00002406
cg00002426
cg00002449
cg00002464
cg00002473
cg00002490
cg00002531
cg00002591
cg00002593
cg00002597
cg00002646
cg00002660
cg00002719
cg00002749
cg00002769
cg00002808
cg00002809
cg00002810
cg00002837
cg00002930
cg00003014
cg00003091
cg00003173
cg00003181
cg00003187
cg00003202
cg00003287
cg00003298
cg00003305
cg00003345
cg00003513
cg00003529
cg00003578
cg00003625
cg00003722
cg00003784
cg00003818
cg00003858
cg00003900
cg00003965
cg00003969
cg00003994
cg00004055
cg00004061
cg00004067
cg00004072
cg00004073
cg00004082
cg00004089
cg00004105
cg00004121
cg00004192
cg00004207
cg00004209
cg00004219
cg00004257
cg00004421
cg00004429
cg00004533
cg00004562
cg00004608
cg00004667
cg00004700
cg00004771
cg00004773
cg00004775
cg00004806
cg00004818
cg00004859
cg00004883
cg00004939
cg00004963
cg00004979
cg00004996
cg00005010
cg00005040
cg00005072
cg00005083
cg00005112
cg00005164
cg00005166
cg00005215
cg00005297
cg00005306
cg00005390
cg00005437
cg00005541
cg00005543
cg00005617
cg00005619
cg00005622
cg00005740
cg00005817
cg00005847
cg00005849
cg00005861
cg00006032
cg00006081
cg00006090
cg00006122
cg00006198
cg00006243
cg00006397
cg00006414
cg00006459
cg00006626
cg00006787
cg00006815
cg00006867
cg00006884
cg00006948
cg00007032
cg00007036
cg00007064
cg00007076
cg00007215
cg00007221
cg00007226
cg00007239
cg00007269
cg00007300
cg00007324
cg00007326
cg00007420
cg00007426
cg00007466
cg00007540
cg00007644
cg00007675
cg00007800
cg00007810
cg00007898
cg00007981
cg00007987
cg00008004
cg00008033
cg00008036
cg00008188
cg00008345
cg00008387
cg00008446
cg00008452
cg00008488
cg00008493
cg00008544
cg00008564
cg00008612
cg00008621
cg00008629
cg00008647
cg00008665
cg00008671
cg00008695
cg00008713
cg00008737
cg00008800
cg00008810
cg00008819
cg00008823
cg00008839
cg00008932
cg00008945
cg00008971
cg00009001
cg00009038
cg00009053
cg00009088
cg00009167
cg00009196
cg00009214
cg00009292
cg00009293
cg00009306
cg00009349
cg00009364
cg00009407
cg00009412
cg00009421
cg00009436
cg00009523
cg00009553
cg00009750
cg00009796
cg00009834
cg00009871
cg00009916
cg00009922
cg00009927
cg00009944
cg00009970
cg00010046
cg00010078
cg00010108
cg00010168
cg00010242
cg00010266
cg00010445
cg00010654
cg00010659
cg00010672
cg00010742
cg00010789
cg00010853
cg00010890
cg00010932
cg00010946
cg00010947
cg00010954
cg00010992
cg00011122
cg00011200
cg00011203
cg00011225
cg00011239
cg00011247
cg00011284
cg00011346
cg00011350
cg00011459
cg00011460
cg00011482
cg00011513
cg00011564
cg00011578
cg00011605
cg00011616
cg00011717
cg00011740
cg00011754
cg00011856
cg00011861
cg00011891
cg00011924
cg00011994
cg00012036
cg00012123
cg00012126
cg00012148
cg00012194
cg00012199
cg00012203
cg00012238
cg00012317
cg00012343
cg00012362
cg00012386
cg00012395
cg00012397
cg00012469
cg00012522
cg00012529
cg00012576
cg00012638
cg00012692
cg00012698
cg00012701
cg00012762
cg00012792
cg00012920
cg00012960
cg00012992
cg00013006
cg00013015
cg00013196
cg00013301
cg00013349
cg00013369
cg00013374
cg00013409
cg00013410
cg00013441
cg00013451
cg00013475
cg00013540
cg00013543
cg00013569
cg00013618
cg00013655
cg00013660
cg00013733
cg00013804
cg00013809
cg00013899
cg00013993
cg00014085
cg00014104
cg00014112
cg00014118
cg00014152
cg00014168
cg00014194
cg00014203
cg00014260
cg00014272
cg00014285
cg00014289
cg00014301
cg00014333
cg00014377
cg00014445
cg00014484
cg00014561
cg00014638
cg00014665
cg00014667
cg00014733
cg00014748
cg00014752
cg00014754
cg00014786
cg00014806
cg00014830
cg00014837
cg00014900
cg00014986
cg00014996
cg00014998
cg00015024
cg00015058
cg00015121
cg00015261
cg00015286
cg00015319
cg00015340
cg00015343
cg00015373
cg00015530
cg00015572
cg00015603
cg00015639
cg00015699
cg00015770
cg00015930
cg00016066
cg00016127
cg00016156
cg00016223
cg00016238
cg00016255
cg00016324
cg00016360
cg00016406
cg00016439
cg00016481
cg00016498
cg00016522
cg00016593
cg00016618
cg00016718
cg00016783
cg00016802
cg00016814
cg00016841
cg00016892
cg00016913
cg00016934
cg00016968
cg00016996
cg00017002
cg00017033
cg00017059
cg00017062
cg00017121
cg00017157
cg00017188
cg00017203
cg00017221
cg00017271
cg00017362
cg00017363
cg00017429
cg00017437
cg00017441
cg00017461
cg00017475
cg00017489
cg00017546
cg00017601
cg00017639
cg00017826
cg00017842
cg00017931
cg00017970
cg00018010
cg00018024
cg00018044
cg00018103
cg00018128
cg00018181
cg00018184
cg00018198
cg00018204
cg00018229
cg00018261
cg00018524
cg00018539
cg00018557
cg00018606
cg00018696
cg00018739
cg00018828
cg00018845
cg00018850
cg00018866
cg00018896
cg00019076
cg00019082
cg00019085
cg00019093
cg00019118
cg00019137
cg00019151
cg00019196
cg00019275
cg00019301
cg00019308
cg00019366
cg00019377
cg00019458
cg00019463
cg00019495
cg00019511
cg00019576
cg00019654
cg00019678
cg00019759
cg00019778
cg00019809
cg00019826
cg00019838
cg00019841
cg00019877
cg00019880
cg00019997
cg00020052
cg00020175
cg00020191
cg00020297
cg00020340
cg00020348
cg00020352
cg00020390
cg00020405
cg00020419
cg00020446
cg00020474
cg00020533
cg00020622
cg00020649
cg00020720
cg00020778
cg00020794
cg00020799
cg00020991
cg00021028
cg00021030
cg00021044
cg00021108
cg00021123
cg00021128
cg00021152
cg00021166
cg00021237
cg00021242
cg00021256
cg00021275
cg00021325
cg00021476
cg00021513
cg00021527
cg00021532
cg00021539
cg00021540
cg00021550
cg00021558
cg00021576
cg00021600
cg00021762
cg00021783
cg00021786
cg00021855
cg00021933
cg00021944
cg00021945
cg00021978
cg00022024
cg00022054
cg00022076
cg00022101
cg00022138
cg00022145
cg00022235
cg00022259
cg00022262
cg00022308
cg00022492
cg00022558
cg00022594
cg00022606
cg00022633
cg00022642
cg00022688
cg00022858
cg00022866
cg00022871
cg00022900
cg00022911
cg00022966
cg00022997
cg00023001
cg00023024
cg00023132
cg00023154
cg00023168
cg00023174
cg00023185
cg00023233
cg00023288
cg00023321
cg00023351
cg00023411
cg00023415
cg00023464
cg00023492
cg00023507
cg00023673
cg00023695
cg00023702
cg00023726
cg00023750
cg00023808
cg00023919
cg00024046
cg00024086
cg00024170
cg00024192
cg00024198
cg00024247
cg00024280
cg00024382
cg00024396
cg00024404
cg00024416
cg00024443
cg00024471
cg00024472
cg00024494
cg00024516
cg00024722
cg00024790
cg00024812
cg00024967
cg00024989
cg00025044
cg00025138
cg00025155
cg00025185
cg00025211
cg00025331
cg00025347
cg00025357
cg00025405
cg00025436
cg00025439
cg00025496
cg00025591
cg00025626
cg00025643
cg00025647
cg00025663
cg00025680
cg00025715
cg00025795
cg00025823
cg00025877
cg00025972
cg00025981
cg00025991
cg00026030
cg00026033
cg00026075
cg00026104
cg00026119
cg00026141
cg00026186
cg00026222
cg00026230
cg00026290
cg00026327
cg00026346
cg00026362
cg00026374
cg00026375
cg00026412
cg00026455
cg00026457
cg00026458
cg00026474
cg00026546
cg00026553
cg00026603
cg00026703
cg00026731
cg00026776
cg00026803
cg00026853
cg00026857
cg00026909
cg00026919
cg00026938
cg00026974
cg00027037
cg00027081
cg00027083
cg00027114
cg00027120
cg00027155
cg00027162
cg00027232
cg00027400
cg00027454
cg00027466
cg00027499
cg00027570
cg00027586
cg00027637
cg00027650
cg00027669
cg00027674
cg00027729
cg00027745
cg00027990
cg00027995
cg00028013
cg00028014
cg00028022
cg00028034
cg00028056
cg00028135
cg00028184
cg00028211
cg00028232
cg00028251
cg00028299
cg00028308
cg00028318
cg00028336
cg00028338
cg00028429
cg00028431
cg00028455
cg00028487
cg00028507
cg00028515
cg00028598
cg00028636
cg00028677
cg00028678
cg00028749
cg00028757
cg00028829
cg00028844
cg00028870
cg00028881
cg00028918
cg00028929
cg00028935
cg00028993
cg00029052
cg00029053
cg00029161
cg00029233
cg00029246
cg00029282
cg00029284
cg00029353
cg00029397
cg00029521
cg00029583
cg00029619
cg00029640
cg00029678
cg00029821
cg00029822
cg00029825
cg00029826
cg00029831
cg00029922
cg00029928
cg00029931
cg00029973
cg00029979
cg00030005
cg00030047
cg00030117
cg00030125
cg00030176
cg00030291
cg00030296
cg00030420
cg00030422
cg00030423
cg00030427
cg00030432
cg00030466
cg00030476
cg00030501
cg00030508
cg00030523
cg00030588
cg00030604
cg00030627
cg00030682
cg00030774
cg00030795
cg00030807
cg00030816
cg00030909
cg00031013
cg00031063
cg00031105
cg00031162
cg00031165
cg00031187
cg00031235
cg00031256
cg00031277
cg00031303
cg00031340
cg00031346
cg00031402
cg00031443
cg00031456
cg00031476
cg00031491
cg00031556
cg00031663
cg00031708
cg00031722
cg00031759
cg00031779
cg00031896
cg00031967
cg00031973
cg00032036
cg00032192
cg00032205
cg00032227
cg00032246
cg00032308
cg00032366
cg00032419
cg00032490
cg00032609
cg00032610
cg00032643
cg00032664
cg00032666
cg00032686
cg00032701
cg00032756
cg00032789
cg00032805
cg00032852
cg00032879
cg00032884
cg00032912
cg00032959
cg00033102
cg00033127
cg00033155
cg00033165
cg00033209
cg00033213
cg00033220
cg00033304
cg00033334
cg00033371
cg00033457
cg00033490
cg00033516
cg00033533
cg00033551
cg00033584
cg00033643
cg00033666
cg00033668
cg00033703
cg00033773
cg00033806
cg00033834
cg00033877
cg00033909
cg00033915
cg00034003
cg00034019
cg00034039
cg00034076
cg00034101
cg00034130
cg00034154
cg00034336
cg00034376
cg00034407
cg00034416
cg00034433
cg00034468
cg00034555
cg00034556
cg00034559
cg00034574
cg00034604
cg00034611
cg00034639
cg00034650
cg00034731
cg00034755
cg00034769
cg00034852
cg00035000
cg00035074
cg00035197
cg00035220
cg00035237
cg00035249
cg00035268
cg00035316
cg00035326
cg00035347
cg00035398
cg00035449
cg00035452
cg00035453
cg00035608
cg00035623
cg00035630
cg00035636
cg00035673
cg00035812
cg00035847
cg00035864
cg00035889
cg00035923
cg00035937
cg00035945
cg00035969
cg00035980
cg00036011
cg00036110
cg00036115
cg00036119
cg00036137
cg00036258
cg00036263
cg00036299
cg00036324
cg00036328
cg00036347
cg00036369
cg00036386
cg00036408
cg00036440
cg00036570
cg00036585
cg00036588
cg00036599
cg00036614
cg00036664
cg00036723
cg00036732
cg00036788
cg00036871
cg00036976
cg00037013
cg00037056
cg00037058
cg00037072
cg00037117
cg00037153
cg00037186
cg00037223
cg00037314
cg00037388
cg00037400
cg00037406
cg00037441
cg00037450
cg00037457
cg00037681
cg00037763
cg00037856
cg00037930
cg00037940
cg00037952
cg00038020
cg00038131
cg00038167
cg00038233
cg00038239
cg00038298
cg00038342
cg00038436
cg00038446
cg00038584
cg00038665
cg00038675
cg00038711
cg00038736
cg00038857
cg00038877
cg00039016
cg00039044
cg00039057
cg00039070
cg00039129
cg00039147
cg00039176
cg00039177
cg00039326
cg00039385
cg00039441
cg00039463
cg00039478
cg00039480
cg00039489
cg00039505
cg00039564
cg00039627
cg00039793
cg00039794
cg00039801
cg00039864
cg00039936
cg00039960
cg00040007
cg00040008
cg00040013
cg00040016
cg00040027
cg00040047
cg00040067
cg00040103
cg00040268
cg00040312
cg00040322
cg00040367
cg00040380
cg00040411
cg00040419
cg00040423
cg00040426
cg00040427
cg00040446
cg00040455
cg00040466
cg00040486
cg00040530
cg00040566
cg00040569
cg00040575
cg00040588
cg00040590
cg00040646
cg00040708
cg00040749
cg00040837
cg00040861
cg00040862
cg00040873
cg00040923
cg00040945
cg00040986
cg00041014
cg00041047
cg00041084
cg00041270
cg00041311
cg00041328
cg00041368
cg00041401
cg00041467
cg00041564
cg00041575
cg00041599
cg00041636
cg00041641
cg00041666
cg00041759
cg00041865
cg00041872
cg00041873
cg00041898
cg00041901
cg00041989
cg00042059
cg00042081
cg00042144
cg00042156
cg00042186
cg00042208
cg00042246
cg00042254
cg00042263
cg00042325
cg00042335
cg00042341
cg00042356
cg00042409
cg00042478
cg00042568
cg00042611
cg00042657
cg00042683
cg00042837
cg00042874
cg00042882
cg00042914
cg00043004
cg00043005
cg00043043
cg00043076
cg00043080
cg00043095
cg00043284
cg00043324
cg00043364
cg00043371
cg00043379
cg00043444
cg00043510
cg00043524
cg00043564
cg00043591
cg00043599
cg00043788
cg00043790
cg00043792
cg00043800
cg00043819
cg00043949
cg00044050
cg00044097
cg00044107
cg00044170
cg00044245
cg00044289
cg00044299
cg00044318
cg00044354
cg00044372
cg00044463
cg00044466
cg00044501
cg00044505
cg00044665
cg00044729
cg00044796
cg00044871
cg00044950
cg00044995
cg00045061
cg00045070
cg00045114
cg00045118
cg00045190
cg00045227
cg00045275
cg00045303
cg00045439
cg00045515
cg00045532
cg00045607
cg00045689
cg00045690
cg00045748
cg00045753
cg00045762
cg00045787
cg00045900
cg00045902
cg00045910
cg00046018
cg00046021
cg00046026
cg00046041
cg00046099
cg00046105
cg00046156
cg00046336
cg00046410
cg00046499
cg00046537
cg00046560
cg00046623
cg00046625
cg00046744
cg00046802
cg00046815
cg00046899
cg00046913
cg00046991
cg00047050
cg00047052
cg00047079
cg00047147
cg00047162
cg00047185
cg00047287
cg00047338
cg00047469
cg00047501
cg00047532
cg00047553
cg00047683
cg00047694
cg00047753
cg00047815
cg00047843
cg00047844
cg00048178
cg00048370
cg00048381
cg00048436
cg00048697
cg00048705
cg00048743
cg00048746
cg00048759
cg00048832
cg00048838
cg00049033
cg00049047
cg00049102
cg00049156
cg00049253
cg00049286
cg00049323
cg00049330
cg00049380
cg00049382
cg00049400
cg00049411
cg00049440
cg00049475
cg00049502
cg00049595
cg00049616
cg00049664
cg00049691
cg00049709
cg00049718
cg00049729
cg00049868
cg00049883
cg00049892
cg00049894
cg00049947
cg00049973
cg00050133
cg00050152
cg00050224
cg00050247
cg00050250
cg00050271
cg00050289
cg00050294
cg00050312
cg00050336
cg00050375
cg00050402
cg00050482
cg00050496
cg00050555
cg00050590
cg00050618
cg00050654
cg00050692
cg00050792
cg00050872
cg00050873
cg00050938
cg00050984
cg00051068
cg00051154
cg00051179
cg00051307
cg00051371
cg00051483
cg00051510
cg00051546
cg00051590
cg00051595
cg00051623
cg00051662
cg00051704
cg00051782
cg00051818
cg00051952
cg00051979
cg00052046
cg00052246
cg00052290
cg00052385
cg00052422
cg00052433
cg00052482
cg00052550
cg00052561
cg00052578
cg00052588
cg00052626
cg00052665
cg00052684
cg00052772
cg00052853
cg00052903
cg00052932
cg00052964
cg00053010
cg00053063
cg00053073
cg00053086
cg00053135
cg00053261
cg00053292
cg00053361
cg00053373
cg00053393
cg00053507
cg00053536
cg00053647
cg00053661
cg00053728
cg00053755
cg00053769
cg00053851
cg00053870
cg00053916
cg00053927
cg00054173
cg00054197
cg00054210
cg00054243
cg00054248
cg00054301
cg00054352
cg00054408
cg00054409
cg00054472
cg00054496
cg00054511
cg00054525
cg00054572
cg00054639
cg00054692
cg00054702
cg00054706
cg00054741
cg00054771
cg00054774
cg00054791
cg00054890
cg00054971
cg00055052
cg00055073
cg00055233
cg00055292
cg00055341
cg00055359
cg00055434
cg00055462
cg00055510
cg00055529
cg00055555
cg00055557
cg00055603
cg00055617
cg00055679
cg00055726
cg00055764
cg00055771
cg00055811
cg00055848
cg00055881
cg00055981
cg00055986
cg00056002
cg00056066
cg00056074
cg00056202
cg00056257
cg00056268
cg00056433
cg00056489
cg00056497
cg00056541
cg00056578
cg00056624
cg00056628
cg00056676
cg00056719
cg00056754
cg00056767
cg00056985
cg00057092
cg00057114
cg00057208
cg00057231
cg00057240
cg00057272
cg00057317
cg00057324
cg00057393
cg00057434
cg00057476
cg00057517
cg00057569
cg00057593
cg00057603
cg00057661
cg00057663
cg00057667
cg00057676
cg00057700
cg00057722
cg00057791
cg00057900
cg00057966
cg00058009
cg00058026
cg00058113
cg00058163
cg00058291
cg00058296
cg00058299
cg00058329
cg00058413
cg00058449
cg00058515
cg00058644
cg00058708
cg00058771
cg00058786
cg00058799
cg00058857
cg00058879
cg00058887
cg00058923
cg00058938
cg00059015
cg00059024
cg00059034
cg00059053
cg00059089
cg00059161
cg00059165
cg00059225
cg00059240
cg00059246
cg00059309
cg00059374
cg00059399
cg00059424
cg00059459
cg00059643
cg00059652
cg00059662
cg00059699
cg00059707
cg00059737
cg00059740
cg00059782
cg00059854
cg00059879
cg00059911
cg00059930
cg00060061
cg00060287
cg00060304
cg00060320
cg00060374
cg00060403
cg00060484
cg00060500
cg00060605
cg00060606
cg00060627
cg00060641
cg00060649
cg00060715
cg00060762
cg00060800
cg00060836
cg00060880
cg00060882
cg00060933
cg00060956
cg00060975
cg00061031
cg00061039
cg00061059
cg00061086
cg00061150
cg00061185
cg00061264
cg00061306
cg00061413
cg00061520
cg00061551
cg00061629
cg00061635
cg00061678
cg00061679
cg00061695
cg00061764
cg00061769
cg00061792
cg00061805
cg00061811
cg00061860
cg00061989
cg00062020
cg00062070
cg00062072
cg00062119
cg00062245
cg00062282
cg00062285
cg00062312
cg00062356
cg00062367
cg00062437
cg00062592
cg00062736
cg00062776
cg00062873
cg00063006
cg00063040
cg00063066
cg00063077
cg00063111
cg00063144
cg00063174
cg00063246
cg00063291
cg00063346
cg00063357
cg00063369
cg00063456
cg00063471
cg00063477
cg00063503
cg00063535
cg00063567
cg00063649
cg00063699
cg00063703
cg00063734
cg00063744
cg00063748
cg00063773
cg00063828
cg00063909
cg00063945
cg00063979
cg00063982
cg00064020
cg00064051
cg00064080
cg00064235
cg00064255
cg00064261
cg00064284
cg00064296
cg00064336
cg00064347
cg00064415
cg00064531
cg00064589
cg00064778
cg00064840
cg00064950
cg00065048
cg00065071
cg00065088
cg00065215
cg00065226
cg00065302
cg00065368
cg00065385
cg00065396
cg00065408
cg00065569
cg00065570
cg00065726
cg00065905
cg00065919
cg00065921
cg00065935
cg00065957
cg00065998
cg00066153
cg00066184
cg00066198
cg00066239
cg00066270
cg00066351
cg00066360
cg00066449
cg00066468
cg00066499
cg00066508
cg00066512
cg00066554
cg00066627
cg00066663
cg00066668
cg00066671
cg00066722
cg00066729
cg00066748
cg00066750
cg00066805
cg00066816
cg00066817
cg00066828
cg00066854
cg00066919
cg00066925
cg00066942
cg00067018
cg00067032
cg00067058
cg00067102
cg00067124
cg00067126
cg00067141
cg00067196
cg00067274
cg00067365
cg00067414
cg00067471
cg00067518
cg00067528
cg00067538
cg00067574
cg00067576
cg00067588
cg00067600
cg00067606
cg00067720
cg00067742
cg00067758
cg00067768
cg00067814
cg00067824
cg00067884
cg00068038
cg00068102
cg00068153
cg00068155
cg00068160
cg00068305
cg00068316
cg00068377
cg00068408
cg00068412
cg00068428
cg00068433
cg00068503
cg00068621
cg00068622
cg00068684
cg00068750
cg00068779
cg00068810
cg00068909
cg00069002
cg00069003
cg00069014
cg00069017
cg00069059
cg00069242
cg00069261
cg00069309
cg00069314
cg00069391
cg00069417
cg00069432
cg00069642
cg00069771
cg00069815
cg00069860
cg00069967
cg00069969
cg00070042
cg00070052
cg00070162
cg00070181
cg00070235
cg00070242
cg00070318
cg00070370
cg00070383
cg00070460
cg00070529
cg00070542
cg00070680
cg00070715
cg00070814
cg00070870
cg00070899
cg00070908
cg00070912
cg00071012
cg00071026
cg00071045
cg00071051
cg00071137
cg00071161
cg00071210
cg00071241
cg00071250
cg00071265
cg00071274
cg00071360
cg00071381
cg00071391
cg00071408
cg00071442
cg00071446
cg00071565
cg00071575
cg00071618
cg00071658
cg00071727
cg00071751
cg00071869
cg00071887
cg00071950
cg00071984
cg00071998
cg00072099
cg00072216
cg00072288
cg00072369
cg00072407
cg00072426
cg00072587
cg00072675
cg00072689
cg00072711
cg00072720
cg00072799
cg00072839
cg00072957
cg00073003
cg00073010
cg00073090
cg00073244
cg00073380
cg00073384
cg00073460
cg00073543
cg00073549
cg00073650
cg00073713
cg00073716
cg00073771
cg00073780
cg00073794
cg00073837
cg00074086
cg00074145
cg00074184
cg00074244
cg00074313
cg00074348
cg00074365
cg00074379
cg00074415
cg00074471
cg00074638
cg00074746
cg00074771
cg00074818
cg00074851
cg00075011
cg00075103
cg00075123
cg00075192
cg00075204
cg00075467
cg00075507
cg00075589
cg00075608
cg00075615
cg00075620
cg00075634
cg00075698
cg00075768
cg00075844
cg00075920
cg00075956
cg00075967
cg00075975
cg00076056
cg00076195
cg00076216
cg00076307
cg00076313
cg00076325
cg00076353
cg00076487
cg00076497
cg00076538
cg00076543
cg00076555
cg00076645
cg00076653
cg00076774
cg00076797
cg00076854
cg00076880
cg00076936
cg00076998
cg00077017
cg00077281
cg00077285
cg00077297
cg00077299
cg00077312
cg00077426
cg00077450
cg00077457
cg00077477
cg00077547
cg00077566
cg00077567
cg00077586
cg00077606
cg00077738
cg00077838
cg00077877
cg00077898
cg00077904
cg00078025
cg00078085
cg00078194
cg00078221
cg00078245
cg00078259
cg00078270
cg00078299
cg00078318
cg00078334
cg00078348
cg00078456
cg00078513
cg00078746
cg00078759
cg00078857
cg00078861
cg00078867
cg00078911
cg00078940
cg00078968
cg00078996
cg00079023
cg00079056
cg00079169
cg00079216
cg00079219
cg00079224
cg00079302
cg00079375
cg00079388
cg00079477
cg00079485
cg00079551
cg00079563
cg00079598
cg00079638
cg00079764
cg00079785
cg00079891
cg00079898
cg00080012
cg00080059
cg00080060
cg00080068
cg00080081
cg00080118
cg00080123
cg00080125
cg00080148
cg00080188
cg00080252
cg00080312
cg00080333
cg00080418
cg00080423
cg00080682
cg00080706
cg00080972
cg00080987
cg00081019
cg00081046
cg00081084
cg00081087
cg00081105
cg00081141
cg00081251
cg00081324
cg00081347
cg00081404
cg00081417
cg00081439
cg00081445
cg00081465
cg00081574
cg00081602
cg00081666
cg00081714
cg00081729
cg00081799
cg00081827
cg00081835
cg00081852
cg00081919
cg00081935
cg00081975
cg00082140
cg00082178
cg00082182
cg00082219
cg00082235
cg00082285
cg00082310
cg00082384
cg00082411
cg00082426
cg00082491
cg00082497
cg00082540
cg00082656
cg00082664
cg00082713
cg00082729
cg00082770
cg00082787
cg00082833
cg00082874
cg00082897
cg00082912
cg00082939
cg00082954
cg00082981
cg00083018
cg00083042
cg00083046
cg00083059
cg00083072
cg00083139
cg00083188
cg00083193
cg00083194
cg00083206
cg00083223
cg00083262
cg00083265
cg00083359
cg00083399
cg00083401
cg00083535
cg00083596
cg00083616
cg00083652
cg00083659
cg00083685
cg00083765
cg00083790
cg00083801
cg00083833
cg00083937
cg00083959
cg00083993
cg00084019
cg00084094
cg00084131
cg00084184
cg00084202
cg00084271
cg00084338
cg00084347
cg00084398
cg00084432
cg00084435
cg00084577
cg00084604
cg00084643
cg00084687
cg00084720
cg00084770
cg00084798
cg00084958
cg00085013
cg00085029
cg00085061
cg00085122
cg00085123
cg00085199
cg00085256
cg00085281
cg00085370
cg00085403
cg00085416
cg00085430
cg00085434
cg00085438
cg00085448
cg00085486
cg00085493
cg00085619
cg00085732
cg00085747
cg00085790
cg00085830
cg00085889
cg00086113
cg00086171
cg00086243
cg00086266
cg00086283
cg00086297
cg00086334
cg00086346
cg00086426
cg00086429
cg00086488
cg00086493
cg00086577
cg00086670
cg00086710
cg00086730
cg00086809
cg00086871
cg00087005
cg00087023
cg00087067
cg00087073
cg00087153
cg00087244
cg00087274
cg00087316
cg00087368
cg00087511
cg00087601
cg00087735
cg00087746
cg00087884
cg00087963
cg00088007
cg00088079
cg00088148
cg00088183
cg00088251
cg00088797
cg00088885
cg00088916
cg00089091
cg00089154
cg00089214
cg00089314
cg00089451
cg00089453
cg00089528
cg00089550
cg00089814
cg00089821
cg00089945
cg00089966
cg00090261
cg00090282
cg00090309
cg00090431
cg00090452
cg00090521
cg00090619
cg00090737
cg00090782
cg00090787
cg00091060
cg00091063
cg00091064
cg00091302
cg00091349
cg00091552
cg00091569
cg00091633
cg00091693
cg00091760
cg00091794
cg00091960
cg00092235
cg00092309
cg00092443
cg00092644
cg00092992
cg00093095
cg00093099
cg00093354
cg00093433
cg00093522
cg00093542
cg00093544
cg00093643
cg00093794
cg00093971
cg00094044
cg00094063
cg00094269
cg00094303
cg00094412
cg00094518
cg00094734
cg00094735
cg00094744
cg00095018
cg00095105
cg00095165
cg00095214
cg00095259
cg00095276
cg00095326
cg00095396
cg00095523
cg00095526
cg00095629
cg00095678
cg00095688
cg00095772
cg00095859
cg00095930
cg00096307
cg00096536
cg00096747
cg00096810
cg00096922
cg00097357
cg00097384
cg00097415
cg00097450
cg00097452
cg00097645
cg00097790
cg00097968
cg00098029
cg00098182
cg00098336
cg00098451
cg00098732
cg00098799
cg00098819
cg00099094
cg00099240
cg00099295
cg00099427
cg00099519
cg00099766
cg00099976
cg00100420
cg00100440
cg00100564
cg00100762
cg00100800
cg00100948
cg00101154
cg00101260
cg00101457
cg00101629
cg00101712
cg00101715
cg00101728
cg00101940
cg00102166
cg00103299
cg00103329
cg00103398
cg00103568
cg00103771
cg00103778
cg00103961
cg00104072
cg00104098
cg00104167
cg00104562
cg00104608
cg00105306
cg00105368
cg00105403
cg00105512
cg00105628
cg00105640
cg00106196
cg00106254
cg00106345
cg00106565
cg00106609
cg00106621
cg00106744
cg00106808
cg00106925
cg00107046
cg00107187
cg00107241
cg00107490
cg00107579
cg00107630
cg00107667
cg00107772
cg00107970
cg00108098
cg00108282
cg00108454
cg00108715
cg00108873
cg00109131
cg00109293
cg00109302
cg00109344
cg00109764
cg00110041
cg00110545
cg00110654
cg00110695
cg00110785
cg00110917
cg00111466
cg00111613
cg00111629
cg00111697
cg00111778
cg00111826
cg00112042
cg00112187
cg00112238
cg00112260
cg00112314
cg00112341
cg00112465
cg00112493
cg00112588
cg00112685
cg00112929
cg00112952
cg00113096
cg00113117
cg00113225
cg00113315
cg00113321
cg00113369
cg00113663
cg00113675
cg00114012
cg00114160
cg00114503
cg00114569
cg00114784
cg00114966
cg00115102
cg00115194
cg00115288
cg00115458
cg00115639
cg00115654
cg00115747
cg00115954
cg00116092
cg00116265
cg00116315
cg00116430
cg00116686
cg00116699
cg00116766
cg00117018
cg00117599
cg00117908
cg00117965
cg00118229
cg00118365
cg00118808
cg00118978
cg00118989
cg00119034
cg00119073
cg00119127
cg00119284
cg00119314
cg00119687
cg00119986
cg00120147
cg00120274
cg00120416
cg00120810
cg00120825
cg00120932
cg00121030
cg00121045
cg00121135
cg00121148
cg00121255
cg00121366
cg00121374
cg00121626
cg00121876
cg00122347
cg00122406
cg00122659
cg00122679
cg00122765
cg00122779
cg00122854
cg00123055
cg00123057
cg00123090
cg00123104
cg00123128
cg00123478
cg00123652
cg00123666
cg00123906
cg00124004
cg00124095
cg00124488
cg00124708
cg00124902
cg00124920
cg00124993
cg00125002
cg00125048
cg00125148
cg00125455
cg00125744
cg00125858
cg00125893
cg00126148
cg00126173
cg00126320
cg00126498
cg00126536
cg00126638
cg00126657
cg00126698
cg00127167
cg00127408
cg00127487
cg00127781
cg00128273
cg00128430
cg00128482
cg00128517
cg00128695
cg00128718
cg00128774
cg00129273
cg00129785
cg00129811
cg00130165
cg00130180
cg00130223
cg00130342
cg00130498
cg00130528
cg00130530
cg00130693
cg00130707
cg00130778
cg00130808
cg00130947
cg00131081
cg00131244
cg00131261
cg00131423
cg00131758
cg00131871
cg00131893
cg00132141
cg00132255
cg00132888
cg00132972
cg00133136
cg00133476
cg00133624
cg00133811
cg00133970
cg00134295
cg00134415
cg00134539
cg00134602
cg00134667
cg00135056
cg00135293
cg00135371
cg00135433
cg00135497
cg00135874
cg00135888
cg00136405
cg00136477
cg00136547
cg00136968
cg00137016
cg00137234
cg00137611
cg00137629
cg00138041
cg00138101
cg00138126
cg00138407
cg00138777
cg00138804
cg00139477
cg00139496
cg00139681
cg00139683
cg00140112
cg00140447
cg00140889
cg00140914
cg00141308
cg00141447
cg00141845
cg00142155
cg00142239
cg00142257
cg00142402
cg00142482
cg00142642
cg00142670
cg00143249
cg00143376
cg00144335
cg00144673
cg00145055
cg00145079
cg00145103
cg00145118
cg00145150
cg00145253
cg00145596
cg00145732
cg00145875
cg00145904
cg00145915
cg00145955
cg00146027
cg00146437
cg00146676
cg00146864
cg00147160
cg00147172
cg00147244
cg00147286
cg00147332
cg00147462
cg00147509
cg00147578
cg00147638
cg00147751
cg00147788
cg00147819
cg00147863
cg00148127
cg00148223
cg00148558
cg00148727
cg00148825
cg00148862
cg00149061
cg00149455
cg00149679
cg00149716
cg00150080
cg00150128
cg00150231
cg00150363
cg00150837
cg00150848
cg00150882
cg00151048
cg00151124
cg00151191
cg00151250
cg00151271
cg00151370
cg00151728
cg00151914
cg00152008
cg00152034
cg00152041
cg00152047
cg00152117
cg00152259
cg00152577
cg00152611
cg00152644
cg00152708
cg00152757
cg00152799
cg00152942
cg00152946
cg00152948
cg00153041
cg00153101
cg00153306
cg00153395
cg00153448
cg00153543
cg00153622
cg00153693
cg00153707
cg00153919
cg00154119
cg00154357
cg00154727
cg00154846
cg00154888
cg00154902
cg00154920
cg00154986
cg00155535
cg00155619
cg00155679
cg00155732
cg00155844
cg00155846
cg00155879
cg00155882
cg00156118
cg00156403
cg00156427
cg00156551
cg00156633
cg00156948
cg00156995
cg00157012
cg00157043
cg00157109
cg00157179
cg00157223
cg00157228
cg00157319
cg00157359
cg00157439
cg00157477
cg00157572
cg00157668
cg00157935
cg00157962
cg00158122
cg00158227
cg00158401
cg00158454
cg00158530
cg00158539
cg00158770
cg00158934
cg00159243
cg00159289
cg00159439
cg00159523
cg00159682
cg00159764
cg00159799
cg00159873
cg00160018
cg00160027
cg00160262
cg00160359
cg00160478
cg00160619
cg00160667
cg00160872
cg00160886
cg00160902
cg00160914
cg00160976
cg00160981
cg00161124
cg00161247
cg00161450
cg00161515
cg00161556
cg00161683
cg00161791
cg00162001
cg00162191
cg00162231
cg00162344
cg00162611
cg00162673
cg00162952
cg00162969
cg00163199
cg00163365
cg00163459
cg00163541
cg00163546
cg00163549
cg00163674
cg00163702
cg00163727
cg00163861
cg00164189
cg00164217
cg00164500
cg00164678
cg00164894
cg00164941
cg00165121
cg00165394
cg00165619
cg00165994
cg00166372
cg00166653
cg00166687
cg00166770
cg00166915
cg00167670
cg00167836
cg00167913
cg00167958
cg00168240
cg00168417
cg00168694
cg00168785
cg00168942
cg00168967
cg00169122
cg00169167
cg00169184
cg00169354
cg00169419
cg00169782
cg00169792
cg00169964
cg00170242
cg00170295
cg00170438
cg00170459
cg00170487
cg00170620
cg00170714
cg00171092
cg00171192
cg00171281
cg00171459
cg00171578
cg00171783
cg00171942
cg00172227
cg00172376
cg00172603
cg00172672
cg00172794
cg00172803
cg00172812
cg00172849
cg00173005
cg00173538
cg00173659
cg00173776
cg00173906
cg00174179
cg00174279
cg00174428
cg00174500
cg00174508
cg00174573
cg00174654
cg00174713
cg00174718
cg00174851
cg00174901
cg00174992
cg00175150
cg00175153
cg00175344
cg00175403
cg00175423
cg00175487
cg00175702
cg00175823
cg00175838
cg00176043
cg00176111
cg00176210
cg00176584
cg00176638
cg00176675
cg00176718
cg00176863
cg00176896
cg00176949
cg00177127
cg00177142
cg00177211
cg00177237
cg00177239
cg00177243
cg00177388
cg00177456
cg00177611
cg00177631
cg00177875
cg00178119
cg00178224
cg00178249
cg00178427
cg00178551
cg00178728
cg00178785
cg00178850
cg00178864
cg00178928
cg00179026
cg00179070
cg00179374
cg00179576
cg00179795
cg00179906
cg00179921
cg00179940
cg00180447
cg00180631
cg00180762
cg00180909
cg00181061
cg00181125
cg00181432
cg00181439
cg00181669
cg00181676
cg00181834
cg00181849
cg00182273
cg00182421
cg00182639
cg00182727
cg00182893
cg00182994
cg00183067
cg00183186
cg00183239
cg00183468
cg00183569
cg00183684
cg00183888
cg00184203
cg00184376
cg00184452
cg00184461
cg00184732
cg00184953
cg00185867
cg00185909
cg00186374
cg00186499
cg00186529
cg00186701
cg00186909
cg00187059
cg00187120
cg00187229
cg00187244
cg00187299
cg00187380
cg00187414
cg00187437
cg00187535
cg00187686
cg00187889
cg00188257
cg00188627
cg00188654
cg00188748
cg00189101
cg00189276
cg00189366
cg00189989
cg00190034
cg00190206
cg00190355
cg00190795
cg00191102
cg00191178
cg00191458
cg00191625
cg00191853
cg00191957
cg00192031
cg00192046
cg00192220
cg00192773
cg00192819
cg00192882
cg00192966
cg00193200
cg00193283
cg00193613
cg00193668
cg00193947
cg00193959
cg00194109
cg00194126
cg00194146
cg00194277
cg00194341
cg00194771
cg00195749
cg00195796
cg00196151
cg00196407
cg00196660
cg00197026
cg00197028
cg00197058
cg00197173
cg00197266
cg00197322
cg00197728
cg00198586
cg00198594
cg00198680
cg00198994
cg00199007
cg00199059
cg00199065
cg00199091
cg00199399
cg00199759
cg00200667
cg00200734
cg00200803
cg00201025
cg00201133
cg00201196
cg00201275
cg00201457
cg00201534
cg00201760
cg00201779
cg00201870
cg00202246
cg00202441
cg00202460
cg00202479
cg00202496
cg00202711
cg00202760
cg00202829
cg00203037
cg00203124
cg00203736
cg00203804
cg00203913
cg00203915
cg00204262
cg00204465
cg00204512
cg00204748
cg00205340
cg00205436
cg00205605
cg00205703
cg00205756
cg00205786
cg00205813
cg00205905
cg00206161
cg00206233
cg00206281
cg00206332
cg00206356
cg00206407
cg00206414
cg00206463
cg00206468
cg00206490
cg00206507
cg00206553
cg00206639
cg00206645
cg00206779
cg00206999
cg00207226
cg00207280
cg00207352
cg00207428
cg00207731
cg00207833
cg00207890
cg00207921
cg00208012
cg00208830
cg00208967
cg00209037
cg00209038
cg00209520
cg00209563
cg00209623
cg00209786
cg00209831
cg00210210
cg00210249
cg00210562
cg00210768
cg00210839
cg00210856
cg00211115
cg00211174
cg00211496
cg00211609
cg00211623
cg00211630
cg00212264
cg00212520
cg00212521
cg00213044
cg00213052
cg00213080
cg00213123
cg00213142
cg00213281
cg00213295
cg00213301
cg00213729
cg00214171
cg00214395
cg00214780
cg00214791
cg00214856
cg00214873
cg00214970
cg00215019
cg00215133
cg00215182
cg00215611
cg00215902
cg00215922
cg00216305
cg00216570
cg00216804
cg00216901
cg00217306
cg00217795
cg00217859
cg00217953
cg00218149
cg00218203
cg00218215
cg00218404
cg00218406
cg00218628
cg00218893
cg00218914
cg00219169
cg00219303
cg00219626
cg00219653
cg00219763
cg00219774
cg00219816
cg00219855
cg00219921
cg00219956
cg00220102
cg00220113
cg00220225
cg00220243
cg00220294
cg00220335
cg00220429
cg00220721
cg00220737
cg00221012
cg00221070
cg00221382
cg00221650
cg00221654
cg00221658
cg00221668
cg00221709
cg00221718
cg00221794
cg00221830
cg00221961
cg00222015
cg00222175
cg00222799
cg00222801
cg00222982
cg00223046
cg00223135
cg00223245
cg00223593
cg00223681
cg00223715
cg00223867
cg00223899
cg00224026
cg00224083
cg00224086
cg00224202
cg00224417
cg00224465
cg00224886
cg00225006
cg00225157
cg00225196
cg00225618
cg00225697
cg00225830
cg00225858
cg00225902
cg00226085
cg00226225
cg00226580
cg00226689
cg00226822
cg00226831
cg00226923
cg00226956
cg00226961
cg00226964
cg00226984
cg00227093
cg00227110
cg00227156
cg00227665
cg00228355
cg00228620
cg00228735
cg00228891
cg00228984
cg00229387
cg00229508
cg00229754
cg00229809
cg00229868
cg00230074
cg00230183
cg00230502
cg00230584
cg00230715
cg00230837
cg00230924
cg00231192
cg00231274
cg00231300
cg00231361
cg00231389
cg00231483
cg00231519
cg00231644
cg00231728
cg00231771
cg00231918
cg00231927
cg00231945
cg00231966
cg00232092
cg00232105
cg00232160
cg00232265
cg00232387
cg00232402
cg00232453
cg00232483
cg00232500
cg00232679
cg00232806
cg00232816
cg00232827
cg00232832
cg00232952
cg00232996
cg00233028
cg00233420
cg00233565
cg00233779
cg00233943
cg00233948
cg00234017
cg00234046
cg00234321
cg00234384
cg00234616
cg00234625
cg00234655
cg00234855
cg00234975
cg00234998
cg00235442
cg00235460
cg00235484
cg00235754
cg00235887
cg00236005
cg00236302
cg00236576
cg00236729
cg00236919
cg00237268
cg00237475
cg00237512
cg00237606
cg00237825
cg00237876
cg00237904
cg00238052
cg00238182
cg00238213
cg00238249
cg00238295
cg00238349
cg00238353
cg00238362
cg00238391
cg00238805
cg00238958
cg00239171
cg00239353
cg00239419
cg00239563
cg00239657
cg00239660
cg00239835
cg00239915
cg00240178
cg00240195
cg00240205
cg00240732
cg00241002
cg00241076
cg00241281
cg00241482
cg00241638
cg00241664
cg00241941
cg00242031
cg00242098
cg00242325
cg00242341
cg00242358
cg00242839
cg00242951
cg00242976
cg00242998
cg00243040
cg00243272
cg00243281
cg00243321
cg00243480
cg00243527
cg00243574
cg00243584
cg00243661
cg00243854
cg00244034
cg00244299
cg00244308
cg00244462
cg00244745
cg00244747
cg00244776
cg00244920
cg00245000
cg00245454
cg00245465
cg00245502
cg00245746
cg00245850
cg00245854
cg00245890
cg00246121
cg00246301
cg00246547
cg00246693
cg00247269
cg00247426
cg00247535
cg00247557
cg00247571
cg00247631
cg00248242
cg00248449
cg00248454
cg00248521
cg00248713
cg00248856
cg00248861
cg00249093
cg00249205
cg00249264
cg00249383
cg00249503
cg00249621
cg00249974
cg00250123
cg00250391
cg00250414
cg00250430
cg00250483
cg00250645
cg00250879
cg00251125
cg00251358
cg00251405
cg00251622
cg00251678
cg00251973
cg00252057
cg00252121
cg00252230
cg00252418
cg00252529
cg00252533
cg00252534
cg00252615
cg00252696
cg00252733
cg00252804
cg00252813
cg00252814
cg00252934
cg00253065
cg00253182
cg00253228
cg00253269
cg00253346
cg00253398
cg00253564
cg00253658
cg00253735
cg00253854
cg00254017
cg00254095
cg00254133
cg00254258
cg00254306
cg00254470
cg00254524
cg00254556
cg00254681
cg00254771
cg00254886
cg00254956
cg00255099
cg00255368
cg00255699
cg00255732
cg00255799
cg00255882
cg00255889
cg00255919
cg00256046
cg00256485
cg00256593
cg00256789
cg00256928
cg00256932
cg00257775
cg00257800
cg00257893
cg00257920
cg00258081
cg00258136
cg00258316
cg00258409
cg00258597
cg00258633
cg00258809
cg00258873
cg00259043
cg00259046
cg00259249
cg00259367
cg00259388
cg00259404
cg00259472
cg00259518
cg00259742
cg00259871
cg00259886
cg00260012
cg00260116
cg00260201
cg00260512
cg00260647
cg00260802
cg00260883
cg00260937
cg00261099
cg00261569
cg00261621
cg00261665
cg00261668
cg00261690
cg00261900
cg00262030
cg00262054
cg00262061
cg00262132
cg00262159
cg00262344
cg00262446
cg00262621
cg00262681
cg00263146
cg00263248
cg00263314
cg00263368
cg00263650
cg00263760
cg00263856
cg00264298
cg00264419
cg00264634
cg00264754
cg00264799
cg00265277
cg00265304
cg00266592
cg00266604
cg00266647
cg00266865
cg00266902
cg00266920
cg00267013
cg00267156
cg00267207
cg00267286
cg00267352
cg00267512
cg00267694
cg00267746
cg00267839
cg00268185
cg00268476
cg00268547
cg00268744
cg00268869
cg00269659
cg00269725
cg00269800
cg00269817
cg00270259
cg00270460
cg00270521
cg00270654
cg00270764
cg00270789
cg00270878
cg00271204
cg00271210
cg00271311
cg00271807
cg00271873
cg00272200
cg00272446
cg00272795
cg00272903
cg00272971
cg00273068
cg00273198
cg00273359
cg00273449
cg00273464
cg00273544
cg00273737
cg00273863
cg00274203
cg00274357
cg00274965
cg00275090
cg00275126
cg00275362
cg00275479
cg00275503
cg00275741
cg00275828
cg00276098
cg00276214
cg00276389
cg00276455
cg00277098
cg00277334
cg00277384
cg00277591
cg00277685
cg00277714
cg00277927
cg00278366
cg00278392
cg00278494
cg00278517
cg00278547
cg00278984
cg00279001
cg00279557
cg00279778
cg00280220
cg00280235
cg00280270
cg00280345
cg00280609
cg00280799
cg00280812
cg00280814
cg00280858
cg00280895
cg00281132
cg00281467
cg00281551
cg00281725
cg00281837
cg00282195
cg00282216
cg00282267
cg00282370
cg00282877
cg00282953
cg00283187
cg00283247
cg00283283
cg00283524
cg00283662
cg00283742
cg00283887
cg00283986
cg00284153
cg00284259
cg00284386
cg00284390
cg00284551
cg00284708
cg00285294
cg00285394
cg00285620
cg00286102
cg00286104
cg00286125
cg00286188
cg00286512
cg00286878
cg00286909
cg00287012
cg00287096
cg00287413
cg00287477
cg00287536
cg00287589
cg00287841
cg00287915
cg00288463
cg00288598
cg00288736
cg00288763
cg00288844
cg00288957
cg00289094
cg00289503
cg00290023
cg00290086
cg00290158
cg00290218
cg00290340
cg00290355
cg00290483
cg00290607
cg00290627
cg00290944
cg00290974
cg00291051
cg00291164
cg00291213
cg00291222
cg00291292
cg00291316
cg00291366
cg00291478
cg00291837
cg00291929
cg00292001
cg00292029
cg00292071
cg00292107
cg00292305
cg00292312
cg00292432
cg00292636
cg00292669
cg00292896
cg00292947
cg00292971
cg00292978
cg00293060
cg00293189
cg00293381
cg00293599
cg00293644
cg00293660
cg00293940
cg00293981
cg00293996
cg00294152
cg00294267
cg00294382
cg00294534
cg00294684
cg00294852
cg00294940
cg00294956
cg00295060
cg00295094
cg00295182
cg00295325
cg00295418
cg00295485
cg00295573
cg00295744
cg00295780
cg00296018
cg00296038
cg00296348
cg00296578
cg00297075
cg00297334
cg00297432
cg00297600
cg00297721
cg00297741
cg00297767
cg00297843
cg00297876
cg00297912
cg00297950
cg00298065
cg00298242
cg00298324
cg00298357
cg00298399
cg00298405
cg00298919
cg00298951
cg00298977
cg00299047
cg00299070
cg00299105
cg00299230
cg00299286
cg00299396
cg00299511
cg00299558
cg00299820
cg00299893
cg00299943
cg00300046
cg00300298
cg00300303
cg00300627
cg00300637
cg00300672
cg00300908
cg00300969
cg00301033
cg00301159
cg00301372
cg00301396
cg00301660
cg00301726
cg00301762
cg00301879
cg00302083
cg00302340
cg00302494
cg00302627
cg00302983
cg00303183
cg00303210
cg00303223
cg00303293
cg00303335
cg00303378
cg00303418
cg00303429
cg00303541
cg00303606
cg00303641
cg00303811
cg00303876
cg00303919
cg00303982
cg00304185
cg00304423
cg00305071
cg00305193
cg00305281
cg00305585
cg00305629
cg00305639
cg00305878
cg00305947
cg00305993
cg00306090
cg00306112
cg00306311
cg00306523
cg00306578
cg00306851
cg00306893
cg00306909
cg00307066
cg00307383
cg00307501
cg00307818
cg00308021
cg00308065
cg00308130
cg00308185
cg00308458
cg00308503
cg00308594
cg00308631
cg00308665
cg00308697
cg00308841
cg00308914
cg00309133
cg00309232
cg00309402
cg00309873
cg00309945
cg00309965
cg00310139
cg00310145
cg00310215
cg00310410
cg00310412
cg00310463
cg00310523
cg00310588
cg00310728
cg00310940
cg00311035
cg00311170
cg00311768
cg00311799
cg00311921
cg00311963
cg00311984
cg00312125
cg00312508
cg00312809
cg00312921
cg00313094
cg00313106
cg00313642
cg00313685
cg00313722
cg00313750
cg00313876
cg00313914
cg00314003
cg00314015
cg00314029
cg00314115
cg00314368
cg00314427
cg00314627
cg00314892
cg00314994
cg00315394
cg00315837
cg00315853
cg00316080
cg00316222
cg00316312
cg00316478
cg00316485
cg00316520
cg00316759
cg00316800
cg00316839
cg00316875
cg00316921
cg00317010
cg00317020
cg00317577
cg00317879
cg00317886
cg00318013
cg00318111
cg00318347
cg00318436
cg00318543
cg00318573
cg00318631
cg00318682
cg00318796
cg00318897
cg00319026
cg00319157
cg00319168
cg00319223
cg00319595
cg00319655
cg00319686
cg00319692
cg00319774
cg00319893
cg00319912
cg00320059
cg00320094
cg00320216
cg00320288
cg00320301
cg00320345
cg00320597
cg00320625
cg00320765
cg00320845
cg00320980
cg00321056
cg00321115
cg00321234
cg00321288
cg00321614
cg00321644
cg00321709
cg00321838
cg00321850
cg00321901
cg00321996
cg00322121
cg00322201
cg00322212
cg00322262
cg00322486
cg00322618
cg00322636
cg00322927
cg00323014
cg00323313
cg00323457
cg00323501
cg00323915
cg00323916
cg00324097
cg00324257
cg00324394
cg00324438
cg00324520
cg00324592
cg00324725
cg00324979
cg00325113
cg00325125
cg00325381
cg00325491
cg00325531
cg00325910
cg00325918
cg00325968
cg00326131
cg00326161
cg00326183
cg00326208
cg00326251
cg00326300
cg00326464
cg00326785
cg00326836
cg00326902
cg00326908
cg00327263
cg00327332
cg00327355
cg00327383
cg00327437
cg00327483
cg00327697
cg00327772
cg00327947
cg00328058
cg00328075
cg00328219
cg00328227
cg00328376
cg00328720
cg00328724
cg00328729
cg00328870
cg00328935
cg00329272
cg00329411
cg00329441
cg00329447
cg00329615
cg00329618
cg00329656
cg00329770
cg00330059
cg00330170
cg00330346
cg00330455
cg00330490
cg00330669
cg00330825
cg00330857
cg00330953
cg00331027
cg00331210
cg00331283
cg00331501
cg00331508
cg00331616
cg00331852
cg00332048
cg00332067
cg00332146
cg00332248
cg00332421
cg00332850
cg00332882
cg00332937
cg00332961
cg00333193
cg00333226
cg00333364
cg00333483
cg00333528
cg00333679
cg00333800
cg00333843
cg00333870
cg00333946
cg00334056
cg00334063
cg00334274
cg00334507
cg00334691
cg00334863
cg00334933
cg00334941
cg00334976
cg00335124
cg00335219
cg00335252
cg00335286
cg00335297
cg00335715
cg00335735
cg00335744
cg00335802
cg00335892
cg00336022
cg00336149
cg00336164
cg00336320
cg00336376
cg00336700
cg00336800
cg00336867
cg00337070
cg00337090
cg00337187
cg00337440
cg00337466
cg00337553
cg00337703
cg00337916
cg00338002
cg00338377
cg00338479
cg00338519
cg00338702
cg00338749
cg00338996
cg00339241
cg00339319
cg00339331
cg00339415
cg00339657
cg00339687
cg00339695
cg00339778
cg00339913
cg00340102
cg00340127
cg00340326
cg00340744
cg00340855
cg00340928
cg00340958
cg00341042
cg00341060
cg00341297
cg00341387
cg00341415
cg00341522
cg00341906
cg00342358
cg00342415
cg00342530
cg00342613
cg00342891
cg00343063
cg00343414
cg00343433
cg00343839
cg00343906
cg00344178
cg00344202
cg00344308
cg00344372
cg00344380
cg00344422
cg00344577
cg00344801
cg00344920
cg00345025
cg00345083
cg00345314
cg00345344
cg00345366
cg00345443
cg00345522
cg00345656
cg00345744
cg00345862
cg00345916
cg00346180
cg00346208
cg00346320
cg00346376
cg00346392
cg00346446
cg00346673
cg00346883
cg00346898
cg00346985
cg00347056
cg00347198
cg00347369
cg00347452
cg00347620
cg00347630
cg00347729
cg00347746
cg00347775
cg00347798
cg00347863
cg00348031
cg00348113
cg00348222
cg00348467
cg00348598
cg00348621
cg00348692
cg00348762
cg00348802
cg00348900
cg00349061
cg00349404
cg00349495
cg00349542
cg00349636
cg00349700
cg00349895
cg00349943
cg00349948
cg00350158
cg00350199
cg00350296
cg00350304
cg00350448
cg00350478
cg00350503
cg00350607
cg00350615
cg00350642
cg00350932
cg00350942
cg00351047
cg00351054
cg00351097
cg00351202
cg00351283
cg00351443
cg00352005
cg00352031
cg00352106
cg00352576
cg00352663
cg00352780
cg00352913
cg00353006
cg00353330
cg00353337
cg00353353
cg00353643
cg00353916
cg00353923
cg00353953
cg00354124
cg00354258
cg00354437
cg00354542
cg00354549
cg00354775
cg00354863
cg00354884
cg00355019
cg00355188
cg00355235
cg00355286
cg00355377
cg00355514
cg00355613
cg00355656
cg00355690
cg00355804
cg00355829
cg00355945
cg00356045
cg00356131
cg00356208
cg00356361
cg00356500
cg00356645
cg00356829
cg00356888
cg00356916
cg00357213
cg00357221
cg00357273
cg00357494
cg00357543
cg00357551
cg00357958
cg00357971
cg00357988
cg00358023
cg00358132
cg00358278
cg00358456
cg00358570
cg00358609
cg00358936
cg00359010
cg00359110
cg00359365
cg00359465
cg00359590
cg00359661
cg00360107
cg00360298
cg00360414
cg00360474
cg00360757
cg00360761
cg00360769
cg00360794
cg00360798
cg00360866
cg00361017
cg00361155
cg00361176
cg00361898
cg00362285
cg00362322
cg00362401
cg00362569
cg00362818
cg00363082
cg00363114
cg00363177
cg00363312
cg00363318
cg00363750
cg00363815
cg00363845
cg00364026
cg00364051
cg00364281
cg00364325
cg00364457
cg00364956
cg00365481
cg00365524
cg00365945
cg00366103
cg00366236
cg00366252
cg00366359
cg00366413
cg00366435
cg00366531
cg00366594
cg00366603
cg00366674
cg00366880
cg00366917
cg00367281
cg00367424
cg00367497
cg00367515
cg00367596
cg00367615
cg00367649
cg00368059
cg00368577
cg00368604
cg00368844
cg00368973
cg00369058
cg00369181
cg00369194
cg00369202
cg00369333
cg00369376
cg00369477
cg00369658
cg00370022
cg00370123
cg00370173
cg00370296
cg00370608
cg00370815
cg00370968
cg00371061
cg00371134
cg00371570
cg00371593
cg00371702
cg00371950
cg00372249
cg00372692
cg00372774
cg00372886
cg00373101
cg00373436
cg00373499
cg00373616
cg00374016
cg00374056
cg00374101
cg00374263
cg00374546
cg00374672
cg00374747
cg00375132
cg00375250
cg00375430
cg00375444
cg00375457
cg00375581
cg00375819
cg00375939
cg00375983
cg00375999
cg00376129
cg00376464
cg00376480
cg00376553
cg00376654
cg00376816
cg00376910
cg00377320
cg00377344
cg00377497
cg00377653
cg00377681
cg00377865
cg00377915
cg00377916
cg00377953
cg00378007
cg00378142
cg00378144
cg00378158
cg00378234
cg00378292
cg00378510
cg00378636
cg00378658
cg00379420
cg00379467
cg00379528
cg00379619
cg00379713
cg00379720
cg00379733
cg00379799
cg00380172
cg00380428
cg00380435
cg00380835
cg00380860
cg00380904
cg00381131
cg00381442
cg00381541
cg00381622
cg00381684
cg00381745
cg00382053
cg00382138
cg00382470
cg00382930
cg00382999
cg00383020
cg00383136
cg00383190
cg00383220
cg00383763
cg00383793
cg00384205
cg00384537
cg00384553
cg00384632
cg00384701
cg00384707
cg00384847
cg00385194
cg00385441
cg00385620
cg00385983
cg00386008
cg00386035
cg00386101
cg00386408
cg00386725
cg00387090
cg00387170
cg00387200
cg00387217
cg00387524
cg00387658
cg00387940
cg00388287
cg00388391
cg00388637
cg00388812
cg00388871
cg00388905
cg00389341
cg00389552
cg00389785
cg00390120
cg00390143
cg00390191
cg00390253
cg00390484
cg00390511
cg00390724
cg00390775
cg00390784
cg00391025
cg00391030
cg00391031
cg00391067
cg00391247
cg00391320
cg00391352
cg00391379
cg00391479
cg00391668
cg00391739
cg00391741
cg00391884
cg00392075
cg00392156
cg00392196
cg00392257
cg00392377
cg00392677
cg00393247
cg00393376
cg00393415
cg00393487
cg00393673
cg00393985
cg00393992
cg00394021
cg00394101
cg00394180
cg00394261
cg00394385
cg00394581
cg00394658
cg00394725
cg00394844
cg00395063
cg00395140
cg00395420
cg00395657
cg00395929
cg00395990
cg00396667
cg00396699
cg00396865
cg00396894
cg00396910
cg00396991
cg00397059
cg00397422
cg00397545
cg00397673
cg00397764
cg00397849
cg00397859
cg00397871
cg00397910
cg00398048
cg00398130
cg00398268
cg00398420
cg00398500
cg00398617
cg00398728
cg00398764
cg00398816
cg00399027
cg00399059
cg00399483
cg00399683
cg00399951
cg00400085
cg00400340
cg00400452
cg00400532
cg00400665
cg00400733
cg00401101
cg00401234
cg00401265
cg00401433
cg00401463
cg00401665
cg00401678
cg00401745
cg00401761
cg00401773
cg00401939
cg00401972
cg00402352
cg00402381
cg00402417
cg00402516
cg00402533
cg00402551
cg00402737
cg00402956
cg00403251
cg00403478
cg00403483
cg00403498
cg00403579
cg00403716
cg00403724
cg00404025
cg00404053
cg00404187
cg00404280
cg00404394
cg00404599
cg00404641
cg00404717
cg00404861
cg00405069
cg00405078
cg00405112
cg00405190
cg00405484
cg00405494
cg00405688
cg00406010
cg00406022
cg00406338
cg00406369
cg00406460
cg00406489
cg00406542
cg00406844
cg00406976
cg00407062
cg00407150
cg00407231
cg00407245
cg00407329
cg00407413
cg00407452
cg00407468
cg00407537
cg00407546
cg00407659
cg00407944
cg00408278
cg00408348
cg00408567
cg00408720
cg00408773
cg00409049
cg00409104
cg00409245
cg00409309
cg00409356
cg00409480
cg00409658
cg00409684
cg00409696
cg00409816
cg00410034
cg00410323
cg00410422
cg00410534
cg00410600
cg00410719
cg00410883
cg00411097
cg00411411
cg00411413
cg00411595
cg00411697
cg00412010
cg00412067
cg00412094
cg00412368
cg00412675
cg00412772
cg00412775
cg00413030
cg00413089
cg00413250
cg00413370
cg00413380
cg00413617
cg00414077
cg00414093
cg00414292
cg00414384
cg00414485
cg00414689
cg00414835
cg00414890
cg00415065
cg00415424
cg00415704
cg00415763
cg00415782
cg00415822
cg00415924
cg00415939
cg00415971
cg00415993
cg00416130
cg00416243
cg00416386
cg00416400
cg00416645
cg00416710
cg00416934
cg00416945
cg00417025
cg00417059
cg00417131
cg00417151
cg00417197
cg00417304
cg00417323
cg00417456
cg00417719
cg00417819
cg00417823
cg00417963
cg00418071
cg00418150
cg00418163
cg00418735
cg00418943
cg00418999
cg00419159
cg00419321
cg00419509
cg00419604
cg00419822
cg00420347
cg00420510
cg00420532
cg00420742
cg00420847
cg00420884
cg00420929
cg00420997
cg00421032
cg00421144
cg00421164
cg00421173
cg00421221
cg00421335
cg00421541
cg00421612
cg00421624
cg00421693
cg00421815
cg00421848
cg00422311
cg00422452
cg00422474
cg00422578
cg00422624
cg00422699
cg00422716
cg00422918
cg00422935
cg00422995
cg00423014
cg00423030
cg00423035
cg00423039
cg00423153
cg00423185
cg00423291
cg00423453
cg00423486
cg00423487
cg00423598
cg00423675
cg00423700
cg00423704
cg00423811
cg00423969
cg00424152
cg00424169
cg00424276
cg00424286
cg00424353
cg00424451
cg00424467
cg00424690
cg00424740
cg00424785
cg00425213
cg00425636
cg00425678
cg00425710
cg00425764
cg00425918
cg00426310
cg00426377
cg00426498
cg00426659
cg00426668
cg00426720
cg00426822
cg00426855
cg00426968
cg00426976
cg00427260
cg00427635
cg00427681
cg00427939
cg00427986
cg00428382
cg00428457
cg00428476
cg00428487
cg00428568
cg00428598
cg00428692
cg00429268
cg00429497
cg00429523
cg00429618
cg00429683
cg00429767
cg00430036
cg00430080
cg00430484
cg00430613
cg00431050
cg00431114
cg00431549
cg00431565
cg00431813
cg00431835
cg00431894
cg00431968
cg00432049
cg00432059
cg00432262
cg00432454
cg00432659
cg00432937
cg00433296
cg00433404
cg00433406
cg00433709
cg00433861
cg00433866
cg00433890
cg00434010
cg00434119
cg00434395
cg00434461
cg00434535
cg00434573
cg00435063
cg00435064
cg00435173
cg00435576
cg00435606
cg00435616
cg00436219
cg00436254
cg00436435
cg00436603
cg00436969
cg00437102
cg00437173
cg00437258
cg00437311
cg00437864
cg00438026
cg00438946
cg00439261
cg00439384
cg00439658
cg00439709
cg00439733
cg00439981
cg00440217
cg00440531
cg00440702
cg00440980
cg00441136
cg00441301
cg00441703
cg00441754
cg00441765
cg00441918
cg00442174
cg00442205
cg00442258
cg00442458
cg00442646
cg00442670
cg00442802
cg00442907
cg00443111
cg00443194
cg00443307
cg00443543
cg00443797
cg00443917
cg00443946
cg00444151
cg00444390
cg00444581
cg00444740
cg00445126
cg00445254
cg00445305
cg00445405
cg00445443
cg00445475
cg00445518
cg00445523
cg00445755
cg00445959
cg00446003
cg00446023
cg00446046
cg00446123
cg00446413
cg00446472
cg00446763
cg00446803
cg00447110
cg00447324
cg00447376
cg00447582
cg00447646
cg00447817
cg00447867
cg00447970
cg00448143
cg00448162
cg00448191
cg00448235
cg00448395
cg00448560
cg00448707
cg00448720
cg00448868
cg00448875
cg00448889
cg00449067
cg00449201
cg00449384
cg00449390
cg00449728
cg00449767
cg00449812
cg00449930
cg00450015
cg00450319
cg00450651
cg00450960
cg00450990
cg00451054
cg00451105
cg00451388
cg00451397
cg00451491
cg00451635
cg00451651
cg00451807
cg00452133
cg00452199
cg00452252
cg00452257
cg00452270
cg00452639
cg00452755
cg00452835
cg00452882
cg00453258
cg00453717
cg00453864
cg00454274
cg00454290
cg00454305
cg00454592
cg00454650
cg00454696
cg00454719
cg00454864
cg00455018
cg00455327
cg00455331
cg00455386
cg00455402
cg00455467
cg00455514
cg00455738
cg00455747
cg00455876
cg00455892
cg00456162
cg00456216
cg00456326
cg00456343
cg00456395
cg00456672
cg00456892
cg00457195
cg00457234
cg00457403
cg00457495
cg00457913
cg00458156
cg00458211
cg00458317
cg00458337
cg00458351
cg00458395
cg00458681
cg00458754
cg00458833
cg00458932
cg00458949
cg00458965
cg00459068
cg00459116
cg00459119
cg00459232
cg00459243
cg00459509
cg00459845
cg00459904
cg00459909
cg00459913
cg00459992
cg00459997
cg00460322
cg00460436
cg00460704
cg00460795
cg00460916
cg00460983
cg00461022
cg00461149
cg00461236
cg00461299
cg00461311
cg00461506
cg00462488
cg00462570
cg00462700
cg00462951
cg00462971
cg00463502
cg00463561
cg00463732
cg00463746
cg00463767
cg00463859
cg00463949
cg00463982
cg00464046
cg00464520
cg00464773
cg00464788
cg00464814
cg00464946
cg00465073
cg00465137
cg00465247
cg00465277
cg00465739
cg00465970
cg00466136
cg00466249
cg00466268
cg00466334
cg00466402
cg00466425
cg00466436
cg00466492
cg00466500
cg00466819
cg00466839
cg00466898
cg00467160
cg00467296
cg00467547
cg00467553
cg00468125
cg00468146
cg00468228
cg00468356
cg00468380
cg00468395
cg00469015
cg00469380
cg00469497
cg00469602
cg00469630
cg00469771
cg00469797
cg00469800
cg00469814
cg00469856
cg00469897
cg00470007
cg00470051
cg00470183
cg00470341
cg00470565
cg00470641
cg00470768
cg00470786
cg00471000
cg00471059
cg00471110
cg00471141
cg00471159
cg00471190
cg00471309
cg00471368
cg00471371
cg00471696
cg00471810
cg00472029
cg00472277
cg00472281
cg00472373
cg00472454
cg00472520
cg00472528
cg00472687
cg00472710
cg00472758
cg00472801
cg00472879
cg00473025
cg00473051
cg00473179
cg00473501
cg00473633
cg00473702
cg00473916
cg00474031
cg00474039
cg00474091
cg00474218
cg00474500
cg00474657
cg00474696
cg00474713
cg00474746
cg00475109
cg00475131
cg00475182
cg00475235
cg00475322
cg00475509
cg00475820
cg00476032
cg00476432
cg00476617
cg00476653
cg00476771
cg00476872
cg00476882
cg00476896
cg00476944
cg00476955
cg00477086
cg00477365
cg00477557
cg00477817
cg00477978
cg00478326
cg00478421
cg00478479
cg00478601
cg00478710
cg00478884
cg00479240
cg00479347
cg00479463
cg00479718
cg00479827
cg00479885
cg00480033
cg00480142
cg00480231
cg00480389
cg00480481
cg00480698
cg00480856
cg00481159
cg00481216
cg00481227
cg00481259
cg00481280
cg00481350
cg00481415
cg00481600
cg00481639
cg00481644
cg00481725
cg00481739
cg00481884
cg00481951
cg00482162
cg00482226
cg00482996
cg00483030
cg00483217
cg00483304
cg00483459
cg00483718
cg00483893
cg00483992
cg00484111
cg00484122
cg00484358
cg00484466
cg00484484
cg00484488
cg00484671
cg00484711
cg00484803
cg00484940
cg00485050
cg00485171
cg00485201
cg00485391
cg00485748
cg00486011
cg00486022
cg00486113
cg00486143
cg00486259
cg00486280
cg00486998
cg00487142
cg00487526
cg00488091
cg00488283
cg00488364
cg00488501
cg00488514
cg00488575
cg00488842
cg00489394
cg00489401
cg00489660
cg00489902
cg00489954
cg00490004
cg00490097
cg00490406
cg00490583
cg00490606
cg00490655
cg00490976
cg00491064
cg00491127
cg00491207
cg00491404
cg00491523
cg00491530
cg00491548
cg00491603
cg00491675
cg00491904
cg00491927
cg00491963
cg00492092
cg00492108
cg00492142
cg00492333
cg00492341
cg00492784
cg00492794
cg00492873
cg00492979
cg00493300
cg00493304
cg00493389
cg00493422
cg00493429
cg00493617
cg00493716
cg00494183
cg00494544
cg00494556
cg00495136
cg00495303
cg00495305
cg00495311
cg00495433
cg00495443
cg00495570
cg00495574
cg00495658
cg00495693
cg00495775
cg00495811
cg00495988
cg00496004
cg00496126
cg00496462
cg00496961
cg00496967
cg00496988
cg00497046
cg00497078
cg00497110
cg00497172
cg00497219
cg00497737
cg00497905
cg00497956
cg00498010
cg00498211
cg00498289
cg00498305
cg00498401
cg00498434
cg00498772
cg00498804
cg00499139
cg00499245
cg00499248
cg00499277
cg00499509
cg00499539
cg00499700
cg00499707
cg00499822
cg00499831
cg00500027
cg00500100
cg00500176
cg00500227
cg00500229
cg00500359
cg00500498
cg00500507
cg00500626
cg00500770
cg00500989
cg00501356
cg00501467
cg00501622
cg00501711
cg00501765
cg00501774
cg00501876
cg00501886
cg00501904
cg00501919
cg00502017
cg00502035
cg00502041
cg00502062
cg00502077
cg00502190
cg00502254
cg00502444
cg00502597
cg00502665
cg00502885
cg00502926
cg00503017
cg00503302
cg00503447
cg00503840
cg00503866
cg00504010
cg00504075
cg00504134
cg00504248
cg00504285
cg00504410
cg00504569
cg00504595
cg00504599
cg00504705
cg00504782
cg00504902
cg00505001
cg00505045
cg00505318
cg00505570
cg00505606
cg00506049
cg00506056
cg00506482
cg00506859
cg00506935
cg00507135
cg00507154
cg00507497
cg00507679
cg00507855
cg00507945
cg00508131
cg00508158
cg00508575
cg00508577
cg00508604
cg00508817
cg00508950
cg00509057
cg00509187
cg00509207
cg00509485
cg00509610
cg00509616
cg00509649
cg00509670
cg00509772
cg00509963
cg00509968
cg00509996
cg00510111
cg00510149
cg00510160
cg00510330
cg00510437
cg00510507
cg00510598
cg00510689
cg00510870
cg00511167
cg00511464
cg00511475
cg00511577
cg00511674
cg00512454
cg00512459
cg00512484
cg00512563
cg00512602
cg00512872
cg00513169
cg00513205
cg00513208
cg00513220
cg00513288
cg00513316
cg00513334
cg00513564
cg00513735
cg00513984
cg00514186
cg00514284
cg00514486
cg00514514
cg00514713
cg00514723
cg00514746
cg00514971
cg00515455
cg00515457
cg00515669
cg00515755
cg00516067
cg00516092
cg00516481
cg00516678
cg00516966
cg00517080
cg00517261
cg00517532
cg00517535
cg00517612
cg00517765
cg00517787
cg00517849
cg00517855
cg00518152
cg00518190
cg00518276
cg00518623
cg00518770
cg00518857
cg00519039
cg00519063
cg00519069
cg00519299
cg00519320
cg00519537
cg00519829
cg00519851
cg00519884
cg00520042
cg00520135
cg00520188
cg00520378
cg00520380
cg00520441
cg00520612
cg00521048
cg00521255
cg00521399
cg00521428
cg00521464
cg00521620
cg00521703
cg00521993
cg00522048
cg00522288
cg00522579
cg00522935
cg00523161
cg00523240
cg00523241
cg00523379
cg00523450
cg00523604
cg00523683
cg00523901
cg00524179
cg00524424
cg00524443
cg00524486
cg00524561
cg00524577
cg00524706
cg00524708
cg00524899
cg00524900
cg00524963
cg00524964
cg00524967
cg00524978
cg00525011
cg00525044
cg00525277
cg00525383
cg00525597
cg00525681
cg00525722
cg00525823
cg00525874
cg00525964
cg00526276
cg00526711
cg00526772
cg00526843
cg00527489
cg00528040
cg00528056
cg00528492
cg00528572
cg00528616
cg00529236
cg00529742
cg00529810
cg00529909
cg00529958
cg00530015
cg00530414
cg00530438
cg00530564
cg00530720
cg00530805
cg00530825
cg00530870
cg00530918
cg00531054
cg00531137
cg00531338
cg00531453
cg00531965
cg00532335
cg00532411
cg00532455
cg00532474
cg00532502
cg00532659
cg00532667
cg00532802
cg00532824
cg00532936
cg00533182
cg00533183
cg00533202
cg00533390
cg00533407
cg00533649
cg00533749
cg00533891
cg00533990
cg00534022
cg00534163
cg00534215
cg00534274
cg00534318
cg00534380
cg00534468
cg00534479
cg00534492
cg00534540
cg00534655
cg00534858
cg00535027
cg00535248
cg00535618
cg00535994
cg00536080
cg00536532
cg00536718
cg00536792
cg00536910
cg00536939
cg00537335
cg00537351
cg00537673
cg00537820
cg00537837
cg00537960
cg00537984
cg00538147
cg00538212
cg00538247
cg00538381
cg00538458
cg00538495
cg00538591
cg00538695
cg00538717
cg00538888
cg00539049
cg00539154
cg00539174
cg00539261
cg00539300
cg00539325
cg00539347
cg00539386
cg00539955
cg00539976
cg00540067
cg00540238
cg00540400
cg00540464
cg00540593
cg00540769
cg00540941
cg00541002
cg00541104
cg00541303
cg00541500
cg00541638
cg00541683
cg00541718
cg00541956
cg00542975
cg00542992
cg00543073
cg00543443
cg00543460
cg00543493
cg00543723
cg00543769
cg00543840
cg00543976
cg00544070
cg00544337
cg00544557
cg00544573
cg00544674
cg00545196
cg00545232
cg00545462
cg00545681
cg00545702
cg00545705
cg00545916
cg00545966
cg00546005
cg00546117
cg00546248
cg00546307
cg00546491
cg00546808
cg00546897
cg00547024
cg00547103
cg00547143
cg00547304
cg00547312
cg00547365
cg00547414
cg00547425
cg00547445
cg00547480
cg00547484
cg00548098
cg00548268
cg00548633
cg00548708
cg00548911
cg00549018
cg00549040
cg00549064
cg00549123
cg00549219
cg00549412
cg00549433
cg00549475
cg00549601
cg00549798
cg00549972
cg00550234
cg00550340
cg00550616
cg00550617
cg00550797
cg00550955
cg00551146
cg00551487
cg00551609
cg00551647
cg00551654
cg00551679
cg00551910
cg00552235
cg00552574
cg00552600
cg00552704
cg00552822
cg00552892
cg00553149
cg00553487
cg00553610
cg00553833
cg00553886
cg00554173
cg00554192
cg00554250
cg00554413
cg00554421
cg00554631
cg00554754
cg00554948
cg00554969
cg00554993
cg00555025
cg00555036
cg00555085
cg00555339
cg00555393
cg00555420
cg00555456
cg00555695
cg00555894
cg00555905
cg00556100
cg00556407
cg00556419
cg00556515
cg00556614
cg00556627
cg00557021
cg00557402
cg00557536
cg00557630
cg00557872
cg00557959
cg00557996
cg00558215
cg00558219
cg00558224
cg00558297
cg00558500
cg00558689
cg00558702
cg00558749
cg00559992
cg00560072
cg00560284
cg00560542
cg00560632
cg00560747
cg00561194
cg00561338
cg00561674
cg00561736
cg00561739
cg00561775
cg00561854
cg00562011
cg00562070
cg00562088
cg00562107
cg00562118
cg00562376
cg00562430
cg00562468
cg00562504
cg00562969
cg00563061
cg00563107
cg00563348
cg00563352
cg00563495
cg00563566
cg00563678
cg00563768
cg00563824
cg00563845
cg00563847
cg00563870
cg00563926
cg00563932
cg00564163
cg00564164
cg00564426
cg00564524
cg00564555
cg00564723
cg00564737
cg00564759
cg00564862
cg00564996
cg00565075
cg00565090
cg00565263
cg00565348
cg00565412
cg00565553
cg00565679
cg00565688
cg00565882
cg00566158
cg00566208
cg00566209
cg00566320
cg00566515
cg00566516
cg00566899
cg00566949
cg00566961
cg00566982
cg00566997
cg00567382
cg00567703
cg00567854
cg00567930
cg00568164
cg00568345
cg00568384
cg00568555
cg00568910
cg00569056
cg00569418
cg00569447
cg00569500
cg00569813
cg00569896
cg00570000
cg00570207
cg00570269
cg00570391
cg00570469
cg00570518
cg00570618
cg00570635
cg00570906
cg00571021
cg00571033
cg00571041
cg00571101
cg00571292
cg00571354
cg00571466
cg00571483
cg00571819
cg00572089
cg00572146
cg00572243
cg00572266
cg00572323
cg00572387
cg00572487
cg00572504
cg00572560
cg00572843
cg00573124
cg00573338
cg00573410
cg00573770
cg00573835
cg00573887
cg00573922
cg00573963
cg00574114
cg00574196
cg00574251
cg00574379
cg00574412
cg00574513
cg00574740
cg00574742
cg00574917
cg00574919
cg00575003
cg00575090
cg00575135
cg00575665
cg00575674
cg00575896
cg00576075
cg00576086
cg00576435
cg00576550
cg00576773
cg00576886
cg00576936
cg00577202
cg00577417
cg00577449
cg00577488
cg00577560
cg00577578
cg00577847
cg00578039
cg00578304
cg00578354
cg00578511
cg00578614
cg00578637
cg00578638
cg00578645
cg00578673
cg00578775
cg00579402
cg00579520
cg00579531
cg00579706
cg00579805
cg00579868
cg00579921
cg00579960
cg00580497
cg00580604
cg00580652
cg00580715
cg00580752
cg00580854
cg00581043
cg00581154
cg00581320
cg00581334
cg00581603
cg00581720
cg00581764
cg00582524
cg00582574
cg00582628
cg00582663
cg00582671
cg00582897
cg00582970
cg00582971
cg00583001
cg00583046
cg00583068
cg00583291
cg00583328
cg00583535
cg00583729
cg00583733
cg00583780
cg00583858
cg00584422
cg00584450
cg00584485
cg00584549
cg00584594
cg00584683
cg00584971
cg00585072
cg00585116
cg00585207
cg00585621
cg00585714
cg00585790
cg00586014
cg00586058
cg00586094
cg00586275
cg00586317
cg00586383
cg00586420
cg00586531
cg00586551
cg00586732
cg00586817
cg00587228
cg00587342
cg00587465
cg00587472
cg00587523
cg00587613
cg00587665
cg00587890
cg00587941
cg00588090
cg00588198
cg00588297
cg00588430
cg00588517
cg00588614
cg00588691
cg00588734
cg00589002
cg00589006
cg00589305
cg00589371
cg00589488
cg00589520
cg00589581
cg00589737
cg00589791
cg00589850
cg00590029
cg00590039
cg00590063
cg00590134
cg00590139
cg00590260
cg00590620
cg00590817
cg00590912
cg00591225
cg00591228
cg00591333
cg00591660
cg00591740
cg00591868
cg00591895
cg00591949
cg00592007
cg00592151
cg00592494
cg00592593
cg00592643
cg00592795
cg00592870
cg00592871
cg00593008
cg00593111
cg00593116
cg00593288
cg00593298
cg00593414
cg00593446
cg00593462
cg00593607
cg00594016
cg00594040
cg00594129
cg00594167
cg00594191
cg00594278
cg00594408
cg00594488
cg00594561
cg00594793
cg00594854
cg00594952
cg00595030
cg00595051
cg00595197
cg00595237
cg00595472
cg00595828
cg00596207
cg00596222
cg00596763
cg00597076
cg00597112
cg00597445
cg00597607
cg00597687
cg00597876
cg00598021
cg00598125
cg00598235
cg00598335
cg00598394
cg00598397
cg00598866
cg00599124
cg00599163
cg00599219
cg00599266
cg00599402
cg00599410
cg00599463
cg00599530
cg00599702
cg00599809
cg00599914
cg00600033
cg00600110
cg00600454
cg00600477
cg00600617
cg00600854
cg00601042
cg00601368
cg00601727
cg00601743
cg00601916
cg00602115
cg00602295
cg00602811
cg00603097
cg00603110
cg00603340
cg00603418
cg00603435
cg00603487
cg00604112
cg00604142
cg00604202
cg00604382
cg00604410
cg00604640
cg00604736
cg00604771
cg00604840
cg00605063
cg00605362
cg00605763
cg00605777
cg00605831
cg00605988
cg00606312
cg00606739
cg00606841
cg00606880
cg00607058
cg00607194
cg00607630
cg00607755
cg00608151
cg00608299
cg00608540
cg00608548
cg00608661
cg00608779
cg00608965
cg00609135
cg00609227
cg00609239
cg00609291
cg00609367
cg00609473
cg00609630
cg00609673
cg00609834
cg00609961
cg00610021
cg00610294
cg00610310
cg00610360
cg00610508
cg00610577
cg00610692
cg00610844
cg00610991
cg00611192
cg00611495
cg00611614
cg00611789
cg00612299
cg00612633
cg00612751
cg00612985
cg00613113
cg00613255
cg00613284
cg00613385
cg00613752
cg00613786
cg00614011
cg00614182
cg00614249
cg00614280
cg00614314
cg00614360
cg00614392
cg00614413
cg00614617
cg00614805
cg00614959
cg00615010
cg00615241
cg00615377
cg00615485
cg00615592
cg00615746
cg00615941
cg00616000
cg00616135
cg00616572
cg00616705
cg00617292
cg00617691
cg00618183
cg00618323
cg00618711
cg00618717
cg00619188
cg00619207
cg00619263
cg00619292
cg00619335
cg00619505
cg00619561
cg00619628
cg00619915
cg00619978
cg00620024
cg00620190
cg00620224
cg00620304
cg00620452
cg00620733
cg00620976
cg00621084
cg00621247
cg00621559
cg00621574
cg00621583
cg00621646
cg00621899
cg00621943
cg00622010
cg00622128
cg00622133
cg00622166
cg00622170
cg00622318
cg00622375
cg00622389
cg00622552
cg00622658
cg00622702
cg00622799
cg00622988
cg00623200
cg00623655
cg00623774
cg00624037
cg00624440
cg00624477
cg00624617
cg00624737
cg00624799
cg00624879
cg00625103
cg00625110
cg00625161
cg00625351
cg00625425
cg00625450
cg00625743
cg00625783
cg00625845
cg00625939
cg00625949
cg00625963
cg00626119
cg00626412
cg00626466
cg00626856
cg00627029
cg00628277
cg00628382
cg00628477
cg00628788
cg00629088
cg00629427
cg00629514
cg00629585
cg00629625
cg00630245
cg00630480
cg00630775
cg00630794
cg00630958
cg00630991
cg00631203
cg00631221
cg00631706
cg00631759
cg00631877
cg00632007
cg00632130
cg00632364
cg00632379
cg00632486
cg00632657
cg00632811
cg00632863
cg00633062
cg00633413
cg00633552
cg00633768
cg00634483
cg00634542
cg00634606
cg00634714
cg00634968
cg00635082
cg00635343
cg00635356
cg00635560
cg00635590
cg00636145
cg00636194
cg00636416
cg00636427
cg00636527
cg00636737
cg00636769
cg00636946
cg00637047
cg00637104
cg00637144
cg00637285
cg00637361
cg00637477
cg00637687
cg00637695
cg00637745
cg00637791
cg00637795
cg00637802
cg00637824
cg00637988
cg00638020
cg00638021
cg00638062
cg00638073
cg00638210
cg00638514
cg00638574
cg00638797
cg00638945
cg00639010
cg00639218
cg00639447
cg00639475
cg00639615
cg00639635
cg00639656
cg00639984
cg00640053
cg00640087
cg00640120
cg00640147
cg00640314
cg00640376
cg00640479
cg00641210
cg00641579
cg00641679
cg00642359
cg00642460
cg00642501
cg00642615
cg00642679
cg00642740
cg00642970
cg00643123
cg00643145
cg00643222
cg00643235
cg00643296
cg00643333
cg00643392
cg00643651
cg00643876
cg00643897
cg00644033
cg00644103
cg00644317
cg00644351
cg00644447
cg00644554
cg00644823
cg00644847
cg00644922
cg00645020
cg00645383
cg00645579
cg00645731
cg00645755
cg00646140
cg00646200
cg00646216
cg00646244
cg00646347
cg00646381
cg00646396
cg00647004
cg00647022
cg00647040
cg00647165
cg00647233
cg00647262
cg00647317
cg00647658
cg00647741
cg00647810
cg00647917
cg00648005
cg00648203
cg00648686
cg00648883
cg00649211
cg00649377
cg00649480
cg00649606
cg00649632
cg00649827
cg00650361
cg00650614
cg00650640
cg00650641
cg00650722
cg00650809
cg00650953
cg00651005
cg00651359
cg00651497
cg00652158
cg00652223
cg00652274
cg00652772
cg00652846
cg00652908
cg00653085
cg00653460
cg00653790
cg00653847
cg00654296
cg00654657
cg00654888
cg00655184
cg00655656
cg00655706
cg00655923
cg00656513
cg00656728
cg00656735
cg00656881
cg00656931
cg00657202
cg00657287
cg00657460
cg00657674
cg00657780
cg00658082
cg00658085
cg00658151
cg00658405
cg00658411
cg00658449
cg00658590
cg00658652
cg00658704
cg00658740
cg00658743
cg00658890
cg00658979
cg00659029
cg00659077
cg00659129
cg00659204
cg00659250
cg00659271
cg00659559
cg00659931
cg00660009
cg00660106
cg00660167
cg00660384
cg00660693
cg00660817
cg00660989
cg00661018
cg00661205
cg00661320
cg00661347
cg00661399
cg00661523
cg00661732
cg00661777
cg00661855
cg00662002
cg00662258
cg00662400
cg00662556
cg00662646
cg00662956
cg00662963
cg00663077
cg00663575
cg00663946
cg00663986
cg00664054
cg00664093
cg00664117
cg00664406
cg00664416
cg00664581
cg00664609
cg00664666
cg00664730
cg00664792
cg00664920
cg00665029
cg00665106
cg00665114
cg00665343
cg00665405
cg00665492
cg00665827
cg00665832
cg00665971
cg00666280
cg00666422
cg00666623
cg00666640
cg00666641
cg00666696
cg00666746
cg00666845
cg00666903
cg00667048
cg00667298
cg00667343
cg00667525
cg00667680
cg00667751
cg00668034
cg00668150
cg00668212
cg00668303
cg00668337
cg00668515
cg00668519
cg00668685
cg00668852
cg00668927
cg00669212
cg00669330
cg00669347
cg00669390
cg00669594
cg00669746
cg00669760
cg00669964
cg00670060
cg00670111
cg00670253
cg00670552
cg00670721
cg00670913
cg00670915
cg00670942
cg00671126
cg00671225
cg00671386
cg00671600
cg00671823
cg00672093
cg00672147
cg00672277
cg00672332
cg00672633
cg00672712
cg00672936
cg00673006
cg00673020
cg00673081
cg00673109
cg00673191
cg00673202
cg00673290
cg00673344
cg00673365
cg00673685
cg00673730
cg00674004
cg00674365
cg00674628
cg00674995
cg00675037
cg00675157
cg00675160
cg00675229
cg00675260
cg00675600
cg00675878
cg00675940
cg00676030
cg00676085
cg00676394
cg00676536
cg00676801
cg00676833
cg00676988
cg00677180
cg00677195
cg00677334
cg00677407
cg00677479
cg00677574
cg00677686
cg00677708
cg00677730
cg00677866
cg00677901
cg00678050
cg00678286
cg00678322
cg00678361
cg00678539
cg00678668
cg00678890
cg00678892
cg00679184
cg00679281
cg00679520
cg00679556
cg00679624
cg00679662
cg00679726
cg00679731
cg00679763
cg00679877
cg00680277
cg00680696
cg00680808
cg00681003
cg00681321
cg00681365
cg00681566
cg00681665
cg00682002
cg00682053
cg00682069
cg00682263
cg00682367
cg00682487
cg00682553
cg00682734
cg00683329
cg00683332
cg00683665
cg00683788
cg00684043
cg00684075
cg00684125
cg00684178
cg00684283
cg00684790
cg00684824
cg00685014
cg00685229
cg00685319
cg00685795
cg00686132
cg00686169
cg00686197
cg00686477
cg00686823
cg00686880
cg00686926
cg00687073
cg00687135
cg00687444
cg00687447
cg00687674
cg00687714
cg00687812
cg00688297
cg00688311
cg00688323
cg00688402
cg00688460
cg00688591
cg00688681
cg00688734
cg00688803
cg00688810
cg00688850
cg00688895
cg00688932
cg00688941
cg00688962
cg00689014
cg00689213
cg00689214
cg00689225
cg00689330
cg00689340
cg00689360
cg00689492
cg00689534
cg00689612
cg00689835
cg00690082
cg00690195
cg00690280
cg00690402
cg00690609
cg00690710
cg00690903
cg00690929
cg00690968
cg00691123
cg00691598
cg00691625
cg00691671
cg00691729
cg00691830
cg00691874
cg00691906
cg00691974
cg00692088
cg00692173
cg00692277
cg00692279
cg00692367
cg00692462
cg00692484
cg00692610
cg00692774
cg00692780
cg00692892
cg00693004
cg00693172
cg00693222
cg00693419
cg00693837
cg00694040
cg00694180
cg00694258
cg00694302
cg00694353
cg00695046
cg00695112
cg00695324
cg00695328
cg00695391
cg00695633
cg00695760
cg00695821
cg00696044
cg00696464
cg00696567
cg00696685
cg00696930
cg00697286
cg00697290
cg00697358
cg00697440
cg00697486
cg00697639
cg00697654
cg00697658
cg00697672
cg00697916
cg00698169
cg00698204
cg00698575
cg00698646
cg00698771
cg00698908
cg00698916
cg00699029
cg00699219
cg00699392
cg00699486
cg00699569
cg00699986
cg00699993
cg00699996
cg00699997
cg00700214
cg00700239
cg00700412
cg00700485
cg00700487
cg00700866
cg00700969
cg00701064
cg00701493
cg00701706
cg00701856
cg00701951
cg00702231
cg00702369
cg00702546
cg00702547
cg00702561
cg00702719
cg00702837
cg00702872
cg00702877
cg00703120
cg00703276
cg00703513
cg00703822
cg00703843
cg00703898
cg00704176
cg00704369
cg00704554
cg00704780
cg00704869
cg00704970
cg00705059
cg00705255
cg00705508
cg00705576
cg00705600
cg00705730
cg00705808
cg00705992
cg00706302
cg00706441
cg00706536
cg00706648
cg00706683
cg00706697
cg00706802
cg00706833
cg00706913
cg00706966
cg00706994
cg00707134
cg00707406
cg00707688
cg00707741
cg00707777
cg00707814
cg00708035
cg00708105
cg00708215
cg00708426
cg00708486
cg00708598
cg00708603
cg00708678
cg00708736
cg00708789
cg00709423
cg00709652
cg00709775
cg00709966
cg00710209
cg00710229
cg00710269
cg00710343
cg00710456
cg00710862
cg00710870
cg00710972
cg00711072
cg00711090
cg00711274
cg00711291
cg00711386
cg00711984
cg00712050
cg00712146
cg00712409
cg00712510
cg00712627
cg00712711
cg00712841
cg00712943
cg00713204
cg00713247
cg00713278
cg00713332
cg00713435
cg00713567
cg00713813
cg00714115
cg00714170
cg00714309
cg00714564
cg00714725
cg00714740
cg00714810
cg00714874
cg00715050
cg00715122
cg00715696
cg00715913
cg00716025
cg00716083
cg00716277
cg00716470
cg00716579
cg00716660
cg00716991
cg00717180
cg00717678
cg00718129
cg00718142
cg00718261
cg00718336
cg00718400
cg00718409
cg00718513
cg00718518
cg00718539
cg00718581
cg00718684
cg00719072
cg00719165
cg00719224
cg00719237
cg00719439
cg00719568
cg00719651
cg00719668
cg00719771
cg00719899
cg00720119
cg00720159
cg00720629
cg00720829
cg00720845
cg00721016
cg00721080
cg00721170
cg00721193
cg00721315
cg00721530
cg00721635
cg00721703
cg00721800
cg00721947
cg00722081
cg00722329
cg00722350
cg00722362
cg00722631
cg00722834
cg00723017
cg00723041
cg00723338
cg00723379
cg00724015
cg00724839
cg00725089
cg00725138
cg00725145
cg00725162
cg00725426
cg00725472
cg00725635
cg00725777
cg00725994
cg00726046
cg00726147
cg00727334
cg00727386
cg00727556
cg00727590
cg00727663
cg00727673
cg00727675
cg00727777
cg00727912
cg00728029
cg00728046
cg00728296
cg00728907
cg00729133
cg00729275
cg00729370
cg00729699
cg00729708
cg00729875
cg00729885
cg00730085
cg00730100
cg00730172
cg00730224
cg00730348
cg00730373
cg00730441
cg00730561
cg00730820
cg00731062
cg00731185
cg00731201
cg00731232
cg00731458
cg00731691
cg00731874
cg00732166
cg00732232
cg00732251
cg00732378
cg00732383
cg00732432
cg00732591
cg00732810
cg00732845
cg00732878
cg00732970
cg00733115
cg00733315
cg00733328
cg00733493
cg00733567
cg00733683
cg00733705
cg00733722
cg00733978
cg00734124
cg00734471
cg00734567
cg00734629
cg00734813
cg00734979
cg00735023
cg00735595
cg00735611
cg00735667
cg00735885
cg00735907
cg00736104
cg00736201
cg00736299
cg00736406
cg00736459
cg00736523
cg00736530
cg00736640
cg00736681
cg00736819
cg00736958
cg00736984
cg00737264
cg00737556
cg00737593
cg00737841
cg00737846
cg00737978
cg00737979
cg00737992
cg00738113
cg00738345
cg00738387
cg00738772
cg00738849
cg00738897
cg00738919
cg00738934
cg00738945
cg00739120
cg00739155
cg00739217
cg00739278
cg00739471
cg00739582
cg00739593
cg00739644
cg00739778
cg00740088
cg00740089
cg00740510
cg00740547
cg00740803
cg00740870
cg00741333
cg00741523
cg00741624
cg00741634
cg00741695
cg00741731
cg00741900
cg00741945
cg00741986
cg00741992
cg00742040
cg00742121
cg00742465
cg00742472
cg00742649
cg00742898
cg00743081
cg00743412
cg00743629
cg00743717
cg00743803
cg00743991
cg00744172
cg00744413
cg00744431
cg00744739
cg00744866
cg00745170
cg00745184
cg00745486
cg00745520
cg00745725
cg00746157
cg00746386
cg00747187
cg00747372
cg00747477
cg00747647
cg00747739
cg00747849
cg00747922
cg00747944
cg00747975
cg00748072
cg00748149
cg00748195
cg00748218
cg00748226
cg00748432
cg00748494
cg00748589
cg00748718
cg00748827
cg00748875
cg00748938
cg00749609
cg00749672
cg00750366
cg00750428
cg00750430
cg00750481
cg00750518
cg00750523
cg00750555
cg00750606
cg00750630
cg00750806
cg00750917
cg00751072
cg00751126
cg00751332
cg00751386
cg00751770
cg00752045
cg00752047
cg00752077
cg00752099
cg00752143
cg00752195
cg00752263
cg00752480
cg00752874
cg00752969
cg00753039
cg00753089
cg00753248
cg00753287
cg00753399
cg00753442
cg00753630
cg00753676
cg00753692
cg00753748
cg00753885
cg00753924
cg00754036
cg00754253
cg00754357
cg00754426
cg00754552
cg00754604
cg00754617
cg00754896
cg00754947
cg00754989
cg00755130
cg00755287
cg00755423
cg00755505
cg00755546
cg00755588
cg00755751
cg00755980
cg00756062
cg00756362
cg00756448
cg00756450
cg00756648
cg00756845
cg00756860
cg00756943
cg00757033
cg00757070
cg00757327
cg00757822
cg00757952
cg00758816
cg00758854
cg00758881
cg00758915
cg00759254
cg00759329
cg00759420
cg00759427
cg00759573
cg00759634
cg00759807
cg00759987
cg00760014
cg00760067
cg00760203
cg00760290
cg00760439
cg00760536
cg00760562
cg00760646
cg00760729
cg00760812
cg00760872
cg00760935
cg00760938
cg00760950
cg00760992
cg00761125
cg00761126
cg00761330
cg00761529
cg00761968
cg00762069
cg00762160
cg00762397
cg00762450
cg00762550
cg00762689
cg00763136
cg00763223
cg00763594
cg00763743
cg00764099
cg00764217
cg00764307
cg00764369
cg00764514
cg00764612
cg00764619
cg00764668
cg00764840
cg00764894
cg00765127
cg00765128
cg00765653
cg00765686
cg00765705
cg00765765
cg00765885
cg00765992
cg00766220
cg00766289
cg00766322
cg00766368
cg00767042
cg00767058
cg00767069
cg00767201
cg00767222
cg00767403
cg00767496
cg00767581
cg00767886
cg00767977
cg00768158
cg00768195
cg00768350
cg00768409
cg00768574
cg00768741
cg00768815
cg00768999
cg00769064
cg00769090
cg00769240
cg00769305
cg00769590
cg00769810
cg00769915
cg00769988
cg00770134
cg00770158
cg00770316
cg00770372
cg00770443
cg00770471
cg00770784
cg00770998
cg00771084
cg00771185
cg00771490
cg00771553
cg00771653
cg00771722
cg00771867
cg00772000
cg00772020
cg00772091
cg00772192
cg00772257
cg00772407
cg00772585
cg00772774
cg00772775
cg00772863
cg00772991
cg00773060
cg00773093
cg00773460
cg00773795
cg00773810
cg00773875
cg00773902
cg00774005
cg00774102
cg00774375
cg00774391
cg00774437
cg00774457
cg00774458
cg00774769
cg00774867
cg00774999
cg00775075
cg00775094
cg00775172
cg00775197
cg00775388
cg00775777
cg00775781
cg00775818
cg00775863
cg00775915
cg00776237
cg00776252
cg00776427
cg00776579
cg00776917
cg00776960
cg00777011
cg00777198
cg00777271
cg00777315
cg00777445
cg00777805
cg00777895
cg00778084
cg00778448
cg00778928
cg00778993
cg00779065
cg00779166
cg00779216
cg00779304
cg00779476
cg00779565
cg00779638
cg00779858
cg00780426
cg00780456
cg00780520
cg00780578
cg00780664
cg00780845
cg00780971
cg00781208
cg00781388
cg00781519
cg00781604
cg00781795
cg00782099
cg00782200
cg00782323
cg00782355
cg00782645
cg00782708
cg00782811
cg00782828
cg00783006
cg00783104
cg00783712
cg00783730
cg00783748
cg00783916
cg00783952
cg00784105
cg00784153
cg00784263
cg00784671
cg00784882
cg00785029
cg00785112
cg00785193
cg00785482
cg00785877
cg00785941
cg00785980
cg00786084
cg00786237
cg00786305
cg00786390
cg00786658
cg00786685
cg00786747
cg00786952
cg00787013
cg00787180
cg00787282
cg00787290
cg00787305
cg00787429
cg00787574
cg00787856
cg00787996
cg00788028
cg00788156
cg00788170
cg00788699
cg00788710
cg00788760
cg00788815
cg00789347
cg00789416
cg00789423
cg00789427
cg00789484
cg00789528
cg00789792
cg00790071
cg00790255
cg00790307
cg00790371
cg00790535
cg00790672
cg00790835
cg00790916
cg00791074
cg00791190
cg00791253
cg00791321
cg00791406
cg00791422
cg00791548
cg00791712
cg00791764
cg00791851
cg00791854
cg00791868
cg00792015
cg00792107
cg00792184
cg00792251
cg00792424
cg00792513
cg00792688
cg00792751
cg00792849
cg00792968
cg00793088
cg00793181
cg00793186
cg00793432
cg00793562
cg00793719
cg00794381
cg00794400
cg00794673
cg00794722
cg00795000
cg00795024
cg00795382
cg00795416
cg00795812
cg00795825
cg00795830
cg00795885
cg00795900
cg00796302
cg00796424
cg00796569
cg00796672
cg00796821
cg00796963
cg00797058
cg00797102
cg00797104
cg00797152
cg00797286
cg00798232
cg00798876
cg00799387
cg00799658
cg00799984
cg00800141
cg00800679
cg00800759
cg00801134
cg00801339
cg00801512
cg00801571
cg00801716
cg00802168
cg00802224
cg00802237
cg00802478
cg00802510
cg00802855
cg00803004
cg00803478
cg00803638
cg00803692
cg00803827
cg00803910
cg00804043
cg00804078
cg00804097
cg00804237
cg00804245
cg00804354
cg00804525
cg00804634
cg00804745
cg00804796
cg00804934
cg00805156
cg00805193
cg00805360
cg00805441
cg00805496
cg00805874
cg00806126
cg00806138
cg00806239
cg00806259
cg00806311
cg00806319
cg00806461
cg00806704
cg00806826
cg00806959
cg00807197
cg00807235
cg00807237
cg00807366
cg00807495
cg00807871
cg00808053
cg00808086
cg00808170
cg00808175
cg00808352
cg00808403
cg00808511
cg00808555
cg00808648
cg00808721
cg00808969
cg00809021
cg00809111
cg00809164
cg00809267
cg00809399
cg00809453
cg00809477
cg00809502
cg00809820
cg00809917
cg00809988
cg00810292
cg00810483
cg00810710
cg00810971
cg00811020
cg00811065
cg00811166
cg00811334
cg00811377
cg00811535
cg00811565
cg00811930
cg00812236
cg00812246
cg00812438
cg00812557
cg00812578
cg00812611
cg00812735
cg00812761
cg00812770
cg00812831
cg00812833
cg00813027
cg00813162
cg00813264
cg00813378
cg00813509
cg00813720
cg00813752
cg00813765
cg00813886
cg00813890
cg00813999
cg00814186
cg00814328
cg00814580
cg00814752
cg00814780
cg00814898
cg00814918
cg00815091
cg00815198
cg00815214
cg00815230
cg00815266
cg00815325
cg00815399
cg00815832
cg00816039
cg00816080
cg00816240
cg00816515
cg00816609
cg00816620
cg00816676
cg00816770
cg00816970
cg00817189
cg00817331
cg00817377
cg00817464
cg00817502
cg00817598
cg00817731
cg00817749
cg00817765
cg00818106
cg00818680
cg00819078
cg00819141
cg00819142
cg00819338
cg00819788
cg00819818
cg00819871
cg00819949
cg00820056
cg00820311
cg00820535
cg00820637
cg00820958
cg00820995
cg00821310
cg00821510
cg00821600
cg00821731
cg00822007
cg00822030
cg00822241
cg00822451
cg00822571
cg00822666
cg00822797
cg00822840
cg00822998
cg00823095
cg00823148
cg00823843
cg00824018
cg00824273
cg00824381
cg00824547
cg00825252
cg00825441
cg00825503
cg00825690
cg00825705
cg00825734
cg00825967
cg00826203
cg00826537
cg00826892
cg00827176
cg00827196
cg00827382
cg00827596
cg00827895
cg00828377
cg00828439
cg00828556
cg00828583
cg00828618
cg00828721
cg00828762
cg00828836
cg00829063
cg00829369
cg00829600
cg00829645
cg00829845
cg00829858
cg00829978
cg00829990
cg00830029
cg00830086
cg00830325
cg00830401
cg00830420
cg00830599
cg00830621
cg00830755
cg00830767
cg00831126
cg00831127
cg00831222
cg00831237
cg00831247
cg00831276
cg00831710
cg00831726
cg00831735
cg00831770
cg00831909
cg00831929
cg00832199
cg00832329
cg00832457
cg00832476
cg00832567
cg00832581
cg00832650
cg00832924
cg00832928
cg00833080
cg00833257
cg00833344
cg00833441
cg00833479
cg00833552
cg00833639
cg00833688
cg00833703
cg00833777
cg00833822
cg00834234
cg00834472
cg00834536
cg00834899
cg00834922
cg00834923
cg00834988
cg00835232
cg00835249
cg00835279
cg00835389
cg00835526
cg00835705
cg00835857
cg00836007
cg00836097
cg00836302
cg00837103
cg00837308
cg00837398
cg00837548
cg00837812
cg00837899
cg00838081
cg00838415
cg00838919
cg00839272
cg00839584
cg00839844
cg00840270
cg00840320
cg00840332
cg00840341
cg00840516
cg00840694
cg00840960
cg00840990
cg00841001
cg00841141
cg00841408
cg00841725
cg00841760
cg00842095
cg00842259
cg00842325
cg00842549
cg00842595
cg00842918
cg00843019
cg00843623
cg00843634
cg00843787
cg00843795
cg00844155
cg00844197
cg00844298
cg00844308
cg00844404
cg00845245
cg00845626
cg00845883
cg00845901
cg00846036
cg00846043
cg00846121
cg00846166
cg00846539
cg00846554
cg00846988
cg00847277
cg00847301
cg00847453
cg00847544
cg00847826
cg00847868
cg00848007
cg00848167
cg00848392
cg00848461
cg00848594
cg00848780
cg00849025
cg00849044
cg00849052
cg00849148
cg00849365
cg00849570
cg00849642
cg00849862
cg00849990
cg00850083
cg00850193
cg00850481
cg00850648
cg00850683
cg00850868
cg00850996
cg00851028
cg00851088
cg00851111
cg00851154
cg00851173
cg00851303
cg00851377
cg00851394
cg00851482
cg00851518
cg00851627
cg00851732
cg00851830
cg00852051
cg00852317
cg00852398
cg00852534
cg00852565
cg00852846
cg00852921
cg00852924
cg00852964
cg00853103
cg00853242
cg00853671
cg00853742
cg00854043
cg00854172
cg00854314
cg00854392
cg00854591
cg00854817
cg00854925
cg00854963
cg00855014
cg00855262
cg00855458
cg00855466
cg00855685
cg00855706
cg00855901
cg00855990
cg00856404
cg00856580
cg00856775
cg00856850
cg00856997
cg00857326
cg00857435
cg00857536
cg00857734
cg00857851
cg00857862
cg00857907
cg00857921
cg00858196
cg00858400
cg00858760
cg00858840
cg00859147
cg00859178
cg00859330
cg00859441
cg00859655
cg00859858
cg00860225
cg00860359
cg00860372
cg00860380
cg00860808
cg00861214
cg00861497
cg00861610
cg00861646
cg00861772
cg00861899
cg00861945
cg00862016
cg00862041
cg00862117
cg00862290
cg00862390
cg00862398
cg00862443
cg00862597
cg00862675
cg00862894
cg00863318
cg00863378
cg00863397
cg00863716
cg00863893
cg00864012
cg00864171
cg00864400
cg00864458
cg00864460
cg00864530
cg00864563
cg00864661
cg00864666
cg00864684
cg00864691
cg00864768
cg00864916
cg00864945
cg00864954
cg00865118
cg00865429
cg00865690
cg00865849
cg00865857
cg00865962
cg00865973
cg00866054
cg00866206
cg00866476
cg00866500
cg00866556
cg00866632
cg00866870
cg00867018
cg00867230
cg00867472
cg00867510
cg00867694
cg00867835
cg00867889
cg00867901
cg00868074
cg00868476
cg00868523
cg00868860
cg00869158
cg00869215
cg00869298
cg00869308
cg00869330
cg00869488
cg00869530
cg00869582
cg00869668
cg00869962
cg00869996
cg00870242
cg00870449
cg00870514
cg00871055
cg00871124
cg00871215
cg00871238
cg00871371
cg00871560
cg00871610
cg00872170
cg00872232
cg00872354
cg00872435
cg00872580
cg00872683
cg00872695
cg00872726
cg00872865
cg00872900
cg00872984
cg00873050
cg00873351
cg00873517
cg00873601
cg00873616
cg00873974
cg00874032
cg00874051
cg00874073
cg00874225
cg00874581
cg00874765
cg00874877
cg00874891
cg00874990
cg00875476
cg00875511
cg00875541
cg00875849
cg00875852
cg00875989
cg00876127
cg00876141
cg00876196
cg00876267
cg00876273
cg00876332
cg00876678
cg00876681
cg00876694
cg00876757
cg00877329
cg00877708
cg00877739
cg00877938
cg00877958
cg00878163
cg00878533
cg00879218
cg00879541
cg00879667
cg00879824
cg00880157
cg00880452
cg00880682
cg00880741
cg00880872
cg00880984
cg00881010
cg00881207
cg00881300
cg00881487
cg00882175
cg00882281
cg00882569
cg00882665
cg00882883
cg00882967
cg00883190
cg00883212
cg00883218
cg00883493
cg00883565
cg00883689
cg00883798
cg00883831
cg00883837
cg00884081
cg00884093
cg00884170
cg00884334
cg00884445
cg00884800
cg00884844
cg00885005
cg00885365
cg00885843
cg00886432
cg00886571
cg00886780
cg00887153
cg00887508
cg00887602
cg00887755
cg00887848
cg00887902
cg00887936
cg00887966
cg00888605
cg00888758
cg00888818
cg00889295
cg00889363
cg00889398
cg00889778
cg00889945
cg00890049
cg00890054
cg00890124
cg00890208
cg00890363
cg00891025
cg00891278
cg00891541
cg00891995
cg00892060
cg00892324
cg00892368
cg00892393
cg00892703
cg00893045
cg00893488
cg00893493
cg00893522
cg00893603
cg00894134
cg00894252
cg00894352
cg00894378
cg00894481
cg00894567
cg00895196
cg00895231
cg00895324
cg00895354
cg00895528
cg00895997
cg00896068
cg00896182
cg00896282
cg00896347
cg00896370
cg00897058
cg00897115
cg00897276
cg00897404
cg00897703
cg00897863
cg00898013
cg00898102
cg00898111
cg00898157
cg00898190
cg00898374
cg00898486
cg00898920
cg00899090
cg00899350
cg00899659
cg00899855
cg00899883
cg00900226
cg00900242
cg00900444
cg00900642
cg00900933
cg00901138
cg00901161
cg00901320
cg00901375
cg00901393
cg00901401
cg00901554
cg00901598
cg00901675
cg00901843
cg00901878
cg00901982
cg00902104
cg00902153
cg00902374
cg00902417
cg00902427
cg00902674
cg00902815
cg00903099
cg00903245
cg00903308
cg00903452
cg00903577
cg00903825
cg00903932
cg00904258
cg00904566
cg00904580
cg00904622
cg00904823
cg00904852
cg00904966
cg00905101
cg00905420
cg00905524
cg00905584
cg00905746
cg00905858
cg00906060
cg00906220
cg00906420
cg00906476
cg00906812
cg00906833
cg00906838
cg00906908
cg00906934
cg00906973
cg00907008
cg00907200
cg00907267
cg00907283
cg00907288
cg00907499
cg00907756
cg00907842
cg00908004
cg00908042
cg00908117
cg00908292
cg00908323
cg00908381
cg00908427
cg00908571
cg00908584
cg00908758
cg00908766
cg00908828
cg00908833
cg00908927
cg00909062
cg00909156
cg00909232
cg00909259
cg00909286
cg00909706
cg00909806
cg00909926
cg00910067
cg00910103
cg00910127
cg00910168
cg00910203
cg00910319
cg00910338
cg00910586
cg00910616
cg00910676
cg00910715
cg00910861
cg00910893
cg00910972
cg00911226
cg00911267
cg00911326
cg00911351
cg00911370
cg00911398
cg00911776
cg00911794
cg00911881
cg00911962
cg00912149
cg00912191
cg00912427
cg00912580
cg00912738
cg00912746
cg00912772
cg00912946
cg00913283
cg00913288
cg00913289
cg00913360
cg00913521
cg00913604
cg00913787
cg00913954
cg00914726
cg00914787
cg00914902
cg00914963
cg00915178
cg00915214
cg00915395
cg00915556
cg00915663
cg00915818
cg00915830
cg00915990
cg00916179
cg00916640
cg00916659
cg00916680
cg00916854
cg00916899
cg00917003
cg00917031
cg00917101
cg00917156
cg00917181
cg00917362
cg00917413
cg00917437
cg00917471
cg00917569
cg00917603
cg00917847
cg00918005
cg00918181
cg00918738
cg00918944
cg00919013
cg00919055
cg00919077
cg00919126
cg00919411
cg00919591
cg00919857
cg00919921
cg00919971
cg00920126
cg00920162
cg00920254
cg00920269
cg00920314
cg00920327
cg00920424
cg00920572
cg00920789
cg00920799
cg00920892
cg00920938
cg00921097
cg00921219
cg00921237
cg00921309
cg00921350
cg00921819
cg00921930
cg00922157
cg00922200
cg00922522
cg00922697
cg00922748
cg00923634
cg00923744
cg00923803
cg00923860
cg00923873
cg00923880
cg00923934
cg00923996
cg00924143
cg00924255
cg00924459
cg00924575
cg00924685
cg00924855
cg00925096
cg00925244
cg00925339
cg00925492
cg00925620
cg00925717
cg00925953
cg00926318
cg00926420
cg00926657
cg00926894
cg00927035
cg00927226
cg00927256
cg00927364
cg00927624
cg00927777
cg00927939
cg00928002
cg00928596
cg00928751
cg00928753
cg00928795
cg00928816
cg00929336
cg00929345
cg00929465
cg00929476
cg00929493
cg00929523
cg00929606
cg00929635
cg00930606
cg00930618
cg00930628
cg00930781
cg00931181
cg00931375
cg00931491
cg00931520
cg00931742
cg00931843
cg00931874
cg00931944
cg00932063
cg00932104
cg00932156
cg00932510
cg00932612
cg00933182
cg00933411
cg00933415
cg00933542
cg00933603
cg00933835
cg00933859
cg00934037
cg00934087
cg00934120
cg00934232
cg00934597
cg00934624
cg00934735
cg00934746
cg00934987
cg00934997
cg00935043
cg00935351
cg00935421
cg00935504
cg00935653
cg00935717
cg00935887
cg00935894
cg00935924
cg00935967
cg00936007
cg00936187
cg00936309
cg00936348
cg00936626
cg00936728
cg00936733
cg00936790
cg00936895
cg00936904
cg00936935
cg00937012
cg00937175
cg00937286
cg00937330
cg00937359
cg00937392
cg00937510
cg00937681
cg00937742
cg00938039
cg00938540
cg00938658
cg00938819
cg00939495
cg00939627
cg00939684
cg00939965
cg00940287
cg00940546
cg00940560
cg00940577
cg00940941
cg00941203
cg00941576
cg00941588
cg00941836
cg00941900
cg00941912
cg00941983
cg00942219
cg00942552
cg00942918
cg00942920
cg00943060
cg00943124
cg00943245
cg00943360
cg00943382
cg00943585
cg00943851
cg00943909
cg00944163
cg00944181
cg00944227
cg00944304
cg00944309
cg00944431
cg00944433
cg00944580
cg00944599
cg00944631
cg00944649
cg00944785
cg00944884
cg00945108
cg00945209
cg00945260
cg00945507
cg00945547
cg00945663
cg00945666
cg00945810
cg00946187
cg00946535
cg00946921
cg00946960
cg00947319
cg00947324
cg00947413
cg00947478
cg00947599
cg00947744
cg00947782
cg00947859
cg00947878
cg00948124
cg00948664
cg00948677
cg00948856
cg00948900
cg00948906
cg00949249
cg00949386
cg00949446
cg00949532
cg00949661
cg00949753
cg00950004
cg00950244
cg00950265
cg00950381
cg00950398
cg00950473
cg00950497
cg00950718
cg00950971
cg00951213
cg00951302
cg00951310
cg00951395
cg00951599
cg00951857
cg00951869
cg00952050
cg00952145
cg00952292
cg00953006
cg00953256
cg00953314
cg00953399
cg00953825
cg00954105
cg00954167
cg00954256
cg00954382
cg00954391
cg00954633
cg00954878
cg00954931
cg00955035
cg00955307
cg00955451
cg00955544
cg00955547
cg00955780
cg00955808
cg00955904
cg00955911
cg00955967
cg00956142
cg00956639
cg00956964
cg00956971
cg00956987
cg00957080
cg00957480
cg00957580
cg00957598
cg00957641
cg00957686
cg00957688
cg00957901
cg00958100
cg00958225
cg00958241
cg00958334
cg00958412
cg00958451
cg00958560
cg00958702
cg00958927
cg00958944
cg00959027
cg00959259
cg00959334
cg00959431
cg00959749
cg00959883
cg00960147
cg00960209
cg00960300
cg00960379
cg00960419
cg00960552
cg00960580
cg00960790
cg00960906
cg00961139
cg00961252
cg00961325
cg00961446
cg00961450
cg00961517
cg00961616
cg00961792
cg00961932
cg00961940
cg00962147
cg00962459
cg00962466
cg00962740
cg00962755
cg00962793
cg00962799
cg00962903
cg00962984
cg00963378
cg00963496
cg00963675
cg00963942
cg00963998
cg00964321
cg00964400
cg00964446
cg00964751
cg00964848
cg00964997
cg00965023
cg00965110
cg00965133
cg00965168
cg00965203
cg00965469
cg00965578
cg00965643
cg00965748
cg00965971
cg00965985
cg00966078
cg00966098
cg00966411
cg00966482
cg00966522
cg00966557
cg00966749
cg00966763
cg00966780
cg00967073
cg00967519
cg00967711
cg00967809
cg00968167
cg00968488
cg00968538
cg00968545
cg00968616
cg00968771
cg00968875
cg00968890
cg00969087
cg00969119
cg00969254
cg00969288
cg00969405
cg00969446
cg00969893
cg00970057
cg00970279
cg00970325
cg00970435
cg00970752
cg00970757
cg00970926
cg00970979
cg00971034
cg00971309
cg00971508
cg00971613
cg00971695
cg00971737
cg00971747
cg00971810
cg00971827
cg00972288
cg00972420
cg00972761
cg00973118
cg00973864
cg00973876
cg00973944
cg00974095
cg00974204
cg00974255
cg00974523
cg00974653
cg00974761
cg00974864
cg00975163
cg00975226
cg00975326
cg00975605
cg00975624
cg00975876
cg00975912
cg00975971
cg00976181
cg00976340
cg00976532
cg00976619
cg00976692
cg00977161
cg00977301
cg00977403
cg00977526
cg00977696
cg00977903
cg00978051
cg00978102
cg00978427
cg00978505
cg00978570
cg00978783
cg00978785
cg00978848
cg00978901
cg00979076
cg00979260
cg00979288
cg00979369
cg00979553
cg00979803
cg00979931
cg00980058
cg00980060
cg00980581
cg00980622
cg00980625
cg00980649
cg00980784
cg00980804
cg00980904
cg00981060
cg00981350
cg00981643
cg00981651
cg00981661
cg00981928
cg00982136
cg00982214
cg00982519
cg00982521
cg00982799
cg00982805
cg00982936
cg00983482
cg00983520
cg00983608
cg00983697
cg00983705
cg00983803
cg00983948
cg00984009
cg00984060
cg00984214
cg00984696
cg00984715
cg00985040
cg00985115
cg00985388
cg00985817
cg00985958
cg00985983
cg00986119
cg00986133
cg00986191
cg00986203
cg00986350
cg00986445
cg00986580
cg00986742
cg00986910
cg00987015
cg00987031
cg00987044
cg00987370
cg00987513
cg00987534
cg00987699
cg00987918
cg00988037
cg00988050
cg00988175
cg00988179
cg00988247
cg00988346
cg00988350
cg00988548
cg00988641
cg00988675
cg00989160
cg00989229
cg00989249
cg00989365
cg00989961
cg00989986
cg00990022
cg00990212
cg00990358
cg00990380
cg00990385
cg00990587
cg00990690
cg00990740
cg00990769
cg00991179
cg00991447
cg00991546
cg00991744
cg00991871
cg00991875
cg00991958
cg00992048
cg00992055
cg00992253
cg00992264
cg00992298
cg00992521
cg00992711
cg00992850
cg00993308
cg00993310
cg00993388
cg00993710
cg00993830
cg00993952
cg00994251
cg00994616
cg00994644
cg00994804
cg00994941
cg00994984
cg00995065
cg00995085
cg00995141
cg00995152
cg00995253
cg00995368
cg00995520
cg00995804
cg00995854
cg00995986
cg00996315
cg00996588
cg00996764
cg00996827
cg00996847
cg00997079
cg00997130
cg00997174
cg00997234
cg00997251
cg00997262
cg00997264
cg00997310
cg00997378
cg00997551
cg00997604
cg00997699
cg00997798
cg00997801
cg00997853
cg00997875
cg00998372
cg00998387
cg00998438
cg00998451
cg00998744
cg00998782
cg00998784
cg00999152
cg00999163
cg00999243
cg00999638
cg00999858
cg01000188
cg01000422
cg01000553
cg01000631
cg01000812
cg01001049
cg01001101
cg01001286
cg01001533
cg01001791
cg01002030
cg01002208
cg01002253
cg01002313
cg01002560
cg01002622
cg01002722
cg01003176
cg01003211
cg01003245
cg01003390
cg01003599
cg01003666
cg01003813
cg01003815
cg01003859
cg01003961
cg01004017
cg01004063
cg01004762
cg01004918
cg01005080
cg01005180
cg01005303
cg01005322
cg01005425
cg01005486
cg01005506
cg01005536
cg01005605
cg01005937
cg01006048
cg01006648
cg01006983
cg01007305
cg01007458
cg01007483
cg01007737
cg01007828
cg01007894
cg01008088
cg01008097
cg01008154
cg01008164
cg01008256
cg01008405
cg01008557
cg01008602
cg01008666
cg01008680
cg01008854
cg01008894
cg01008919
cg01010091
cg01010211
cg01010221
cg01010328
cg01010839
cg01010923
cg01010988
cg01011367
cg01011403
cg01011482
cg01011530
cg01011757
cg01011769
cg01011898
cg01011918
cg01011943
cg01012026
cg01012082
cg01012242
cg01012330
cg01012559
cg01012572
cg01012836
cg01012879
cg01012936
cg01013054
cg01013155
cg01013522
cg01013590
cg01013595
cg01013685
cg01014190
cg01014224
cg01014262
cg01014399
cg01014615
cg01015123
cg01015175
cg01015245
cg01015287
cg01015359
cg01015395
cg01015401
cg01015507
cg01015663
cg01015769
cg01015871
cg01015899
cg01016030
cg01016102
cg01016119
cg01016122
cg01016169
cg01016191
cg01016637
cg01016800
cg01016857
cg01017090
cg01017147
cg01017244
cg01017257
cg01017608
cg01018117
cg01018437
cg01018477
cg01018492
cg01018606
cg01018864
cg01019188
cg01019262
cg01019333
cg01019484
cg01019587
cg01019654
cg01019770
cg01019874
cg01019971
cg01020079
cg01020203
cg01020346
cg01020696
cg01020744
cg01020758
cg01020859
cg01020987
cg01021334
cg01021484
cg01021488
cg01021552
cg01021631
cg01021658
cg01021719
cg01021742
cg01021743
cg01022012
cg01022117
cg01022200
cg01022219
cg01022345
cg01022370
cg01022501
cg01022567
cg01022611
cg01022618
cg01022670
cg01022780
cg01022916
cg01022974
cg01023242
cg01023504
cg01023672
cg01023703
cg01023751
cg01023759
cg01024141
cg01024247
cg01024444
cg01024455
cg01024458
cg01024618
cg01024783
cg01024962
cg01025233
cg01025302
cg01025434
cg01025690
cg01025774
cg01025838
cg01025883
cg01026009
cg01026196
cg01026233
cg01026383
cg01026458
cg01026503
cg01026613
cg01026730
cg01026744
cg01026796
cg01026898
cg01027010
cg01027405
cg01027519
cg01027532
cg01027976
cg01028017
cg01029450
cg01029568
cg01029592
cg01029637
cg01029669
cg01029685
cg01030201
cg01030321
cg01030406
cg01030476
cg01030481
cg01030598
cg01031101
cg01031251
cg01031269
cg01031441
cg01031907
cg01031983
cg01031999
cg01032119
cg01032398
cg01032650
cg01032675
cg01033001
cg01033191
cg01033419
cg01033654
cg01033822
cg01033871
cg01033938
cg01034287
cg01034411
cg01034631
cg01034654
cg01034913
cg01034993
cg01035072
cg01035190
cg01035260
cg01035261
cg01035422
cg01035563
cg01035771
cg01035815
cg01035956
cg01036351
cg01036828
cg01037726
cg01037768
cg01037823
cg01037895
cg01038172
cg01038207
cg01038299
cg01038492
cg01038940
cg01039355
cg01039401
cg01039498
cg01039752
cg01039876
cg01040181
cg01040434
cg01040533
cg01040649
cg01040654
cg01040719
cg01040786
cg01040850
cg01040890
cg01041239
cg01041284
cg01041455
cg01041681
cg01041703
cg01041717
cg01042100
cg01042202
cg01042278
cg01042334
cg01042465
cg01042640
cg01042641
cg01043134
cg01043250
cg01043583
cg01043588
cg01043616
cg01043669
cg01043681
cg01043845
cg01043957
cg01044025
cg01044129
cg01044179
cg01044293
cg01044476
cg01044637
cg01044662
cg01044693
cg01044849
cg01044970
cg01045132
cg01045374
cg01046026
cg01046070
cg01046104
cg01046376
cg01046377
cg01046511
cg01046746
cg01046798
cg01046833
cg01046905
cg01046961
cg01047045
cg01047476
cg01047555
cg01047586
cg01047748
cg01048107
cg01048195
cg01048203
cg01048272
cg01048372
cg01048561
cg01048751
cg01048752
cg01048810
cg01048972
cg01049068
cg01049121
cg01049133
cg01049237
cg01049316
cg01049674
cg01049782
cg01049849
cg01049933
cg01050005
cg01050010
cg01050273
cg01050429
cg01050736
cg01050740
cg01050920
cg01050965
cg01051003
cg01052103
cg01052200
cg01052294
cg01052428
cg01052512
cg01052572
cg01052614
cg01052636
cg01052701
cg01052838
cg01052864
cg01053087
cg01053213
cg01053260
cg01053273
cg01053282
cg01053316
cg01053714
cg01054140
cg01054282
cg01054354
cg01054402
cg01054454
cg01054652
cg01054891
cg01054938
cg01055044
cg01055129
cg01055462
cg01055518
cg01055562
cg01055591
cg01055594
cg01055633
cg01055696
cg01055871
cg01056004
cg01056135
cg01056400
cg01056568
cg01056615
cg01057176
cg01057196
cg01057527
cg01057552
cg01057573
cg01057656
cg01057945
cg01058070
cg01058342
cg01058360
cg01058569
cg01058602
cg01058711
cg01058902
cg01058932
cg01059047
cg01059100
cg01059331
cg01059385
cg01059398
cg01059449
cg01059609
cg01059704
cg01059768
cg01059881
cg01060188
cg01060387
cg01060444
cg01060471
cg01060964
cg01061391
cg01061424
cg01061520
cg01061553
cg01061626
cg01061714
cg01062020
cg01062024
cg01062116
cg01062504
cg01062786
cg01062937
cg01063088
cg01063280
cg01063406
cg01063509
cg01063615
cg01064131
cg01064194
cg01064286
cg01064373
cg01064725
cg01064918
cg01064979
cg01065278
cg01065586
cg01065592
cg01065599
cg01065697
cg01065748
cg01065828
cg01065960
cg01065977
cg01066046
cg01066056
cg01066179
cg01066189
cg01066431
cg01066472
cg01066494
cg01066602
cg01066936
cg01066954
cg01067010
cg01067062
cg01067137
cg01067139
cg01067151
cg01067190
cg01067216
cg01067405
cg01067505
cg01067809
cg01068332
cg01068621
cg01068808
cg01068823
cg01069043
cg01069159
cg01069210
cg01069311
cg01069451
cg01069468
cg01069738
cg01069941
cg01070095
cg01070223
cg01070250
cg01070760
cg01070781
cg01070903
cg01071159
cg01071185
cg01071534
cg01071644
cg01071668
cg01071802
cg01071811
cg01071903
cg01071966
cg01072076
cg01072498
cg01072529
cg01072609
cg01072658
cg01072786
cg01072821
cg01072942
cg01072952
cg01072969
cg01073463
cg01073479
cg01073668
cg01073765
cg01073821
cg01074318
cg01074325
cg01074356
cg01074365
cg01074392
cg01074584
cg01074622
cg01074767
cg01074797
cg01075002
cg01075347
cg01075459
cg01075553
cg01076051
cg01076129
cg01076217
cg01076254
cg01076272
cg01076454
cg01076459
cg01076495
cg01076708
cg01076861
cg01076970
cg01077058
cg01077100
cg01077185
cg01077274
cg01077354
cg01077469
cg01077501
cg01077616
cg01077623
cg01077713
cg01077724
cg01078048
cg01078332
cg01078446
cg01078582
cg01078695
cg01078772
cg01078824
cg01079019
cg01079060
cg01079307
cg01079407
cg01079599
cg01079632
cg01079651
cg01079795
cg01079860
cg01079950
cg01080407
cg01080483
cg01080552
cg01080713
cg01080902
cg01080924
cg01080986
cg01080998
cg01081083
cg01081091
cg01081096
cg01081263
cg01081303
cg01081400
cg01081438
cg01081636
cg01081737
cg01081775
cg01081930
cg01082091
cg01082229
cg01082299
cg01082437
cg01082512
cg01082559
cg01082601
cg01082602
cg01082907
cg01082910
cg01083050
cg01083131
cg01083469
cg01083716
cg01084270
cg01084435
cg01084562
cg01084566
cg01084635
cg01084740
cg01084837
cg01084918
cg01084963
cg01085224
cg01085569
cg01085853
cg01085974
cg01086075
cg01086369
cg01086462
cg01087008
cg01087129
cg01087208
cg01087239
cg01087254
cg01087485
cg01087991
cg01088239
cg01088382
cg01088404
cg01088455
cg01088579
cg01088658
cg01088723
cg01088863
cg01088952
cg01089097
cg01089249
cg01089319
cg01089425
cg01089544
cg01089579
cg01089602
cg01089800
cg01089858
cg01090161
cg01090358
cg01090433
cg01090482
cg01090565
cg01090686
cg01090821
cg01090926
cg01090930
cg01091029
cg01091079
cg01091099
cg01091143
cg01091239
cg01091514
cg01091751
cg01092108
cg01092213
cg01092250
cg01092531
cg01092546
cg01092890
cg01093065
cg01093088
cg01093138
cg01093296
cg01093369
cg01093391
cg01093800
cg01093878
cg01094114
cg01094121
cg01094192
cg01094213
cg01094301
cg01094564
cg01094687
cg01095406
cg01095658
cg01095837
cg01096266
cg01096381
cg01096487
cg01097011
cg01097071
cg01097384
cg01097406
cg01097408
cg01097663
cg01097725
cg01097768
cg01097950
cg01097963
cg01098178
cg01098474
cg01098955
cg01098959
cg01099024
cg01099299
cg01099512
cg01099825
cg01099855
cg01100465
cg01100521
cg01100796
cg01100931
cg01101058
cg01101177
cg01101380
cg01101522
cg01101663
cg01101782
cg01101865
cg01101873
cg01101911
cg01102073
cg01102193
cg01102307
cg01102379
cg01102471
cg01102833
cg01102854
cg01103207
cg01103253
cg01103582
cg01103597
cg01103827
cg01104073
cg01104119
cg01104208
cg01104250
cg01104277
cg01104306
cg01104425
cg01104466
cg01104489
cg01104590
cg01104724
cg01105140
cg01105229
cg01105256
cg01105337
cg01105375
cg01105427
cg01105557
cg01105802
cg01106338
cg01106572
cg01106909
cg01106926
cg01107178
cg01107185
cg01107240
cg01107685
cg01107872
cg01108112
cg01108243
cg01108476
cg01108633
cg01109012
cg01109017
cg01109065
cg01109219
cg01109227
cg01109256
cg01109279
cg01109289
cg01109337
cg01109464
cg01109535
cg01109643
cg01109660
cg01109707
cg01110312
cg01110418
cg01110616
cg01110765
cg01110839
cg01111041
cg01111179
cg01111718
cg01112020
cg01112035
cg01112452
cg01112624
cg01112674
cg01112778
cg01112784
cg01112805
cg01112899
cg01113073
cg01113412
cg01113488
cg01113811
cg01113832
cg01114033
cg01114085
cg01114138
cg01114156
cg01114163
cg01114937
cg01115070
cg01115243
cg01115380
cg01115389
cg01115569
cg01115636
cg01115857
cg01115923
cg01116134
cg01116137
cg01116321
cg01116425
cg01116568
cg01116810
cg01116873
cg01116956
cg01117274
cg01117339
cg01117384
cg01117549
cg01117621
cg01118348
cg01118679
cg01118868
cg01119072
cg01119135
cg01119145
cg01119278
cg01119319
cg01119374
cg01119452
cg01119512
cg01119585
cg01119777
cg01119831
cg01119875
cg01120173
cg01120308
cg01120434
cg01120509
cg01120527
cg01120761
cg01120776
cg01120874
cg01120953
cg01121022
cg01121060
cg01121554
cg01121603
cg01121892
cg01122167
cg01122241
cg01122415
cg01122627
cg01123250
cg01123739
cg01123783
cg01123787
cg01123946
cg01123957
cg01123965
cg01124132
cg01124420
cg01124477
cg01124523
cg01124530
cg01124539
cg01124546
cg01124575
cg01124810
cg01124922
cg01125010
cg01125141
cg01125463
cg01125563
cg01126162
cg01126532
cg01126560
cg01126821
cg01127059
cg01127249
cg01127300
cg01127320
cg01127423
cg01127994
cg01128031
cg01128042
cg01128109
cg01128574
cg01129155
cg01129238
cg01129262
cg01129320
cg01129459
cg01129847
cg01130010
cg01130092
cg01130157
cg01130273
cg01130322
cg01130898
cg01130922
cg01130991
cg01131100
cg01132139
cg01132150
cg01132407
cg01132471
cg01132484
cg01132485
cg01132568
cg01132653
cg01132696
cg01133215
cg01133413
cg01133446
cg01133726
cg01134012
cg01134260
cg01134526
cg01134637
cg01134967
cg01135315
cg01135546
cg01135626
cg01135648
cg01135800
cg01135950
cg01135961
cg01136167
cg01136458
cg01136471
cg01136850
cg01136922
cg01136942
cg01137047
cg01137401
cg01137421
cg01138098
cg01138164
cg01138171
cg01138448
cg01138652
cg01138706
cg01138720
cg01138740
cg01138819
cg01138839
cg01138867
cg01138921
cg01139039
cg01139403
cg01139493
cg01139503
cg01139541
cg01139553
cg01139586
cg01139808
cg01139861
cg01140006
cg01140008
cg01140143
cg01140149
cg01140244
cg01140247
cg01140616
cg01140985
cg01141334
cg01141413
cg01141438
cg01141721
cg01141812
cg01142302
cg01142328
cg01142396
cg01142475
cg01142635
cg01142676
cg01142693
cg01142710
cg01142721
cg01142735
cg01142811
cg01142969
cg01143068
cg01143426
cg01143454
cg01143547
cg01143938
cg01144251
cg01144387
cg01144436
cg01144965
cg01145026
cg01145119
cg01145124
cg01145396
cg01145686
cg01145928
cg01145948
cg01146063
cg01146232
cg01146320
cg01146808
cg01146870
cg01146943
cg01147352
cg01147487
cg01147727
cg01148014
cg01148073
cg01148088
cg01148127
cg01148731
cg01148741
cg01148781
cg01149053
cg01149132
cg01149683
cg01149940
cg01150105
cg01150270
cg01150292
cg01150351
cg01150433
cg01150683
cg01150799
cg01150918
cg01150943
cg01150982
cg01151305
cg01151584
cg01151642
cg01152015
cg01152019
cg01152025
cg01152052
cg01152056
cg01152072
cg01152073
cg01152130
cg01152302
cg01152408
cg01152567
cg01152624
cg01152726
cg01152727
cg01152800
cg01152897
cg01152927
cg01153080
cg01153138
cg01153166
cg01153287
cg01153385
cg01153442
cg01153451
cg01153613
cg01153620
cg01153737
cg01153817
cg01153946
cg01153979
cg01154272
cg01154283
cg01154353
cg01154355
cg01154445
cg01154525
cg01154527
cg01155039
cg01155092
cg01155325
cg01155497
cg01156012
cg01156070
cg01156249
cg01156373
cg01156550
cg01156816
cg01156834
cg01156844
cg01156892
cg01157004
cg01157046
cg01157146
cg01157559
cg01157650
cg01157718
cg01157780
cg01157951
cg01158094
cg01158220
cg01158257
cg01158277
cg01158415
cg01158527
cg01158574
cg01158679
cg01158680
cg01158822
cg01158934
cg01159003
cg01159601
cg01159793
cg01160125
cg01160311
cg01160347
cg01160394
cg01160452
cg01160692
cg01160882
cg01161042
cg01161204
cg01161644
cg01161877
cg01162053
cg01162093
cg01162378
cg01162421
cg01162425
cg01162494
cg01162507
cg01162610
cg01162672
cg01162915
cg01163366
cg01163369
cg01163848
cg01163931
cg01164094
cg01164141
cg01164291
cg01164574
cg01164584
cg01164598
cg01164819
cg01164972
cg01165142
cg01165159
cg01165203
cg01165355
cg01165362
cg01165402
cg01165426
cg01165442
cg01165560
cg01165661
cg01165752
cg01165776
cg01165817
cg01165997
cg01166145
cg01166159
cg01166219
cg01166350
cg01166488
cg01166759
cg01166876
cg01166925
cg01167323
cg01167408
cg01167502
cg01167578
cg01167628
cg01168028
cg01168115
cg01168390
cg01168584
cg01168822
cg01168865
cg01169021
cg01169075
cg01169559
cg01169624
cg01169778
cg01169873
cg01170124
cg01170196
cg01170694
cg01171212
cg01171339
cg01171360
cg01171368
cg01171670
cg01171844
cg01171887
cg01172073
cg01172082
cg01172150
cg01172234
cg01172526
cg01172682
cg01172785
cg01172872
cg01172899
cg01172972
cg01173186
cg01173332
cg01173474
cg01173650
cg01173794
cg01173912
cg01174175
cg01174264
cg01174428
cg01174441
cg01174674
cg01174743
cg01175020
cg01175039
cg01175142
cg01175220
cg01175497
cg01175550
cg01175610
cg01175832
cg01176028
cg01176047
cg01176103
cg01176393
cg01176433
cg01176516
cg01176694
cg01176715
cg01176949
cg01177100
cg01177168
cg01177664
cg01177709
cg01177846
cg01177851
cg01177854
cg01178040
cg01178063
cg01178099
cg01178188
cg01178603
cg01178624
cg01178680
cg01178710
cg01178854
cg01178899
cg01178924
cg01178971
cg01179095
cg01179256
cg01179328
cg01180552
cg01180628
cg01181009
cg01181150
cg01181259
cg01181415
cg01181485
cg01181681
cg01181940
cg01182048
cg01182154
cg01182310
cg01182455
cg01182620
cg01182683
cg01182697
cg01182865
cg01182895
cg01183122
cg01183510
cg01184149
cg01184194
cg01184271
cg01184282
cg01184449
cg01184452
cg01184520
cg01184577
cg01184591
cg01184676
cg01184975
cg01185080
cg01185087
cg01185093
cg01185138
cg01185278
cg01185345
cg01185470
cg01185573
cg01185754
cg01185766
cg01185921
cg01186212
cg01186457
cg01186595
cg01186702
cg01186980
cg01187496
cg01187600
cg01187920
cg01188146
cg01188191
cg01188235
cg01188314
cg01188578
cg01188592
cg01188753
cg01188914
cg01189011
cg01189038
cg01189604
cg01189606
cg01189915
cg01190024
cg01190276
cg01190317
cg01190666
cg01190800
cg01190974
cg01190989
cg01191154
cg01191157
cg01191259
cg01191509
cg01191660
cg01191832
cg01191985
cg01192051
cg01192172
cg01192748
cg01192869
cg01192875
cg01192952
cg01193064
cg01193217
cg01193293
cg01193403
cg01193526
cg01193554
cg01194119
cg01194279
cg01194320
cg01194336
cg01194371
cg01194538
cg01195214
cg01195526
cg01195676
cg01195803
cg01195848
cg01195910
cg01196079
cg01196158
cg01196322
cg01196788
cg01196858
cg01196996
cg01197156
cg01197411
cg01197831
cg01198024
cg01198033
cg01198111
cg01198208
cg01198359
cg01198364
cg01198491
cg01198887
cg01198994
cg01199494
cg01199495
cg01199952
cg01200021
cg01200051
cg01200086
cg01200150
cg01200177
cg01200256
cg01200264
cg01200344
cg01200442
cg01200482
cg01200651
cg01200893
cg01200905
cg01201138
cg01201215
cg01201279
cg01201399
cg01201744
cg01201802
cg01201818
cg01202155
cg01202197
cg01202296
cg01202519
cg01202639
cg01203136
cg01203153
cg01203286
cg01203550
cg01203563
cg01203614
cg01203766
cg01203812
cg01203948
cg01204058
cg01204060
cg01204305
cg01204669
cg01204772
cg01204844
cg01204911
cg01204927
cg01204982
cg01204985
cg01205011
cg01205058
cg01205087
cg01205165
cg01205267
cg01205584
cg01205831
cg01205935
cg01206259
cg01206349
cg01206378
cg01206398
cg01206697
cg01206705
cg01206723
cg01206872
cg01206944
cg01207176
cg01207473
cg01207678
cg01207755
cg01207916
cg01207951
cg01207974
cg01208224
cg01208318
cg01208537
cg01208557
cg01208566
cg01208873
cg01209023
cg01209150
cg01209199
cg01209566
cg01209635
cg01209756
cg01209984
cg01210084
cg01210307
cg01210550
cg01210589
cg01210642
cg01210663
cg01211041
cg01211065
cg01211097
cg01211165
cg01211283
cg01211396
cg01211424
cg01211763
cg01212071
cg01212215
cg01212284
cg01212326
cg01212429
cg01212562
cg01212903
cg01213231
cg01213342
cg01213440
cg01213519
cg01213599
cg01213645
cg01214012
cg01214063
cg01214155
cg01214224
cg01214346
cg01214384
cg01214458
cg01215211
cg01215215
cg01215339
cg01215442
cg01215511
cg01215682
cg01215695
cg01216100
cg01216308
cg01216388
cg01216438
cg01216877
cg01216882
cg01217071
cg01217329
cg01217350
cg01217601
cg01217745
cg01217876
cg01217984
cg01218148
cg01218180
cg01218206
cg01218350
cg01218371
cg01218587
cg01218619
cg01218896
cg01219000
cg01219087
cg01219135
cg01219347
cg01219385
cg01219426
cg01219553
cg01219670
cg01219924
cg01220134
cg01220513
cg01220564
cg01220680
cg01220720
cg01220829
cg01220923
cg01221711
cg01222133
cg01222180
cg01222306
cg01222732
cg01223011
cg01223071
cg01223135
cg01223336
cg01223400
cg01223499
cg01223673
cg01223986
cg01224479
cg01224563
cg01224715
cg01225565
cg01225698
cg01225779
cg01226231
cg01226278
cg01226614
cg01226742
cg01226748
cg01227028
cg01227239
cg01227492
cg01227537
cg01227558
cg01227572
cg01227744
cg01228065
cg01228134
cg01228193
cg01228271
cg01228410
cg01228685
cg01229421
cg01229452
cg01229567
cg01229658
cg01229785
cg01229787
cg01229865
cg01229998
cg01230207
cg01230320
cg01230386
cg01230491
cg01230796
cg01231108
cg01231141
cg01231183
cg01231381
cg01231464
cg01231485
cg01231576
cg01231757
cg01231921
cg01232121
cg01232206
cg01232267
cg01232331
cg01232511
cg01232726
cg01232748
cg01232909
cg01233025
cg01233306
cg01233392
cg01233487
cg01233664
cg01233897
cg01233934
cg01233968
cg01234133
cg01234248
cg01234299
cg01234420
cg01234546
cg01234563
cg01234678
cg01234945
cg01235172
cg01235473
cg01235659
cg01235795
cg01235820
cg01236027
cg01236063
cg01236081
cg01236132
cg01236166
cg01236299
cg01236565
cg01236573
cg01236774
cg01236961
cg01237056
cg01237333
cg01237677
cg01237887
cg01238073
cg01238343
cg01238435
cg01238639
cg01238669
cg01238672
cg01238991
cg01239112
cg01239389
cg01239651
cg01239708
cg01240047
cg01240049
cg01240229
cg01240433
cg01240566
cg01240599
cg01240931
cg01241007
cg01241390
cg01241450
cg01241798
cg01242123
cg01242196
cg01242309
cg01242348
cg01242400
cg01242426
cg01242676
cg01242698
cg01242772
cg01242872
cg01242976
cg01243072
cg01243312
cg01243371
cg01243513
cg01243789
cg01243879
cg01243924
cg01244006
cg01244243
cg01244270
cg01244468
cg01244514
cg01244520
cg01244651
cg01244775
cg01244944
cg01245155
cg01245268
cg01245721
cg01245766
cg01245880
cg01246254
cg01246390
cg01246398
cg01246444
cg01246520
cg01246665
cg01246802
cg01246982
cg01247127
cg01247464
cg01247537
cg01247560
cg01247693
cg01247836
cg01247856
cg01247987
cg01248426
cg01248445
cg01248745
cg01248810
cg01248855
cg01248878
cg01249072
cg01249134
cg01249187
cg01249316
cg01249544
cg01249653
cg01250141
cg01250563
cg01250845
cg01251360
cg01251434
cg01251548
cg01251603
cg01251710
cg01251854
cg01251971
cg01252023
cg01252104
cg01252136
cg01252219
cg01252455
cg01252496
cg01252526
cg01252713
cg01253033
cg01253160
cg01253508
cg01253676
cg01253725
cg01253753
cg01253818
cg01254170
cg01254264
cg01254644
cg01254719
cg01254991
cg01255021
cg01255414
cg01255417
cg01255465
cg01255591
cg01255646
cg01256139
cg01256165
cg01256227
cg01256260
cg01256444
cg01256539
cg01256681
cg01256882
cg01257145
cg01257194
cg01257383
cg01257601
cg01257667
cg01257697
cg01257780
cg01257799
cg01257889
cg01257975
cg01258050
cg01258503
cg01258789
cg01259126
cg01259156
cg01259220
cg01259637
cg01259782
cg01260170
cg01260219
cg01260366
cg01260435
cg01260502
cg01260603
cg01260688
cg01260810
cg01261007
cg01261013
cg01261086
cg01261194
cg01261351
cg01261797
cg01261939
cg01262208
cg01262290
cg01262413
cg01262566
cg01262630
cg01262667
cg01262865
cg01263077
cg01263165
cg01263407
cg01263574
cg01263575
cg01263877
cg01263942
cg01264126
cg01264298
cg01264705
cg01264729
cg01264963
cg01265653
cg01265662
cg01265860
cg01266159
cg01266375
cg01266390
cg01266707
cg01266850
cg01266985
cg01267068
cg01267150
cg01267165
cg01267270
cg01267532
cg01267709
cg01267797
cg01267908
cg01268022
cg01268571
cg01268763
cg01268824
cg01268901
cg01269044
cg01269191
cg01269212
cg01269514
cg01269576
cg01270206
cg01270230
cg01270241
cg01270593
cg01270709
cg01270736
cg01271049
cg01271129
cg01271455
cg01271485
cg01271695
cg01271735
cg01271805
cg01271812
cg01271835
cg01272202
cg01272428
cg01272599
cg01272790
cg01272940
cg01272967
cg01273232
cg01273309
cg01273330
cg01273336
cg01273344
cg01273384
cg01273802
cg01273991
cg01274028
cg01274122
cg01274233
cg01274324
cg01274660
cg01274752
cg01274812
cg01274826
cg01274878
cg01274907
cg01275038
cg01275685
cg01275932
cg01276169
cg01276323
cg01276327
cg01276475
cg01277155
cg01277162
cg01277177
cg01277331
cg01277438
cg01277451
cg01277511
cg01277603
cg01277890
cg01277983
cg01278041
cg01278291
cg01278564
cg01278654
cg01278680
cg01278720
cg01278873
cg01278975
cg01279057
cg01279413
cg01279538
cg01279632
cg01279662
cg01279933
cg01280080
cg01280180
cg01280182
cg01280390
cg01281157
cg01281231
cg01281285
cg01281501
cg01281601
cg01281718
cg01281851
cg01281904
cg01281993
cg01282080
cg01282147
cg01282174
cg01282269
cg01282508
cg01282661
cg01282725
cg01282906
cg01283096
cg01283202
cg01283227
cg01283332
cg01283343
cg01283625
cg01283685
cg01283712
cg01283843
cg01283887
cg01284033
cg01284192
cg01284289
cg01284415
cg01284438
cg01284595
cg01284619
cg01284666
cg01284709
cg01285164
cg01285237
cg01285349
cg01285435
cg01285501
cg01285652
cg01285706
cg01285756
cg01285783
cg01285926
cg01286624
cg01286655
cg01286665
cg01286685
cg01286930
cg01287000
cg01287054
cg01287079
cg01287088
cg01287218
cg01287376
cg01287391
cg01287476
cg01287730
cg01287788
cg01287975
cg01288337
cg01288375
cg01288441
cg01288724
cg01288904
cg01288993
cg01289103
cg01289206
cg01289343
cg01289541
cg01289544
cg01289561
cg01289782
cg01290136
cg01290153
cg01290287
cg01290565
cg01290568
cg01290688
cg01290755
cg01290856
cg01290869
cg01290904
cg01291336
cg01291375
cg01291381
cg01291398
cg01291590
cg01291665
cg01291856
cg01291875
cg01291920
cg01292539
cg01292722
cg01292793
cg01292810
cg01292846
cg01292924
cg01293143
cg01293179
cg01293346
cg01293485
cg01293723
cg01293740
cg01294028
cg01294253
cg01294327
cg01294717
cg01294808
cg01295034
cg01295203
cg01295249
cg01295264
cg01295392
cg01295399
cg01295539
cg01295673
cg01296347
cg01296360
cg01296593
cg01296705
cg01296877
cg01296889
cg01296927
cg01297020
cg01297180
cg01297303
cg01297370
cg01297486
cg01297627
cg01297670
cg01297721
cg01297744
cg01297756
cg01297806
cg01297896
cg01298000
cg01298102
cg01298374
cg01298678
cg01298731
cg01298758
cg01298987
cg01298991
cg01299082
cg01299119
cg01299279
cg01299332
cg01299388
cg01299579
cg01299768
cg01299774
cg01299854
cg01299945
cg01299997
cg01300096
cg01300291
cg01300317
cg01300434
cg01300495
cg01300641
cg01300684
cg01301252
cg01301282
cg01301382
cg01301560
cg01301660
cg01302101
cg01302119
cg01302136
cg01302201
cg01302331
cg01302436
cg01302562
cg01302656
cg01302668
cg01303008
cg01303183
cg01303372
cg01303420
cg01303721
cg01304080
cg01304182
cg01304499
cg01304575
cg01304710
cg01304890
cg01304894
cg01304993
cg01305291
cg01305421
cg01305539
cg01305547
cg01305745
cg01305801
cg01305830
cg01305913
cg01305981
cg01306183
cg01306265
cg01306410
cg01306563
cg01306579
cg01306688
cg01306824
cg01307108
cg01307174
cg01307387
cg01307483
cg01308258
cg01308343
cg01308549
cg01308806
cg01308968
cg01309081
cg01309121
cg01309141
cg01309328
cg01309342
cg01309395
cg01309726
cg01309870
cg01310029
cg01310096
cg01310118
cg01310120
cg01310205
cg01310321
cg01310330
cg01310750
cg01310768
cg01310964
cg01311102
cg01311151
cg01311170
cg01311313
cg01311341
cg01311802
cg01311805
cg01311955
cg01311995
cg01312265
cg01312394
cg01312445
cg01312482
cg01312665
cg01312762
cg01312828
cg01312837
cg01313176
cg01313358
cg01313363
cg01313387
cg01313538
cg01313732
cg01314044
cg01314306
cg01314488
cg01314544
cg01314574
cg01314743
cg01314810
cg01315067
cg01315112
cg01315572
cg01315916
cg01316152
cg01316390
cg01316476
cg01316659
cg01316792
cg01316923
cg01317586
cg01319235
cg01319583
cg01319701
cg01319892
cg01319959
cg01320036
cg01320048
cg01320130
cg01320298
cg01320433
cg01320573
cg01320648
cg01320698
cg01321174
cg01321189
cg01321673
cg01321816
cg01321830
cg01322142
cg01322214
cg01322400
cg01322555
cg01323104
cg01323212
cg01323381
cg01323517
cg01323672
cg01323964
cg01323993
cg01324264
cg01324343
cg01324474
cg01324548
cg01324550
cg01324802
cg01324963
cg01325271
cg01325409
cg01326018
cg01326120
cg01326358
cg01326942
cg01327147
cg01327169
cg01327333
cg01327602
cg01328473
cg01328500
cg01328806
cg01328833
cg01328949
cg01329057
cg01329151
cg01329309
cg01329434
cg01329511
cg01329687
cg01329690
cg01329756
cg01329789
cg01330312
cg01330679
cg01330815
cg01330831
cg01330954
cg01331196
cg01331275
cg01331461
cg01331772
cg01331992
cg01332136
cg01332279
cg01332342
cg01332462
cg01332534
cg01332683
cg01332882
cg01333028
cg01333080
cg01333287
cg01333327
cg01333333
cg01333471
cg01333532
cg01333788
cg01334159
cg01334209
cg01334504
cg01334549
cg01334717
cg01334783
cg01335087
cg01335126
cg01335180
cg01335566
cg01335980
cg01336162
cg01336571
cg01336858
cg01336862
cg01337047
cg01337143
cg01337207
cg01337391
cg01337514
cg01337545
cg01337817
cg01337931
cg01338043
cg01338139
cg01338148
cg01338296
cg01338347
cg01338378
cg01338834
cg01338864
cg01339008
cg01339111
cg01339648
cg01340163
cg01340347
cg01340520
cg01340964
cg01340991
cg01341130
cg01341487
cg01341969
cg01342115
cg01342572
cg01342746
cg01342968
cg01343041
cg01343363
cg01344056
cg01344119
cg01344171
cg01344273
cg01344518
cg01344644
cg01344738
cg01344787
cg01344813
cg01345055
cg01345136
cg01345234
cg01345315
cg01345354
cg01345365
cg01346013
cg01346077
cg01346423
cg01346501
cg01346718
cg01346767
cg01347035
cg01347228
cg01347335
cg01347529
cg01347752
cg01347946
cg01347957
cg01348055
cg01348374
cg01348442
cg01348594
cg01348922
cg01349088
cg01349336
cg01349368
cg01349480
cg01349621
cg01349655
cg01349901
cg01349903
cg01350081
cg01350169
cg01350330
cg01350680
cg01350803
cg01350934
cg01350993
cg01351278
cg01351315
cg01351337
cg01351425
cg01351992
cg01352090
cg01352108
cg01352175
cg01352294
cg01352472
cg01352656
cg01352688
cg01352906
cg01353073
cg01353448
cg01353586
cg01353646
cg01353903
cg01353960
cg01354088
cg01354426
cg01354455
cg01354473
cg01354588
cg01354656
cg01355108
cg01355242
cg01355392
cg01355526
cg01355739
cg01355753
cg01355932
cg01356115
cg01356611
cg01356752
cg01356824
cg01356829
cg01356867
cg01356908
cg01356981
cg01357003
cg01357135
cg01357222
cg01357233
cg01357234
cg01357370
cg01357846
cg01357892
cg01357956
cg01358262
cg01358406
cg01358444
cg01358513
cg01358541
cg01358620
cg01358993
cg01359200
cg01359236
cg01359329
cg01359532
cg01359534
cg01359748
cg01359809
cg01359822
cg01359962
cg01359999
cg01360115
cg01360413
cg01360605
cg01360627
cg01360628
cg01360795
cg01361021
cg01361068
cg01361263
cg01361499
cg01361777
cg01362115
cg01362243
cg01362358
cg01362383
cg01362455
cg01362541
cg01362754
cg01363170
cg01363198
cg01363284
cg01363474
cg01363648
cg01363662
cg01363734
cg01364172
cg01364253
cg01364483
cg01364581
cg01364621
cg01364674
cg01364766
cg01364826
cg01364862
cg01364907
cg01364935
cg01365486
cg01365639
cg01365766
cg01366338
cg01366354
cg01366670
cg01366725
cg01366941
cg01366985
cg01367097
cg01367322
cg01367328
cg01367498
cg01367719
cg01367899
cg01367929
cg01367992
cg01368068
cg01368075
cg01368157
cg01368217
cg01368219
cg01368230
cg01368415
cg01368777
cg01368900
cg01369220
cg01369378
cg01369413
cg01369511
cg01369908
cg01370111
cg01370294
cg01370437
cg01370449
cg01370541
cg01370599
cg01370805
cg01371072
cg01371493
cg01371631
cg01371799
cg01372083
cg01372249
cg01372422
cg01372551
cg01372572
cg01372683
cg01372694
cg01372811
cg01372898
cg01372939
cg01373024
cg01373166
cg01373189
cg01373248
cg01373505
cg01373599
cg01373819
cg01373896
cg01374266
cg01374398
cg01374440
cg01374580
cg01374735
cg01374870
cg01374885
cg01375075
cg01375248
cg01375263
cg01375651
cg01375719
cg01375801
cg01375871
cg01375994
cg01376079
cg01376402
cg01376665
cg01376826
cg01377358
cg01377503
cg01377807
cg01377911
cg01377936
cg01378112
cg01378158
cg01378182
cg01378456
cg01378515
cg01378667
cg01378812
cg01378826
cg01379237
cg01379290
cg01379344
cg01379656
cg01379680
cg01379846
cg01380078
cg01380194
cg01380321
cg01380346
cg01380594
cg01380607
cg01380747
cg01380884
cg01380922
cg01381130
cg01381367
cg01381374
cg01381617
cg01381637
cg01381795
cg01381829
cg01381846
cg01381934
cg01382072
cg01382110
cg01382414
cg01382771
cg01382864
cg01383082
cg01383203
cg01383228
cg01383401
cg01383486
cg01383881
cg01383934
cg01383997
cg01384111
cg01384143
cg01384246
cg01384290
cg01384319
cg01385052
cg01385198
cg01385356
cg01385412
cg01385679
cg01386157
cg01386282
cg01386294
cg01386314
cg01386424
cg01386425
cg01386493
cg01386831
cg01387036
cg01387072
cg01387102
cg01387450
cg01387625
cg01387905
cg01388243
cg01388301
cg01388565
cg01388598
cg01388693
cg01388847
cg01388889
cg01388988
cg01389383
cg01389428
cg01389917
cg01389942
cg01389964
cg01390419
cg01390564
cg01390950
cg01391022
cg01391071
cg01391084
cg01391280
cg01391297
cg01391299
cg01391548
cg01391650
cg01392179
cg01392273
cg01392351
cg01393604
cg01393705
cg01394116
cg01394167
cg01394339
cg01394390
cg01394461
cg01394781
cg01394847
cg01395047
cg01395127
cg01395254
cg01395261
cg01395351
cg01395541
cg01395667
cg01395690
cg01396022
cg01396065
cg01396157
cg01396176
cg01396387
cg01396587
cg01396832
cg01396855
cg01396872
cg01397050
cg01397223
cg01397290
cg01397325
cg01397449
cg01397495
cg01397521
cg01397775
cg01397939
cg01398168
cg01398709
cg01399219
cg01399317
cg01399598
cg01399860
cg01400040
cg01400454
cg01400480
cg01400671
cg01400685
cg01400712
cg01400737
cg01400750
cg01400822
cg01400884
cg01401037
cg01401219
cg01401327
cg01401344
cg01401465
cg01401534
cg01401641
cg01401762
cg01402099
cg01402255
cg01402347
cg01402409
cg01402631
cg01402735
cg01402781
cg01402814
cg01402948
cg01403010
cg01403030
cg01403058
cg01403309
cg01403532
cg01403607
cg01403660
cg01403811
cg01403906
cg01403948
cg01404122
cg01404163
cg01404416
cg01404464
cg01404750
cg01404873
cg01404893
cg01405040
cg01405107
cg01405242
cg01405404
cg01405445
cg01405582
cg01405985
cg01406061
cg01406075
cg01406145
cg01406203
cg01406312
cg01406317
cg01406456
cg01406836
cg01406864
cg01406909
cg01407018
cg01407062
cg01407332
cg01407345
cg01407406
cg01407419
cg01407447
cg01407477
cg01407861
cg01407875
cg01407927
cg01408260
cg01408476
cg01408486
cg01408508
cg01408558
cg01408682
cg01408817
cg01408871
cg01409207
cg01409343
cg01409421
cg01409448
cg01409460
cg01409552
cg01409554
cg01409693
cg01409985
cg01409995
cg01410279
cg01410316
cg01410359
cg01410415
cg01410500
cg01410740
cg01410746
cg01410876
cg01410923
cg01411366
cg01411468
cg01411823
cg01411892
cg01411912
cg01412011
cg01412404
cg01412469
cg01412518
cg01412654
cg01412762
cg01412763
cg01412886
cg01412970
cg01413005
cg01413054
cg01413240
cg01413268
cg01413281
cg01413291
cg01413354
cg01413492
cg01413501
cg01413522
cg01413548
cg01413632
cg01413671
cg01413698
cg01413790
cg01414014
cg01414065
cg01414185
cg01414357
cg01414407
cg01414464
cg01414487
cg01414572
cg01414687
cg01414728
cg01414882
cg01415058
cg01415456
cg01415562
cg01415842
cg01415903
cg01416168
cg01416295
cg01416657
cg01416712
cg01416891
cg01417062
cg01417394
cg01417606
cg01417625
cg01417714
cg01417849
cg01418153
cg01418188
cg01418291
cg01418351
cg01418527
cg01418536
cg01418618
cg01418807
cg01418817
cg01418885
cg01418896
cg01418951
cg01419136
cg01419539
cg01419577
cg01419670
cg01419713
cg01419727
cg01419914
cg01419967
cg01420011
cg01420369
cg01420388
cg01420398
cg01420492
cg01420564
cg01420688
cg01421119
cg01421140
cg01421252
cg01421309
cg01421380
cg01421539
cg01421548
cg01421726
cg01421830
cg01421994
cg01422009
cg01422012
cg01422017
cg01422243
cg01422274
cg01422370
cg01422467
cg01422476
cg01422797
cg01422881
cg01423389
cg01423393
cg01423845
cg01424263
cg01424562
cg01424901
cg01425188
cg01425409
cg01425680
cg01425718
cg01425746
cg01426713
cg01426808
cg01426818
cg01426903
cg01426968
cg01427313
cg01427362
cg01427458
cg01427471
cg01427567
cg01427630
cg01427815
cg01427848
cg01427957
cg01428071
cg01428095
cg01428437
cg01428568
cg01428589
cg01428849
cg01429256
cg01429333
cg01429391
cg01429408
cg01429449
cg01429471
cg01429844
cg01429859
cg01429933
cg01430103
cg01430218
cg01430344
cg01430372
cg01430390
cg01430430
cg01430588
cg01430604
cg01430692
cg01431057
cg01431184
cg01431318
cg01431340
cg01431482
cg01432055
cg01432120
cg01432520
cg01432552
cg01432561
cg01432609
cg01432663
cg01432692
cg01433225
cg01433297
cg01433332
cg01433677
cg01433836
cg01433913
cg01434025
cg01434160
cg01434349
cg01434559
cg01434649
cg01434694
cg01435039
cg01435109
cg01435137
cg01435442
cg01435464
cg01435515
cg01435588
cg01435641
cg01435643
cg01435678
cg01435791
cg01436254
cg01436279
cg01436315
cg01436424
cg01436487
cg01436634
cg01436998
cg01437135
cg01437204
cg01437221
cg01437235
cg01437450
cg01437781
cg01438090
cg01438537
cg01438868
cg01439078
cg01439105
cg01439112
cg01439199
cg01439248
cg01439383
cg01439408
cg01439566
cg01439631
cg01439670
cg01439754
cg01440070
cg01440333
cg01440350
cg01440452
cg01440796
cg01440864
cg01440934
cg01441127
cg01441622
cg01441698
cg01441699
cg01441777
cg01441865
cg01442005
cg01442064
cg01442142
cg01442531
cg01442601
cg01442620
cg01442696
cg01442843
cg01442889
cg01442943
cg01442953
cg01443020
cg01443285
cg01443318
cg01443426
cg01443433
cg01443452
cg01443467
cg01443630
cg01443718
cg01443755
cg01443946
cg01444058
cg01444487
cg01444574
cg01444579
cg01444643
cg01444677
cg01444712
cg01444716
cg01444808
cg01444849
cg01445052
cg01445100
cg01445240
cg01445399
cg01445479
cg01445578
cg01445580
cg01445659
cg01445838
cg01446093
cg01446100
cg01446217
cg01446515
cg01446620
cg01446692
cg01446731
cg01446894
cg01446971
cg01446989
cg01447096
cg01447174
cg01447254
cg01447281
cg01447344
cg01447427
cg01447475
cg01447536
cg01447660
cg01447674
cg01447748
cg01447828
cg01447831
cg01447854
cg01447951
cg01448115
cg01448470
cg01448610
cg01448863
cg01448881
cg01448944
cg01449136
cg01449144
cg01449266
cg01449341
cg01449444
cg01449663
cg01449674
cg01449715
cg01450228
cg01450522
cg01450566
cg01450725
cg01450736
cg01450803
cg01450807
cg01450896
cg01452549
cg01452911
cg01453052
cg01453111
cg01453281
cg01454134
cg01454153
cg01454237
cg01454305
cg01454349
cg01454395
cg01454540
cg01454592
cg01454752
cg01454936
cg01454951
cg01455178
cg01455366
cg01455398
cg01455456
cg01455550
cg01455568
cg01455766
cg01455981
cg01456368
cg01456517
cg01456609
cg01456640
cg01456663
cg01457413
cg01457418
cg01457572
cg01457883
cg01457986
cg01458054
cg01458088
cg01458105
cg01458195
cg01458336
cg01458356
cg01458495
cg01458510
cg01458646
cg01459052
cg01459162
cg01459453
cg01459748
cg01459854
cg01460202
cg01460227
cg01460382
cg01460430
cg01460436
cg01460481
cg01460991
cg01461067
cg01461211
cg01461514
cg01461824
cg01461856
cg01461862
cg01462036
cg01462349
cg01462353
cg01462537
cg01462607
cg01462668
cg01462727
cg01462799
cg01463110
cg01463139
cg01463540
cg01463644
cg01464052
cg01464104
cg01464186
cg01464473
cg01464484
cg01464515
cg01464703
cg01464738
cg01464985
cg01465073
cg01465177
cg01465323
cg01465364
cg01465527
cg01465596
cg01465769
cg01466011
cg01466121
cg01466133
cg01466164
cg01466491
cg01467047
cg01467100
cg01467266
cg01467503
cg01467882
cg01468193
cg01468220
cg01468420
cg01468567
cg01468579
cg01468907
cg01469421
cg01469715
cg01469847
cg01470340
cg01470356
cg01470535
cg01470599
cg01471006
cg01471111
cg01471196
cg01471264
cg01471293
cg01471317
cg01471372
cg01471428
cg01471537
cg01471572
cg01471654
cg01471713
cg01471923
cg01472075
cg01472101
cg01472113
cg01472317
cg01472363
cg01472375
cg01473038
cg01473155
cg01473336
cg01473472
cg01473602
cg01473840
cg01473942
cg01474003
cg01474011
cg01474257
cg01474260
cg01474424
cg01474544
cg01475207
cg01475325
cg01475346
cg01475377
cg01475397
cg01475538
cg01475577
cg01475649
cg01476044
cg01476047
cg01476179
cg01476222
cg01476568
cg01476842
cg01476969
cg01477133
cg01477361
cg01477379
cg01477861
cg01477908
cg01477933
cg01477971
cg01477985
cg01478155
cg01478179
cg01478234
cg01478482
cg01478628
cg01479187
cg01479232
cg01479396
cg01479768
cg01480180
cg01480708
cg01480771
cg01481000
cg01481116
cg01481159
cg01481544
cg01481646
cg01481690
cg01481879
cg01481902
cg01481970
cg01481978
cg01481989
cg01482087
cg01482313
cg01482790
cg01482860
cg01482912
cg01482969
cg01483119
cg01483518
cg01483627
cg01483653
cg01484075
cg01484296
cg01484487
cg01484915
cg01485075
cg01485117
cg01485177
cg01485413
cg01485548
cg01485938
cg01486146
cg01486253
cg01486260
cg01486262
cg01486376
cg01486558
cg01486610
cg01486686
cg01486814
cg01486818
cg01487409
cg01487468
cg01487661
cg01487803
cg01487892
cg01487910
cg01488159
cg01488260
cg01488300
cg01488306
cg01488659
cg01488674
cg01488679
cg01488770
cg01489032
cg01489057
cg01489177
cg01489256
cg01489441
cg01489686
cg01489926
cg01490040
cg01490325
cg01490728
cg01490733
cg01491071
cg01491398
cg01491428
cg01491466
cg01492061
cg01492146
cg01492170
cg01492523
cg01492538
cg01492909
cg01493150
cg01493297
cg01493563
cg01493567
cg01493678
cg01493727
cg01494075
cg01494339
cg01494441
cg01494611
cg01494614
cg01495299
cg01495332
cg01495363
cg01495509
cg01495831
cg01496136
cg01496199
cg01496203
cg01496220
cg01496696
cg01496720
cg01496891
cg01496970
cg01497154
cg01497434
cg01497576
cg01497589
cg01497892
cg01497921
cg01498090
cg01498249
cg01498437
cg01498609
cg01498700
cg01498829
cg01498832
cg01499001
cg01499197
cg01499518
cg01499522
cg01499591
cg01499623
cg01499736
cg01500097
cg01500140
cg01500402
cg01501312
cg01501406
cg01501476
cg01501540
cg01501551
cg01501896
cg01502244
cg01502320
cg01502373
cg01502407
cg01502428
cg01502457
cg01502466
cg01502484
cg01502743
cg01502811
cg01502872
cg01502919
cg01503065
cg01503299
cg01503329
cg01503450
cg01503516
cg01503706
cg01503773
cg01503938
cg01504248
cg01504447
cg01504690
cg01504718
cg01505312
cg01505556
cg01505690
cg01505878
cg01506108
cg01506261
cg01506298
cg01506341
cg01506471
cg01506756
cg01506917
cg01507019
cg01507577
cg01507753
cg01508380
cg01508600
cg01508988
cg01509141
cg01510388
cg01511151
cg01511231
cg01511232
cg01511234
cg01511356
cg01511480
cg01511557
cg01511567
cg01511806
cg01511809
cg01511880
cg01511901
cg01512089
cg01512155
cg01512230
cg01512721
cg01512840
cg01512854
cg01513060
cg01513063
cg01513078
cg01513307
cg01513392
cg01513913
cg01513978
cg01514033
cg01514341
cg01514353
cg01514356
cg01514465
cg01514490
cg01515070
cg01515114
cg01515136
cg01515444
cg01515534
cg01515543
cg01515574
cg01515835
cg01515960
cg01516033
cg01516372
cg01516809
cg01516851
cg01516872
cg01516881
cg01517148
cg01517384
cg01517431
cg01517500
cg01517571
cg01517680
cg01517690
cg01517832
cg01517962
cg01517968
cg01518016
cg01518113
cg01518131
cg01518225
cg01518259
cg01518398
cg01518465
cg01518591
cg01518607
cg01518755
cg01518790
cg01518906
cg01519063
cg01519094
cg01519195
cg01519299
cg01519365
cg01519464
cg01519695
cg01519733
cg01519765
cg01520072
cg01520105
cg01520402
cg01520454
cg01520478
cg01520588
cg01520956
cg01521060
cg01521143
cg01521220
cg01521258
cg01521397
cg01521648
cg01522083
cg01522296
cg01522335
cg01522412
cg01522437
cg01522592
cg01522970
cg01523027
cg01523029
cg01523316
cg01523600
cg01523712
cg01523772
cg01523865
cg01523881
cg01524149
cg01524278
cg01524618
cg01524853
cg01524860
cg01524894
cg01524923
cg01525244
cg01525376
cg01525538
cg01525560
cg01525855
cg01525879
cg01526089
cg01526177
cg01526183
cg01526217
cg01526355
cg01526474
cg01526553
cg01526748
cg01526854
cg01527159
cg01527261
cg01527562
cg01527777
cg01528349
cg01528369
cg01528492
cg01528542
cg01528830
cg01529201
cg01529207
cg01529404
cg01530032
cg01530101
cg01530283
cg01530605
cg01530803
cg01530962
cg01530981
cg01531058
cg01531431
cg01531551
cg01531763
cg01531806
cg01531915
cg01532010
cg01532487
cg01532749
cg01532771
cg01532946
cg01533082
cg01533106
cg01533397
cg01533409
cg01533585
cg01533849
cg01533966
cg01534125
cg01534253
cg01534273
cg01534284
cg01534390
cg01534423
cg01534527
cg01534765
cg01534871
cg01535080
cg01535205
cg01535312
cg01535619
cg01535726
cg01535838
cg01536330
cg01536682
cg01536803
cg01536878
cg01536884
cg01536956
cg01537445
cg01537494
cg01537645
cg01537995
cg01538166
cg01538305
cg01538344
cg01538392
cg01538522
cg01538575
cg01538605
cg01538731
cg01538821
cg01538969
cg01539133
cg01539474
cg01539483
cg01539510
cg01539854
cg01540165
cg01540203
cg01540522
cg01540595
cg01540760
cg01540916
cg01540949
cg01540953
cg01541178
cg01541219
cg01541565
cg01541600
cg01541773
cg01541867
cg01542019
cg01542384
cg01542486
cg01542693
cg01542719
cg01542984
cg01543179
cg01543184
cg01543582
cg01543603
cg01543654
cg01543933
cg01544213
cg01544270
cg01544400
cg01544580
cg01544812
cg01544851
cg01544877
cg01545079
cg01545109
cg01545223
cg01545493
cg01545556
cg01545952
cg01546046
cg01546378
cg01546430
cg01546561
cg01546563
cg01546595
cg01546793
cg01546820
cg01546857
cg01546873
cg01546963
cg01547809
cg01548249
cg01548340
cg01548742
cg01548777
cg01548889
cg01548965
cg01549106
cg01549226
cg01549315
cg01549570
cg01549929
cg01549940
cg01549977
cg01550017
cg01550055
cg01550148
cg01550397
cg01550445
cg01550799
cg01550828
cg01551133
cg01551177
cg01551238
cg01551300
cg01551315
cg01551350
cg01551441
cg01551797
cg01552035
cg01552128
cg01552272
cg01552347
cg01552504
cg01552707
cg01553004
cg01553112
cg01553182
cg01553231
cg01553335
cg01553388
cg01553616
cg01553935
cg01554149
cg01554357
cg01554383
cg01554410
cg01554437
cg01554451
cg01554453
cg01554474
cg01554529
cg01554963
cg01555253
cg01555300
cg01555369
cg01555614
cg01555693
cg01555705
cg01555764
cg01556112
cg01556246
cg01556466
cg01556552
cg01556706
cg01556799
cg01556846
cg01557027
cg01557221
cg01557260
cg01557330
cg01557332
cg01557411
cg01557421
cg01557738
cg01557754
cg01557792
cg01557798
cg01557951
cg01558037
cg01558215
cg01558401
cg01558403
cg01558501
cg01558645
cg01558785
cg01558877
cg01558916
cg01558931
cg01559259
cg01559302
cg01559502
cg01559597
cg01559650
cg01559770
cg01559776
cg01559901
cg01559904
cg01560140
cg01560422
cg01560464
cg01560476
cg01560554
cg01560676
cg01560773
cg01560871
cg01560873
cg01560900
cg01560972
cg01561092
cg01561194
cg01561304
cg01561528
cg01561629
cg01561719
cg01561758
cg01561807
cg01561864
cg01561869
cg01562502
cg01562552
cg01562825
cg01563071
cg01563465
cg01563485
cg01563601
cg01563671
cg01563973
cg01564135
cg01564343
cg01564661
cg01564665
cg01564818
cg01564902
cg01565013
cg01565130
cg01565160
cg01565291
cg01565314
cg01565343
cg01565438
cg01565508
cg01565703
cg01565774
cg01565777
cg01565824
cg01565985
cg01566155
cg01566166
cg01566170
cg01566216
cg01566396
cg01566404
cg01566552
cg01566584
cg01566692
cg01566745
cg01566785
cg01566965
cg01566999
cg01567051
cg01567482
cg01567509
cg01567591
cg01567634
cg01567672
cg01567771
cg01567783
cg01568228
cg01568317
cg01568347
cg01568488
cg01568492
cg01568522
cg01568784
cg01568919
cg01568973
cg01569052
cg01569076
cg01569082
cg01569083
cg01569173
cg01569224
cg01569295
cg01569346
cg01569440
cg01569660
cg01569709
cg01569827
cg01569875
cg01569984
cg01570182
cg01570504
cg01570885
cg01570938
cg01570972
cg01571001
cg01571203
cg01571548
cg01571916
cg01571928
cg01571956
cg01572460
cg01572513
cg01572652
cg01572653
cg01572694
cg01572696
cg01572810
cg01572884
cg01572940
cg01573067
cg01573089
cg01573175
cg01573256
cg01573288
cg01573306
cg01573321
cg01573381
cg01573470
cg01573562
cg01573622
cg01573635
cg01573807
cg01574233
cg01574234
cg01574297
cg01574364
cg01574390
cg01574481
cg01574644
cg01574663
cg01574788
cg01574903
cg01575164
cg01575414
cg01575590
cg01575601
cg01575652
cg01575930
cg01576142
cg01576260
cg01576275
cg01577083
cg01577475
cg01577514
cg01577604
cg01577700
cg01577751
cg01577760
cg01578017
cg01578057
cg01578265
cg01578324
cg01578442
cg01578764
cg01579052
cg01579172
cg01579218
cg01579370
cg01579458
cg01579600
cg01579636
cg01579765
cg01579784
cg01579884
cg01580228
cg01580340
cg01580578
cg01580681
cg01580782
cg01581018
cg01581084
cg01581222
cg01581360
cg01581526
cg01581686
cg01581757
cg01581781
cg01582066
cg01582532
cg01582616
cg01582937
cg01582947
cg01582980
cg01583131
cg01583716
cg01583753
cg01583915
cg01584000
cg01584086
cg01584103
cg01584457
cg01584464
cg01584932
cg01585069
cg01585096
cg01585180
cg01585333
cg01585372
cg01585567
cg01585717
cg01585723
cg01585852
cg01586011
cg01586116
cg01586208
cg01586332
cg01586609
cg01586779
cg01586851
cg01586952
cg01587064
cg01587386
cg01587390
cg01587662
cg01587682
cg01587896
cg01588019
cg01588224
cg01588250
cg01588345
cg01588444
cg01588455
cg01588475
cg01588581
cg01588592
cg01588826
cg01589461
cg01589587
cg01589860
cg01590338
cg01590439
cg01590541
cg01590787
cg01590848
cg01590948
cg01591025
cg01591037
cg01591152
cg01591240
cg01591487
cg01591591
cg01591830
cg01591925
cg01591938
cg01592018
cg01592198
cg01592682
cg01592687
cg01592801
cg01593269
cg01593345
cg01593378
cg01593385
cg01593421
cg01593552
cg01593673
cg01593740
cg01593787
cg01593834
cg01593969
cg01594260
cg01594262
cg01594662
cg01594675
cg01594685
cg01594949
cg01595262
cg01595325
cg01595366
cg01595397
cg01595666
cg01595717
cg01595746
cg01595870
cg01595951
cg01596289
cg01596292
cg01596674
cg01596834
cg01596854
cg01596870
cg01596963
cg01597135
cg01597149
cg01597342
cg01597373
cg01597387
cg01597398
cg01597400
cg01597480
cg01597553
cg01597604
cg01597629
cg01597784
cg01597891
cg01597947
cg01598007
cg01598009
cg01598144
cg01598160
cg01598357
cg01598371
cg01598596
cg01598742
cg01599099
cg01599167
cg01599633
cg01599709
cg01600189
cg01600661
cg01600921
cg01601299
cg01601443
cg01601476
cg01601518
cg01601573
cg01601639
cg01601658
cg01601712
cg01601760
cg01601926
cg01601949
cg01602001
cg01602287
cg01602690
cg01602730
cg01603073
cg01603095
cg01603118
cg01603290
cg01603396
cg01603456
cg01603559
cg01603569
cg01603862
cg01603912
cg01603921
cg01603980
cg01604009
cg01604043
cg01604380
cg01604404
cg01604412
cg01604429
cg01604883
cg01604946
cg01605366
cg01605435
cg01605783
cg01605921
cg01605984
cg01606023
cg01606027
cg01606628
cg01606773
cg01606878
cg01606885
cg01607187
cg01607258
cg01607321
cg01607369
cg01607441
cg01607444
cg01607468
cg01607530
cg01607625
cg01608045
cg01608304
cg01608315
cg01608635
cg01608731
cg01608878
cg01609139
cg01609688
cg01610123
cg01610605
cg01610632
cg01610636
cg01610728
cg01610915
cg01610979
cg01611017
cg01611141
cg01611548
cg01611622
cg01611626
cg01611679
cg01611777
cg01611817
cg01611894
cg01612003
cg01612110
cg01612133
cg01612140
cg01612158
cg01612285
cg01612292
cg01612443
cg01612449
cg01612532
cg01612629
cg01612656
cg01612730
cg01612824
cg01612883
cg01612936
cg01613010
cg01613048
cg01613189
cg01613249
cg01613294
cg01613691
cg01613965
cg01614564
cg01614643
cg01614746
cg01614764
cg01614839
cg01614915
cg01615114
cg01615271
cg01615333
cg01615339
cg01615475
cg01615704
cg01615818
cg01615827
cg01615861
cg01615880
cg01616225
cg01616349
cg01616356
cg01616394
cg01616440
cg01616529
cg01616682
cg01616745
cg01616797
cg01616876
cg01616956
cg01617071
cg01617211
cg01617280
cg01617317
cg01617750
cg01617933
cg01618102
cg01618130
cg01618151
cg01618245
cg01618287
cg01618535
cg01618660
cg01618697
cg01618719
cg01618806
cg01618851
cg01618988
cg01619107
cg01619378
cg01619416
cg01619490
cg01619509
cg01619562
cg01619796
cg01619846
cg01619929
cg01620164
cg01620165
cg01620223
cg01620379
cg01620486
cg01620611
cg01620739
cg01620785
cg01620935
cg01621054
cg01621080
cg01621132
cg01621390
cg01621576
cg01621716
cg01621764
cg01621943
cg01622018
cg01622385
cg01622416
cg01622606
cg01622930
cg01623085
cg01623282
cg01623438
cg01623657
cg01623771
cg01623825
cg01623879
cg01624068
cg01624081
cg01624173
cg01624202
cg01624229
cg01624238
cg01624414
cg01625087
cg01625222
cg01625242
cg01626493
cg01626707
cg01626885
cg01626918
cg01627252
cg01627304
cg01627405
cg01627475
cg01627492
cg01627597
cg01627669
cg01628053
cg01628245
cg01628509
cg01628528
cg01629240
cg01629545
cg01629716
cg01629993
cg01630032
cg01630199
cg01630479
cg01630588
cg01630690
cg01630829
cg01630940
cg01631226
cg01631333
cg01632240
cg01632288
cg01632474
cg01632562
cg01632703
cg01632865
cg01633363
cg01633848
cg01634102
cg01634289
cg01634388
cg01634458
cg01634544
cg01634644
cg01634664
cg01634998
cg01635063
cg01635303
cg01635346
cg01635742
cg01635821
cg01635878
cg01636576
cg01636582
cg01636591
cg01636599
cg01636910
cg01637090
cg01637125
cg01637169
cg01637175
cg01637519
cg01637537
cg01637548
cg01637609
cg01637789
cg01637841
cg01638082
cg01638101
cg01638175
cg01638235
cg01638529
cg01639635
cg01639723
cg01639892
cg01639898
cg01639943
cg01640150
cg01640660
cg01640727
cg01640808
cg01640945
cg01641092
cg01641136
cg01641152
cg01641174
cg01641371
cg01641468
cg01641514
cg01641835
cg01641994
cg01642152
cg01642505
cg01642550
cg01642723
cg01643090
cg01643580
cg01643605
cg01643624
cg01643690
cg01643997
cg01644385
cg01644592
cg01644611
cg01644640
cg01644731
cg01644798
cg01645836
cg01645874
cg01645955
cg01645998
cg01646289
cg01646323
cg01646461
cg01646516
cg01646665
cg01646795
cg01647204
cg01647314
cg01647560
cg01647561
cg01647693
cg01647728
cg01647729
cg01647795
cg01647942
cg01648609
cg01648779
cg01648784
cg01648861
cg01648999
cg01649266
cg01649497
cg01649538
cg01649623
cg01649647
cg01649661
cg01649773
cg01649879
cg01649960
cg01650371
cg01650618
cg01650776
cg01650904
cg01650965
cg01651250
cg01651290
cg01651378
cg01651710
cg01651728
cg01651915
cg01651927
cg01652514
cg01652665
cg01652927
cg01653494
cg01653727
cg01653868
cg01653942
cg01654327
cg01654560
cg01654627
cg01654770
cg01654820
cg01655008
cg01655356
cg01655427
cg01655548
cg01655667
cg01655703
cg01655958
cg01656244
cg01656470
cg01656750
cg01656853
cg01656955
cg01657207
cg01657574
cg01657758
cg01657761
cg01658047
cg01658259
cg01658421
cg01658502
cg01658605
cg01658960
cg01659038
cg01659176
cg01659184
cg01659197
cg01659483
cg01659586
cg01660630
cg01660676
cg01660716
cg01660911
cg01660999
cg01661130
cg01661247
cg01661567
cg01661777
cg01661897
cg01662455
cg01662869
cg01663016
cg01663440
cg01663551
cg01663563
cg01663677
cg01663696
cg01663820
cg01663825
cg01663953
cg01664108
cg01664151
cg01664241
cg01664382
cg01664727
cg01664864
cg01664925
cg01664929
cg01665118
cg01665970
cg01666573
cg01666652
cg01666793
cg01667575
cg01667634
cg01667702
cg01667892
cg01667953
cg01668008
cg01668099
cg01668281
cg01668383
cg01668907
cg01669085
cg01669108
cg01669161
cg01669948
cg01670029
cg01670306
cg01670430
cg01670444
cg01670862
cg01670876
cg01671212
cg01671587
cg01671681
cg01671785
cg01671881
cg01672129
cg01672322
cg01673082
cg01673307
cg01673454
cg01673674
cg01673753
cg01673780
cg01673783
cg01674009
cg01674119
cg01674130
cg01674147
cg01674405
cg01674585
cg01674874
cg01675158
cg01675238
cg01675241
cg01675512
cg01675596
cg01676467
cg01676795
cg01677623
cg01677628
cg01678084
cg01678091
cg01678292
cg01678701
cg01678833
cg01679043
cg01679108
cg01679167
cg01679262
cg01679473
cg01679528
cg01679626
cg01679690
cg01680054
cg01680245
cg01680268
cg01680573
cg01680674
cg01680823
cg01680844
cg01681351
cg01681525
cg01681698
cg01681847
cg01681863
cg01681881
cg01682111
cg01682208
cg01682285
cg01682504
cg01682784
cg01683000
cg01683215
cg01683756
cg01684233
cg01684248
cg01684256
cg01684579
cg01684586
cg01684721
cg01684860
cg01685893
cg01686093
cg01686177
cg01686463
cg01686553
cg01686617
cg01686739
cg01686861
cg01686975
cg01687040
cg01687177
cg01687189
cg01687389
cg01687862
cg01687878
cg01687925
cg01687997
cg01688688
cg01688936
cg01688962
cg01689159
cg01689404
cg01689405
cg01689470
cg01689532
cg01689657
cg01690119
cg01690182
cg01690792
cg01691104
cg01691194
cg01691696
cg01691710
cg01691827
cg01691856
cg01692018
cg01692088
cg01692110
cg01692252
cg01692354
cg01692379
cg01692482
cg01692639
cg01692649
cg01692757
cg01692842
cg01692968
cg01692978
cg01693193
cg01693284
cg01693305
cg01693328
cg01693350
cg01693598
cg01693662
cg01693830
cg01694451
cg01694488
cg01694554
cg01694628
cg01695023
cg01695225
cg01695279
cg01695643
cg01695994
cg01696060
cg01696603
cg01696605
cg01696984
cg01697092
cg01697477
cg01697487
cg01697794
cg01697865
cg01697902
cg01697989
cg01698392
cg01698523
cg01698579
cg01699028
cg01699298
cg01699600
cg01699721
cg01699819
cg01700003
cg01700035
cg01700290
cg01700462
cg01700504
cg01701055
cg01701555
cg01701585
cg01701649
cg01701655
cg01701837
cg01702009
cg01702055
cg01702210
cg01702225
cg01702365
cg01702513
cg01702517
cg01703086
cg01703291
cg01703329
cg01703390
cg01703884
cg01703971
cg01704105
cg01704198
cg01704252
cg01704474
cg01704534
cg01704580
cg01704609
cg01704734
cg01704739
cg01705131
cg01705562
cg01705934
cg01705989
cg01706263
cg01706409
cg01706498
cg01706515
cg01706824
cg01706991
cg01707127
cg01707313
cg01707330
cg01707361
cg01707820
cg01707976
cg01708014
cg01708202
cg01708273
cg01708387
cg01708427
cg01708458
cg01708977
cg01709096
cg01709312
cg01709518
cg01709689
cg01709766
cg01709846
cg01709871
cg01710147
cg01710158
cg01710189
cg01710358
cg01710666
cg01711077
cg01711160
cg01711322
cg01711344
cg01711986
cg01712428
cg01712432
cg01712671
cg01712737
cg01713250
cg01713272
cg01713311
cg01713348
cg01713430
cg01713438
cg01713461
cg01713505
cg01713582
cg01713701
cg01713950
cg01714083
cg01714452
cg01714553
cg01714749
cg01714756
cg01714811
cg01714921
cg01715177
cg01715248
cg01715384
cg01715450
cg01715525
cg01715538
cg01715551
cg01715572
cg01715726
cg01715745
cg01715818
cg01715842
cg01715910
cg01716065
cg01716122
cg01716224
cg01716474
cg01716499
cg01716683
cg01716827
cg01716959
cg01716975
cg01717201
cg01717376
cg01717482
cg01717524
cg01717609
cg01717649
cg01717727
cg01718065
cg01718116
cg01718139
cg01718222
cg01718231
cg01718322
cg01718332
cg01718479
cg01718580
cg01718646
cg01718736
cg01718738
cg01718742
cg01719079
cg01719179
cg01719210
cg01719223
cg01719268
cg01719405
cg01719718
cg01719832
cg01719987
cg01719994
cg01719995
cg01720013
cg01720455
cg01720520
cg01720616
cg01721313
cg01721544
cg01721822
cg01722566
cg01722584
cg01722868
cg01722932
cg01723252
cg01723575
cg01723706
cg01723761
cg01723876
cg01723892
cg01723995
cg01724456
cg01725130
cg01725383
cg01725872
cg01726073
cg01726273
cg01726295
cg01726393
cg01726448
cg01726767
cg01726792
cg01726890
cg01726982
cg01727105
cg01727302
cg01727346
cg01727431
cg01727585
cg01727625
cg01727646
cg01727764
cg01727923
cg01728445
cg01728493
cg01728507
cg01728536
cg01728552
cg01728712
cg01728830
cg01729020
cg01729066
cg01729262
cg01729288
cg01729491
cg01729523
cg01729827
cg01729837
cg01729977
cg01730032
cg01730064
cg01730148
cg01730666
cg01730859
cg01730928
cg01731360
cg01731500
cg01731704
cg01731783
cg01732465
cg01732469
cg01732538
cg01732984
cg01733133
cg01733438
cg01733570
cg01733928
cg01734045
cg01734112
cg01734338
cg01734628
cg01735080
cg01735082
cg01735277
cg01735357
cg01735384
cg01735398
cg01735991
cg01736133
cg01736212
cg01736243
cg01737010
cg01737026
cg01737304
cg01737465
cg01737507
cg01737532
cg01737550
cg01737554
cg01737592
cg01738095
cg01738406
cg01738524
cg01738638
cg01738984
cg01739167
cg01739210
cg01739446
cg01739725
cg01739831
cg01739845
cg01739960
cg01740146
cg01740202
cg01740544
cg01740766
cg01741372
cg01741616
cg01741626
cg01741836
cg01741999
cg01742164
cg01742263
cg01742357
cg01742370
cg01743593
cg01743846
cg01743901
cg01744056
cg01745370
cg01745437
cg01745480
cg01745539
cg01745766
cg01745789
cg01746241
cg01746522
cg01746550
cg01747036
cg01747222
cg01747518
cg01747664
cg01747665
cg01747796
cg01747862
cg01747969
cg01747978
cg01748082
cg01748263
cg01748573
cg01748699
cg01748703
cg01748757
cg01748892
cg01748970
cg01749213
cg01749249
cg01749491
cg01749500
cg01749539
cg01749651
cg01749725
cg01749742
cg01749753
cg01749792
cg01749904
cg01750032
cg01750051
cg01750170
cg01750200
cg01750221
cg01750261
cg01750375
cg01750654
cg01750724
cg01750780
cg01750783
cg01750895
cg01751047
cg01751245
cg01751320
cg01751337
cg01751584
cg01751800
cg01751802
cg01751917
cg01751992
cg01752041
cg01752594
cg01753198
cg01753209
cg01753263
cg01753375
cg01753544
cg01753788
cg01753950
cg01754423
cg01754525
cg01754713
cg01754756
cg01754967
cg01755100
cg01755224
cg01755342
cg01755505
cg01755541
cg01755807
cg01755891
cg01755924
cg01756063
cg01756103
cg01756424
cg01756461
cg01756536
cg01756647
cg01756700
cg01756756
cg01756799
cg01757116
cg01757168
cg01757312
cg01757745
cg01757760
cg01757887
cg01758106
cg01758314
cg01758336
cg01758418
cg01758494
cg01758512
cg01758548
cg01758575
cg01758588
cg01758870
cg01758942
cg01759110
cg01759112
cg01759114
cg01759155
cg01759218
cg01759226
cg01759256
cg01759562
cg01759628
cg01759674
cg01759835
cg01759887
cg01760090
cg01760227
cg01760434
cg01760756
cg01760846
cg01760876
cg01760983
cg01761236
cg01761256
cg01761453
cg01761478
cg01761552
cg01761595
cg01761729
cg01761758
cg01761968
cg01762091
cg01762315
cg01762581
cg01762785
cg01763290
cg01763453
cg01763666
cg01763690
cg01763692
cg01763719
cg01763749
cg01763754
cg01763884
cg01763890
cg01763916
cg01763990
cg01764046
cg01764161
cg01764252
cg01764438
cg01764904
cg01765164
cg01765174
cg01765406
cg01765545
cg01765600
cg01765641
cg01765653
cg01766193
cg01766396
cg01766743
cg01766941
cg01766943
cg01767116
cg01767230
cg01767396
cg01767631
cg01767862
cg01767885
cg01767927
cg01768082
cg01768131
cg01768395
cg01768697
cg01768926
cg01768960
cg01769243
cg01769284
cg01769341
cg01769354
cg01769392
cg01769428
cg01769468
cg01769553
cg01770019
cg01770296
cg01770362
cg01770571
cg01770755
cg01771019
cg01771065
cg01771247
cg01771416
cg01771651
cg01771871
cg01771885
cg01772439
cg01772563
cg01772700
cg01772743
cg01772854
cg01772945
cg01772980
cg01773144
cg01773518
cg01773685
cg01773927
cg01774019
cg01774027
cg01774131
cg01774400
cg01774475
cg01774477
cg01774645
cg01774704
cg01775265
cg01775514
cg01775802
cg01775897
cg01775921
cg01776172
cg01776229
cg01776298
cg01776465
cg01776556
cg01776592
cg01776738
cg01776825
cg01777121
cg01777300
cg01777341
cg01777433
cg01777575
cg01777586
cg01777812
cg01777861
cg01777909
cg01777913
cg01778384
cg01778589
cg01778864
cg01778926
cg01778939
cg01779076
cg01779270
cg01779323
cg01779383
cg01779724
cg01779740
cg01779934
cg01780164
cg01780352
cg01780490
cg01780585
cg01780685
cg01780943
cg01780984
cg01780990
cg01781417
cg01781446
cg01781529
cg01781617
cg01781662
cg01781850
cg01781867
cg01781963
cg01782024
cg01782066
cg01782097
cg01782486
cg01782523
cg01782711
cg01782798
cg01783051
cg01783492
cg01783525
cg01783650
cg01783736
cg01783816
cg01783841
cg01783960
cg01784128
cg01784220
cg01784265
cg01784345
cg01784351
cg01784614
cg01784721
cg01784819
cg01784825
cg01784928
cg01785046
cg01785233
cg01785490
cg01785514
cg01785566
cg01785568
cg01785706
cg01785906
cg01786048
cg01786329
cg01786360
cg01786382
cg01786466
cg01786704
cg01786967
cg01786973
cg01787084
cg01787110
cg01787445
cg01787460
cg01787494
cg01787559
cg01787574
cg01787798
cg01788113
cg01788191
cg01788396
cg01788444
cg01788682
cg01789478
cg01789501
cg01789576
cg01789743
cg01789846
cg01789980
cg01790083
cg01790213
cg01790269
cg01790353
cg01790464
cg01790498
cg01790523
cg01790530
cg01790628
cg01790771
cg01790894
cg01791031
cg01791121
cg01791232
cg01791421
cg01791441
cg01791587
cg01791634
cg01791648
cg01791778
cg01791785
cg01791798
cg01791906
cg01792117
cg01792402
cg01792532
cg01792592
cg01792601
cg01792616
cg01792749
cg01793161
cg01793178
cg01793320
cg01793445
cg01794156
cg01794190
cg01794245
cg01794426
cg01794501
cg01794802
cg01794805
cg01794812
cg01794853
cg01794926
cg01794929
cg01795082
cg01795660
cg01795955
cg01796038
cg01796075
cg01796225
cg01796228
cg01796247
cg01796438
cg01796478
cg01796493
cg01796676
cg01796902
cg01796929
cg01797043
cg01797169
cg01797257
cg01797381
cg01797450
cg01797488
cg01797590
cg01797727
cg01797899
cg01798024
cg01798149
cg01798157
cg01798261
cg01798266
cg01798341
cg01798419
cg01798595
cg01798806
cg01799015
cg01799075
cg01799186
cg01799429
cg01799458
cg01799460
cg01799507
cg01799560
cg01799602
cg01799681
cg01799734
cg01799818
cg01800128
cg01800148
cg01800253
cg01800297
cg01800445
cg01800521
cg01800884
cg01801191
cg01801603
cg01801643
cg01801826
cg01802043
cg01802121
cg01802295
cg01802415
cg01802485
cg01802532
cg01802593
cg01802713
cg01803059
cg01803258
cg01803679
cg01803724
cg01803766
cg01803844
cg01803886
cg01804036
cg01804134
cg01804183
cg01804233
cg01804281
cg01804284
cg01804429
cg01804679
cg01805215
cg01805282
cg01805427
cg01805732
cg01805869
cg01806151
cg01806170
cg01806181
cg01806192
cg01806427
cg01806526
cg01806741
cg01806857
cg01806921
cg01806928
cg01806956
cg01806972
cg01807026
cg01807131
cg01807241
cg01807303
cg01807407
cg01807408
cg01807649
cg01807735
cg01807768
cg01807770
cg01807825
cg01807946
cg01808030
cg01808171
cg01808284
cg01808320
cg01808508
cg01808723
cg01808739
cg01808849
cg01808968
cg01808969
cg01809080
cg01809214
cg01809217
cg01809281
cg01809540
cg01809639
cg01809675
cg01809797
cg01809895
cg01809941
cg01810186
cg01810267
cg01810329
cg01810347
cg01810575
cg01810593
cg01810684
cg01810719
cg01810763
cg01810863
cg01810875
cg01810926
cg01811100
cg01811109
cg01811153
cg01811325
cg01811418
cg01811583
cg01811796
cg01811815
cg01812045
cg01812146
cg01812328
cg01812401
cg01812403
cg01812434
cg01812571
cg01812577
cg01812599
cg01812894
cg01813033
cg01813139
cg01813171
cg01813209
cg01813327
cg01813752
cg01813965
cg01814027
cg01814130
cg01814191
cg01814452
cg01814537
cg01815128
cg01815150
cg01815167
cg01815292
cg01815538
cg01815567
cg01815626
cg01815690
cg01815720
cg01815801
cg01815906
cg01815912
cg01816014
cg01816254
cg01816258
cg01816304
cg01816425
cg01816615
cg01816633
cg01816714
cg01816726
cg01816748
cg01816775
cg01816783
cg01816880
cg01816936
cg01817019
cg01817067
cg01817286
cg01817393
cg01817897
cg01817965
cg01818016
cg01818121
cg01818715
cg01818727
cg01818740
cg01818795
cg01819281
cg01819512
cg01819552
cg01819568
cg01819787
cg01820192
cg01820273
cg01820374
cg01820665
cg01820954
cg01821022
cg01821029
cg01821043
cg01821088
cg01821149
cg01821161
cg01821426
cg01821429
cg01821656
cg01821684
cg01821751
cg01821850
cg01821854
cg01821923
cg01822050
cg01822130
cg01822187
cg01822585
cg01822759
cg01822827
cg01823161
cg01823428
cg01823497
cg01823718
cg01823925
cg01823958
cg01824063
cg01824316
cg01824466
cg01824511
cg01824517
cg01824603
cg01824618
cg01824649
cg01824680
cg01824931
cg01825137
cg01825203
cg01825213
cg01825295
cg01825806
cg01825818
cg01826093
cg01826211
cg01826254
cg01826319
cg01826367
cg01826444
cg01826574
cg01826714
cg01826728
cg01826858
cg01826863
cg01827012
cg01827195
cg01827248
cg01827426
cg01827633
cg01827761
cg01827781
cg01827999
cg01828061
cg01828328
cg01828474
cg01828530
cg01828548
cg01828695
cg01828798
cg01828813
cg01829241
cg01829632
cg01829672
cg01829817
cg01829829
cg01829889
cg01830002
cg01830023
cg01830053
cg01830061
cg01830073
cg01830154
cg01830256
cg01830294
cg01830463
cg01830883
cg01831160
cg01831404
cg01831454
cg01831743
cg01831959
cg01832005
cg01832012
cg01832294
cg01832325
cg01832487
cg01832549
cg01832757
cg01832802
cg01833057
cg01833222
cg01833234
cg01833485
cg01833886
cg01833890
cg01833923
cg01834029
cg01834225
cg01834573
cg01835021
cg01835282
cg01835326
cg01835368
cg01835384
cg01835509
cg01835580
cg01835620
cg01835725
cg01835944
cg01836137
cg01836438
cg01836567
cg01836683
cg01836858
cg01836906
cg01837016
cg01837218
cg01837362
cg01837367
cg01837375
cg01837533
cg01837574
cg01837661
cg01837846
cg01838004
cg01838137
cg01838443
cg01838497
cg01838863
cg01838941
cg01838965
cg01838971
cg01839271
cg01839452
cg01839464
cg01839492
cg01839565
cg01839639
cg01839742
cg01839860
cg01839898
cg01839993
cg01840020
cg01840183
cg01840419
cg01840724
cg01840740
cg01840965
cg01841050
cg01841306
cg01841415
cg01841471
cg01841651
cg01841696
cg01841839
cg01842095
cg01842720
cg01843034
cg01843148
cg01843264
cg01843272
cg01843766
cg01843768
cg01843978
cg01843999
cg01844176
cg01844235
cg01844514
cg01844642
cg01844751
cg01845036
cg01845041
cg01845111
cg01845356
cg01845451
cg01845476
cg01845501
cg01846703
cg01847021
cg01847344
cg01847380
cg01847441
cg01847596
cg01847754
cg01847889
cg01848457
cg01849065
cg01849085
cg01849093
cg01849903
cg01850135
cg01850179
cg01850202
cg01850230
cg01850245
cg01850269
cg01850541
cg01850561
cg01850954
cg01851378
cg01851385
cg01851399
cg01851450
cg01851782
cg01852095
cg01852186
cg01852522
cg01852560
cg01852585
cg01852611
cg01853216
cg01853665
cg01853828
cg01853949
cg01853981
cg01853986
cg01854076
cg01854491
cg01854588
cg01854931
cg01855013
cg01855027
cg01855070
cg01855272
cg01856069
cg01856162
cg01856384
cg01856509
cg01856640
cg01856642
cg01856645
cg01856887
cg01856892
cg01857260
cg01857704
cg01857748
cg01858157
cg01858274
cg01858458
cg01858517
cg01858583
cg01858712
cg01858866
cg01858895
cg01859130
cg01859228
cg01859237
cg01859360
cg01859460
cg01859549
cg01859616
cg01859669
cg01860328
cg01860378
cg01860396
cg01860459
cg01860743
cg01860763
cg01860774
cg01860778
cg01860821
cg01860944
cg01861131
cg01861377
cg01861509
cg01861537
cg01861613
cg01861664
cg01861913
cg01862160
cg01862311
cg01862363
cg01862641
cg01862688
cg01862897
cg01863042
cg01863290
cg01863596
cg01864295
cg01864361
cg01864404
cg01864564
cg01864791
cg01864836
cg01864982
cg01865066
cg01865108
cg01865312
cg01865609
cg01865825
cg01865937
cg01866178
cg01866359
cg01866431
cg01866455
cg01866518
cg01866606
cg01866770
cg01866805
cg01867045
cg01867155
cg01867395
cg01867764
cg01868106
cg01868128
cg01868367
cg01868379
cg01869058
cg01869093
cg01869157
cg01869186
cg01869193
cg01869224
cg01869233
cg01869288
cg01869360
cg01869698
cg01869896
cg01869955
cg01870113
cg01870330
cg01870519
cg01870665
cg01870826
cg01870865
cg01870907
cg01870916
cg01871214
cg01871427
cg01871526
cg01871722
cg01871907
cg01871995
cg01872024
cg01872122
cg01872593
cg01872947
cg01873334
cg01873619
cg01873886
cg01873977
cg01874112
cg01874152
cg01874183
cg01874334
cg01874672
cg01874730
cg01874863
cg01874867
cg01874869
cg01874877
cg01875106
cg01875118
cg01875467
cg01875596
cg01875764
cg01875784
cg01876435
cg01876492
cg01876531
cg01876548
cg01876670
cg01876809
cg01876812
cg01876978
cg01877084
cg01877352
cg01877450
cg01877500
cg01877565
cg01877814
cg01877936
cg01877937
cg01878214
cg01878366
cg01878406
cg01878708
cg01878761
cg01878807
cg01878825
cg01878960
cg01879039
cg01879437
cg01879556
cg01879591
cg01879723
cg01879726
cg01880176
cg01880463
cg01880569
cg01880743
cg01880913
cg01881062
cg01881182
cg01881308
cg01881322
cg01881428
cg01881474
cg01881524
cg01881525
cg01881590
cg01881828
cg01881966
cg01881993
cg01882052
cg01882058
cg01882113
cg01882222
cg01882260
cg01882498
cg01882535
cg01882541
cg01882566
cg01882767
cg01882774
cg01882871
cg01882930
cg01882933
cg01882991
cg01883155
cg01883195
cg01883217
cg01883408
cg01883540
cg01883635
cg01883662
cg01883744
cg01883777
cg01883843
cg01884057
cg01884232
cg01884989
cg01885503
cg01885559
cg01885635
cg01885692
cg01885796
cg01885832
cg01885948
cg01886524
cg01886630
cg01886988
cg01887374
cg01887388
cg01887995
cg01888055
cg01888389
cg01888395
cg01888601
cg01889010
cg01889025
cg01889237
cg01889306
cg01889773
cg01889893
cg01889899
cg01889956
cg01890083
cg01890417
cg01890568
cg01890676
cg01890712
cg01890836
cg01891252
cg01891260
cg01891736
cg01891782
cg01891818
cg01891966
cg01892547
cg01892620
cg01892689
cg01892695
cg01892727
cg01892977
cg01892997
cg01893068
cg01893176
cg01893560
cg01893731
cg01893797
cg01894038
cg01894064
cg01894192
cg01894322
cg01894667
cg01894846
cg01894875
cg01894985
cg01895124
cg01895374
cg01895439
cg01895612
cg01895740
cg01896085
cg01896119
cg01896130
cg01896230
cg01896517
cg01896579
cg01896807
cg01897156
cg01897308
cg01897424
cg01897498
cg01897656
cg01897944
cg01898225
cg01898433
cg01898553
cg01898698
cg01898867
cg01898964
cg01899038
cg01899089
cg01899154
cg01899253
cg01899318
cg01899355
cg01899542
cg01899544
cg01899581
cg01899620
cg01899676
cg01899805
cg01899810
cg01899911
cg01900006
cg01900364
cg01900413
cg01900555
cg01900759
cg01900800
cg01900832
cg01901101
cg01901262
cg01901332
cg01901381
cg01901434
cg01901466
cg01901706
cg01901788
cg01901867
cg01902066
cg01902355
cg01902605
cg01902704
cg01902758
cg01902845
cg01902849
cg01903327
cg01903381
cg01903420
cg01903503
cg01903504
cg01903523
cg01903654
cg01903702
cg01903799
cg01904145
cg01904169
cg01904243
cg01904296
cg01904642
cg01904727
cg01904812
cg01905046
cg01905056
cg01905090
cg01905102
cg01905142
cg01905210
cg01905377
cg01905420
cg01905478
cg01905489
cg01905589
cg01905633
cg01905773
cg01905902
cg01906015
cg01906055
cg01906445
cg01906637
cg01906695
cg01906741
cg01906801
cg01906905
cg01906944
cg01907005
cg01907051
cg01907071
cg01907098
cg01907106
cg01907194
cg01907761
cg01907837
cg01908020
cg01908444
cg01908551
cg01908902
cg01908954
cg01909242
cg01909245
cg01909364
cg01909378
cg01909446
cg01909588
cg01909681
cg01910125
cg01910236
cg01910419
cg01910638
cg01910639
cg01910727
cg01911239
cg01911386
cg01911395
cg01911977
cg01912040
cg01912119
cg01912388
cg01912547
cg01912955
cg01913196
cg01913259
cg01913436
cg01913505
cg01913577
cg01913604
cg01914059
cg01914231
cg01914278
cg01914314
cg01914555
cg01914621
cg01915081
cg01915328
cg01915609
cg01915791
cg01915885
cg01916066
cg01916115
cg01916237
cg01916333
cg01916429
cg01916632
cg01916685
cg01916697
cg01916724
cg01916918
cg01917048
cg01917080
cg01917259
cg01917266
cg01917340
cg01917416
cg01917487
cg01917626
cg01917648
cg01917716
cg01917721
cg01917852
cg01918043
cg01918114
cg01918222
cg01919034
cg01919204
cg01919208
cg01919250
cg01919374
cg01919401
cg01919567
cg01919632
cg01919701
cg01919768
cg01919863
cg01919885
cg01919912
cg01919939
cg01919941
cg01919963
cg01919999
cg01920011
cg01920129
cg01920182
cg01920398
cg01920536
cg01920563
cg01920829
cg01921066
cg01921126
cg01921212
cg01921323
cg01921382
cg01921432
cg01921773
cg01921825
cg01921918
cg01921956
cg01922095
cg01922437
cg01922891
cg01922979
cg01923037
cg01923089
cg01923218
cg01923312
cg01923337
cg01923482
cg01923514
cg01923724
cg01923775
cg01923894
cg01924292
cg01924434
cg01924435
cg01924448
cg01924561
cg01924644
cg01924868
cg01925156
cg01925498
cg01925662
cg01925738
cg01925883
cg01925950
cg01926238
cg01926269
cg01926732
cg01926778
cg01926813
cg01927000
cg01927741
cg01927745
cg01927825
cg01927921
cg01928068
cg01928078
cg01928206
cg01928231
cg01928553
cg01928574
cg01928820
cg01929239
cg01929340
cg01929699
cg01929744
cg01929867
cg01930441
cg01930478
cg01930676
cg01930719
cg01930756
cg01931502
cg01931714
cg01931792
cg01931883
cg01931958
cg01931994
cg01932076
cg01932182
cg01932197
cg01932223
cg01932247
cg01932308
cg01932361
cg01932381
cg01932412
cg01932558
cg01932688
cg01932691
cg01932762
cg01932823
cg01933073
cg01933228
cg01933240
cg01933245
cg01933276
cg01933318
cg01933405
cg01933576
cg01933709
cg01934408
cg01934527
cg01934566
cg01934756
cg01934781
cg01935086
cg01935221
cg01935722
cg01935731
cg01935976
cg01936220
cg01936287
cg01936370
cg01936565
cg01936839
cg01937055
cg01937068
cg01937395
cg01937803
cg01937808
cg01937809
cg01937819
cg01937840
cg01937932
cg01938009
cg01938018
cg01938023
cg01938422
cg01938514
cg01938650
cg01939428
cg01939453
cg01939535
cg01939741
cg01939825
cg01940139
cg01940273
cg01940297
cg01940336
cg01940437
cg01940708
cg01940713
cg01940753
cg01940810
cg01940915
cg01941243
cg01941309
cg01941619
cg01942023
cg01942098
cg01942106
cg01942127
cg01942318
cg01942543
cg01942558
cg01942646
cg01942654
cg01942776
cg01942962
cg01942971
cg01943155
cg01943221
cg01943632
cg01943641
cg01943692
cg01943873
cg01943931
cg01944137
cg01944288
cg01944530
cg01944593
cg01944655
cg01944810
cg01945624
cg01945641
cg01946042
cg01946191
cg01946340
cg01946364
cg01946401
cg01946451
cg01947583
cg01947732
cg01947751
cg01947769
cg01947837
cg01948201
cg01948217
cg01948275
cg01948367
cg01948724
cg01948850
cg01948978
cg01949002
cg01949461
cg01949832
cg01949993
cg01950058
cg01950077
cg01950129
cg01950474
cg01950479
cg01950511
cg01951086
cg01951459
cg01951477
cg01951617
cg01951712
cg01951879
cg01951963
cg01952012
cg01952027
cg01952185
cg01952226
cg01952260
cg01952313
cg01952537
cg01952807
cg01952953
cg01953156
cg01953390
cg01953399
cg01953456
cg01953482
cg01953797
cg01954057
cg01954567
cg01954686
cg01954737
cg01955286
cg01955492
cg01955533
cg01955745
cg01955809
cg01956386
cg01956472
cg01956614
cg01957222
cg01957582
cg01957585
cg01957599
cg01957712
cg01957971
cg01958008
cg01958086
cg01958189
cg01958203
cg01958295
cg01958723
cg01958934
cg01959071
cg01959287
cg01959412
cg01959730
cg01959838
cg01960016
cg01960096
cg01960128
cg01960280
cg01960300
cg01960885
cg01961025
cg01961092
cg01961105
cg01961153
cg01961156
cg01961252
cg01961547
cg01962062
cg01962146
cg01962183
cg01962233
cg01962405
cg01962466
cg01962471
cg01962750
cg01962826
cg01963002
cg01963035
cg01963224
cg01963294
cg01963297
cg01963374
cg01963573
cg01963618
cg01963623
cg01963633
cg01963654
cg01963696
cg01963734
cg01963933
cg01964039
cg01964170
cg01964562
cg01964856
cg01964925
cg01965047
cg01965173
cg01965330
cg01965380
cg01965462
cg01965476
cg01965508
cg01965552
cg01965636
cg01965673
cg01965874
cg01965939
cg01965950
cg01966105
cg01966117
cg01966129
cg01966277
cg01966334
cg01966425
cg01966470
cg01966532
cg01966561
cg01966665
cg01966791
cg01966878
cg01966891
cg01967399
cg01967416
cg01967511
cg01967564
cg01967580
cg01967642
cg01968525
cg01968619
cg01968676
cg01968759
cg01968793
cg01969586
cg01969701
cg01970322
cg01970325
cg01970336
cg01970383
cg01970554
cg01970716
cg01970904
cg01971034
cg01971122
cg01971160
cg01971181
cg01971227
cg01971258
cg01971322
cg01971407
cg01971516
cg01971667
cg01971676
cg01971813
cg01972071
cg01972288
cg01972316
cg01972335
cg01972394
cg01972496
cg01972688
cg01972875
cg01972879
cg01972919
cg01973029
cg01973394
cg01973456
cg01973483
cg01973587
cg01973676
cg01973695
cg01973778
cg01973804
cg01973920
cg01973987
cg01974091
cg01974138
cg01974292
cg01974375
cg01974549
cg01974715
cg01974875
cg01974921
cg01975495
cg01975505
cg01975510
cg01975529
cg01975714
cg01975734
cg01975786
cg01975957
cg01976076
cg01976303
cg01976623
cg01976641
cg01976913
cg01976921
cg01976960
cg01977209
cg01977486
cg01977520
cg01977582
cg01977798
cg01978213
cg01978236
cg01978237
cg01978743
cg01978746
cg01978937
cg01979266
cg01979270
cg01979352
cg01979489
cg01980222
cg01980311
cg01980735
cg01980778
cg01980793
cg01980854
cg01981048
cg01981181
cg01981417
cg01981727
cg01981960
cg01982166
cg01982240
cg01982788
cg01982833
cg01982835
cg01982837
cg01982849
cg01983373
cg01983393
cg01983492
cg01983682
cg01983725
cg01984304
cg01984424
cg01984511
cg01984743
cg01984798
cg01984802
cg01985054
cg01985390
cg01985396
cg01986008
cg01986016
cg01986131
cg01986179
cg01986263
cg01986577
cg01986619
cg01986665
cg01986807
cg01987196
cg01987202
cg01987224
cg01987333
cg01987393
cg01987536
cg01987702
cg01987925
cg01988136
cg01988325
cg01988452
cg01988602
cg01988787
cg01989224
cg01989504
cg01989611
cg01989621
cg01989908
cg01990102
cg01990106
cg01990184
cg01990572
cg01990593
cg01990910
cg01990997
cg01991752
cg01991861
cg01991967
cg01992280
cg01992382
cg01992487
cg01992590
cg01992684
cg01992935
cg01993111
cg01993124
cg01993468
cg01993478
cg01993552
cg01993576
cg01993797
cg01993818
cg01993847
cg01993907
cg01993928
cg01993952
cg01994014
cg01994190
cg01994216
cg01994290
cg01994307
cg01994308
cg01994750
cg01994902
cg01995086
cg01995099
cg01995289
cg01995548
cg01995815
cg01995938
cg01996004
cg01996116
cg01996343
cg01996567
cg01996643
cg01996653
cg01996723
cg01996799
cg01996920
cg01997269
cg01997461
cg01997590
cg01997599
cg01997606
cg01997884
cg01998105
cg01998213
cg01998262
cg01998754
cg01998763
cg01998785
cg01998808
cg01998856
cg01999086
cg01999295
cg01999333
cg01999399
cg01999566
cg01999701
cg02000253
cg02000275
cg02000328
cg02000426
cg02000606
cg02000808
cg02001060
cg02001279
cg02001299
cg02001899
cg02001956
cg02001991
cg02002194
cg02002217
cg02002258
cg02002345
cg02002400
cg02002551
cg02003117
cg02003183
cg02003184
cg02003202
cg02003460
cg02003612
cg02003682
cg02003733
cg02004337
cg02004494
cg02004499
cg02004632
cg02004851
cg02005231
cg02005524
cg02005600
cg02005709
cg02005758
cg02005771
cg02005782
cg02005873
cg02005989
cg02006405
cg02006426
cg02006647
cg02006904
cg02006915
cg02007217
cg02007235
cg02007259
cg02007288
cg02007567
cg02007867
cg02008154
cg02008279
cg02008285
cg02008402
cg02008416
cg02008627
cg02008651
cg02008818
cg02008826
cg02008828
cg02008912
cg02009311
cg02009358
cg02009395
cg02009651
cg02009673
cg02010152
cg02010342
cg02010481
cg02010711
cg02010738
cg02010829
cg02010852
cg02010963
cg02011124
cg02011351
cg02011520
cg02011607
cg02011723
cg02011953
cg02012159
cg02012594
cg02012712
cg02012769
cg02012853
cg02012974
cg02013148
cg02013239
cg02013739
cg02013741
cg02013838
cg02013841
cg02014003
cg02014217
cg02014334
cg02014416
cg02014475
cg02014733
cg02014777
cg02014853
cg02014859
cg02014899
cg02015053
cg02015411
cg02015439
cg02015909
cg02016195
cg02016419
cg02016723
cg02016764
cg02016903
cg02016987
cg02017109
cg02017155
cg02017347
cg02017534
cg02017926
cg02018040
cg02018121
cg02018291
cg02018326
cg02018337
cg02018400
cg02018681
cg02018764
cg02018902
cg02019125
cg02019171
cg02019333
cg02019444
cg02019487
cg02019508
cg02019528
cg02019920
cg02019942
cg02019988
cg02020350
cg02020483
cg02020675
cg02020821
cg02020969
cg02021127
cg02021157
cg02021288
cg02021442
cg02021529
cg02021544
cg02021641
cg02021789
cg02021919
cg02022181
cg02022224
cg02022294
cg02022339
cg02022384
cg02022519
cg02022526
cg02022808
cg02023042
cg02023167
cg02023367
cg02023473
cg02023548
cg02023550
cg02023728
cg02023757
cg02023773
cg02023973
cg02024219
cg02024466
cg02024579
cg02024846
cg02025583
cg02025737
cg02025871
cg02025971
cg02026141
cg02026235
cg02026449
cg02026498
cg02026608
cg02026611
cg02026637
cg02026801
cg02027087
cg02027189
cg02027429
cg02027561
cg02027717
cg02027735
cg02027878
cg02028489
cg02028663
cg02028758
cg02029564
cg02029665
cg02029843
cg02029926
cg02030219
cg02030275
cg02030403
cg02030410
cg02030542
cg02030652
cg02030958
cg02031187
cg02031326
cg02031359
cg02031392
cg02031603
cg02031638
cg02032125
cg02032271
cg02032282
cg02032334
cg02032558
cg02032841
cg02033124
cg02033206
cg02033302
cg02033582
cg02033666
cg02033694
cg02034102
cg02034311
cg02034689
cg02034887
cg02034910
cg02035015
cg02035018
cg02035039
cg02035102
cg02035242
cg02035348
cg02035698
cg02035751
cg02036261
cg02036364
cg02036494
cg02037013
cg02037307
cg02037349
cg02037425
cg02037503
cg02038213
cg02038273
cg02038492
cg02038558
cg02038910
cg02039058
cg02039171
cg02039214
cg02039234
cg02039400
cg02039404
cg02039839
cg02039987
cg02040972
cg02041067
cg02041484
cg02041497
cg02041677
cg02041885
cg02041946
cg02042156
cg02042310
cg02042467
cg02042585
cg02042712
cg02042736
cg02043000
cg02043219
cg02043329
cg02043769
cg02044320
cg02044612
cg02044621
cg02044725
cg02044754
cg02045011
cg02045294
cg02045669
cg02045948
cg02045971
cg02045981
cg02046017
cg02046143
cg02046176
cg02046423
cg02046475
cg02046532
cg02046552
cg02046668
cg02047051
cg02047221
cg02047286
cg02047300
cg02047661
cg02047803
cg02047809
cg02047977
cg02048220
cg02048412
cg02048613
cg02048654
cg02048657
cg02048812
cg02048922
cg02049210
cg02049217
cg02049232
cg02049243
cg02049333
cg02049373
cg02049405
cg02049682
cg02049955
cg02049979
cg02050028
cg02050165
cg02050202
cg02050232
cg02050283
cg02050426
cg02050985
cg02051077
cg02051239
cg02051290
cg02051545
cg02051553
cg02051616
cg02051688
cg02051771
cg02051806
cg02051924
cg02051941
cg02051981
cg02051982
cg02052217
cg02052366
cg02052377
cg02052536
cg02052726
cg02052762
cg02052894
cg02052905
cg02052915
cg02052956
cg02053132
cg02053339
cg02053451
cg02053477
cg02053678
cg02053786
cg02053807
cg02053920
cg02054431
cg02054457
cg02054542
cg02054568
cg02054697
cg02054710
cg02054724
cg02054776
cg02054792
cg02055253
cg02055353
cg02055404
cg02055540
cg02055547
cg02055607
cg02055963
cg02056062
cg02056245
cg02056325
cg02056653
cg02056751
cg02056794
cg02056809
cg02056828
cg02056893
cg02056986
cg02057211
cg02057239
cg02057391
cg02057463
cg02057561
cg02057716
cg02057747
cg02057755
cg02057782
cg02057796
cg02057912
cg02057917
cg02057943
cg02058108
cg02058358
cg02058408
cg02058483
cg02058628
cg02058870
cg02058944
cg02059080
cg02059176
cg02059214
cg02059268
cg02059315
cg02059512
cg02059519
cg02059586
cg02059755
cg02059849
cg02059867
cg02059927
cg02060434
cg02060465
cg02060618
cg02060639
cg02060682
cg02060689
cg02061130
cg02061173
cg02061213
cg02061229
cg02061553
cg02061660
cg02061711
cg02061757
cg02061820
cg02061906
cg02061967
cg02062123
cg02062480
cg02062816
cg02062953
cg02063165
cg02063166
cg02063365
cg02063488
cg02063520
cg02063695
cg02063752
cg02063759
cg02063817
cg02063833
cg02064080
cg02064106
cg02064237
cg02064275
cg02064284
cg02064360
cg02064402
cg02064413
cg02064569
cg02065051
cg02065148
cg02065182
cg02065637
cg02065790
cg02065970
cg02066277
cg02066331
cg02066343
cg02066476
cg02066518
cg02066569
cg02066570
cg02066681
cg02067022
cg02067239
cg02067584
cg02067712
cg02067946
cg02067983
cg02068015
cg02068166
cg02068237
cg02068356
cg02068361
cg02068596
cg02068690
cg02068923
cg02068981
cg02069181
cg02069243
cg02069390
cg02069619
cg02069666
cg02069674
cg02069715
cg02069721
cg02069723
cg02069772
cg02070028
cg02070740
cg02070857
cg02071172
cg02071243
cg02071267
cg02071305
cg02071418
cg02071447
cg02071454
cg02071463
cg02071572
cg02071600
cg02071798
cg02072018
cg02072104
cg02072495
cg02072538
cg02072589
cg02072757
cg02072796
cg02072834
cg02072875
cg02072940
cg02072975
cg02073224
cg02073304
cg02073465
cg02073680
cg02073763
cg02073887
cg02074116
cg02074191
cg02074274
cg02074316
cg02074558
cg02074714
cg02074956
cg02075221
cg02075324
cg02075593
cg02075791
cg02075820
cg02076355
cg02076629
cg02077027
cg02077084
cg02077237
cg02077256
cg02077276
cg02077481
cg02077524
cg02077561
cg02077702
cg02077766
cg02078164
cg02078518
cg02078525
cg02078558
cg02078690
cg02078710
cg02078896
cg02078943
cg02079122
cg02079348
cg02079455
cg02079584
cg02079700
cg02079741
cg02079963
cg02080093
cg02080152
cg02080609
cg02080857
cg02081001
cg02081087
cg02081302
cg02081327
cg02081722
cg02081733
cg02081841
cg02082083
cg02082210
cg02082273
cg02082342
cg02082462
cg02082571
cg02082613
cg02082650
cg02082843
cg02082887
cg02082929
cg02083109
cg02083151
cg02083214
cg02083319
cg02083546
cg02083559
cg02083676
cg02084403
cg02084467
cg02084485
cg02084553
cg02084561
cg02085016
cg02085119
cg02085507
cg02085660
cg02085942
cg02085953
cg02086094
cg02086174
cg02086195
cg02086286
cg02086310
cg02086349
cg02086431
cg02086690
cg02086790
cg02086801
cg02086820
cg02086839
cg02086866
cg02086952
cg02087005
cg02087075
cg02087079
cg02087289
cg02087383
cg02087454
cg02088071
cg02088197
cg02088447
cg02088673
cg02088785
cg02088996
cg02089348
cg02089629
cg02089916
cg02090069
cg02090326
cg02090654
cg02090656
cg02090742
cg02091100
cg02091103
cg02091109
cg02091341
cg02091808
cg02092014
cg02092102
cg02092181
cg02092466
cg02092616
cg02092790
cg02092975
cg02093062
cg02093112
cg02093168
cg02093176
cg02093692
cg02093732
cg02093808
cg02093833
cg02093902
cg02094273
cg02094283
cg02094337
cg02094363
cg02094500
cg02094827
cg02095334
cg02095401
cg02095504
cg02095553
cg02095596
cg02095895
cg02096091
cg02096194
cg02096220
cg02096229
cg02096656
cg02096758
cg02096793
cg02097014
cg02097120
cg02097152
cg02097190
cg02097235
cg02097254
cg02097429
cg02097433
cg02097479
cg02097532
cg02097674
cg02097792
cg02098029
cg02098075
cg02098194
cg02098313
cg02098380
cg02098413
cg02098460
cg02098619
cg02098786
cg02098923
cg02099194
cg02099267
cg02099390
cg02099474
cg02099877
cg02100008
cg02100381
cg02100397
cg02100497
cg02100629
cg02100819
cg02100848
cg02100959
cg02101338
cg02101355
cg02101571
cg02101689
cg02101884
cg02102075
cg02102080
cg02102103
cg02102424
cg02102490
cg02102684
cg02102771
cg02102791
cg02102872
cg02102889
cg02103191
cg02103401
cg02103647
cg02103822
cg02103843
cg02103875
cg02103924
cg02104049
cg02104138
cg02104392
cg02104644
cg02104851
cg02104893
cg02104952
cg02104962
cg02105042
cg02105152
cg02105211
cg02105326
cg02105352
cg02105458
cg02105472
cg02105481
cg02105579
cg02105641
cg02105856
cg02106072
cg02106279
cg02106466
cg02106534
cg02106682
cg02106850
cg02107240
cg02107279
cg02107461
cg02107558
cg02107718
cg02107824
cg02107844
cg02108080
cg02108135
cg02108198
cg02108620
cg02108623
cg02108645
cg02109086
cg02109162
cg02109405
cg02109484
cg02109699
cg02109704
cg02109793
cg02109955
cg02110411
cg02110527
cg02110529
cg02110836
cg02110858
cg02111032
cg02111865
cg02111951
cg02112038
cg02112168
cg02112621
cg02113214
cg02113284
cg02113604
cg02113605
cg02113641
cg02114084
cg02114346
cg02114696
cg02114903
cg02114909
cg02114954
cg02114972
cg02115218
cg02115302
cg02115416
cg02115599
cg02115781
cg02115911
cg02115960
cg02116131
cg02116283
cg02116437
cg02116612
cg02116768
cg02116856
cg02116864
cg02117086
cg02117102
cg02117271
cg02117364
cg02117416
cg02117764
cg02118194
cg02118562
cg02118564
cg02118671
cg02119091
cg02119134
cg02119152
cg02119348
cg02119755
cg02119792
cg02119837
cg02119848
cg02119955
cg02120046
cg02120433
cg02120584
cg02120611
cg02120735
cg02121104
cg02121427
cg02121447
cg02121529
cg02121547
cg02121672
cg02121749
cg02121996
cg02122367
cg02122540
cg02122920
cg02122937
cg02123534
cg02123734
cg02123767
cg02124022
cg02124149
cg02124184
cg02124383
cg02124499
cg02124565
cg02124699
cg02124724
cg02124758
cg02124887
cg02124912
cg02124957
cg02125104
cg02125271
cg02125365
cg02125400
cg02125499
cg02125554
cg02126249
cg02126497
cg02126667
cg02126688
cg02126896
cg02127172
cg02127215
cg02127375
cg02127509
cg02127560
cg02127689
cg02127888
cg02127965
cg02127980
cg02128086
cg02128112
cg02128233
cg02128278
cg02128483
cg02128625
cg02128959
cg02129382
cg02129737
cg02129814
cg02129885
cg02129962
cg02130091
cg02130133
cg02130266
cg02130289
cg02130905
cg02131018
cg02131230
cg02131512
cg02131639
cg02131674
cg02131853
cg02131862
cg02131995
cg02132058
cg02132284
cg02132307
cg02132460
cg02132560
cg02132667
cg02132714
cg02132909
cg02132946
cg02133070
cg02133234
cg02133324
cg02133350
cg02133456
cg02133624
cg02133941
cg02134022
cg02134046
cg02134194
cg02134594
cg02134606
cg02134705
cg02134720
cg02134839
cg02134976
cg02135245
cg02135395
cg02135427
cg02135859
cg02135861
cg02136066
cg02136201
cg02136252
cg02136259
cg02136452
cg02136596
cg02136620
cg02136723
cg02137108
cg02137215
cg02137495
cg02137583
cg02137691
cg02137809
cg02137956
cg02137984
cg02138198
cg02138218
cg02138358
cg02138953
cg02139050
cg02139338
cg02139586
cg02139796
cg02139827
cg02139848
cg02140384
cg02140517
cg02140579
cg02140963
cg02141084
cg02141208
cg02141498
cg02141570
cg02141748
cg02141814
cg02141929
cg02142074
cg02142461
cg02142483
cg02142669
cg02142896
cg02142900
cg02142926
cg02143067
cg02143404
cg02143778
cg02143988
cg02144030
cg02144050
cg02144258
cg02144516
cg02144874
cg02145310
cg02145668
cg02145701
cg02145916
cg02145931
cg02146026
cg02146079
cg02146091
cg02146340
cg02146412
cg02147126
cg02147194
cg02147208
cg02147231
cg02147240
cg02147292
cg02147592
cg02147681
cg02147797
cg02147805
cg02148292
cg02148324
cg02148352
cg02148404
cg02148426
cg02148547
cg02148612
cg02148751
cg02148787
cg02149069
cg02149376
cg02149446
cg02149658
cg02149773
cg02149899
cg02149965
cg02150077
cg02150218
cg02150262
cg02150354
cg02150363
cg02150582
cg02150767
cg02150820
cg02150910
cg02150926
cg02150988
cg02151301
cg02151625
cg02151983
cg02152091
cg02152108
cg02152286
cg02152399
cg02152475
cg02152968
cg02152985
cg02153041
cg02153339
cg02153358
cg02153490
cg02153528
cg02153814
cg02153829
cg02153855
cg02154021
cg02154186
cg02154252
cg02154268
cg02154269
cg02154345
cg02154585
cg02154914
cg02155184
cg02155405
cg02155543
cg02155675
cg02155891
cg02155957
cg02156296
cg02156380
cg02156692
cg02156723
cg02156769
cg02156776
cg02156783
cg02156870
cg02156899
cg02156950
cg02156952
cg02157078
cg02157083
cg02157454
cg02157463
cg02157755
cg02157827
cg02157872
cg02157894
cg02158056
cg02158392
cg02158486
cg02158755
cg02158880
cg02158978
cg02159271
cg02159489
cg02159763
cg02159996
cg02160083
cg02160608
cg02160627
cg02160684
cg02160746
cg02160872
cg02161011
cg02161115
cg02161203
cg02161292
cg02161701
cg02161761
cg02161900
cg02162069
cg02162144
cg02162324
cg02162453
cg02162534
cg02162605
cg02162720
cg02162745
cg02162880
cg02163378
cg02164046
cg02164088
cg02164442
cg02164615
cg02164741
cg02165095
cg02165301
cg02165330
cg02165355
cg02165614
cg02165692
cg02165801
cg02166431
cg02166842
cg02167149
cg02167201
cg02167358
cg02167399
cg02167438
cg02167713
cg02167753
cg02167837
cg02167986
cg02168186
cg02168291
cg02168442
cg02168558
cg02169286
cg02169289
cg02169542
cg02169692
cg02169713
cg02169848
cg02169973
cg02170386
cg02170400
cg02170478
cg02170577
cg02171093
cg02171500
cg02171545
cg02171725
cg02171771
cg02171825
cg02171859
cg02172028
cg02172058
cg02172312
cg02172381
cg02172492
cg02172773
cg02172819
cg02173067
cg02173289
cg02173333
cg02173388
cg02173455
cg02173484
cg02173583
cg02173782
cg02173969
cg02173977
cg02174092
cg02174203
cg02174341
cg02174450
cg02174634
cg02174748
cg02174765
cg02174884
cg02175033
cg02175183
cg02175308
cg02175321
cg02175578
cg02175873
cg02175952
cg02176069
cg02176078
cg02176280
cg02176678
cg02176858
cg02176915
cg02177231
cg02177317
cg02177607
cg02177646
cg02177950
cg02178846
cg02178957
cg02179492
cg02179700
cg02179982
cg02180189
cg02180296
cg02180347
cg02180424
cg02180505
cg02180907
cg02181036
cg02181506
cg02181594
cg02181624
cg02181639
cg02181847
cg02181920
cg02182127
cg02182210
cg02182272
cg02182476
cg02182592
cg02182594
cg02182827
cg02183001
cg02183297
cg02183491
cg02183564
cg02184008
cg02184092
cg02184147
cg02184175
cg02184540
cg02184644
cg02184697
cg02185007
cg02185052
cg02185182
cg02185190
cg02185248
cg02185464
cg02185666
cg02186027
cg02186141
cg02186444
cg02186748
cg02186756
cg02186769
cg02186782
cg02187196
cg02187231
cg02187259
cg02187503
cg02187522
cg02187712
cg02187844
cg02188048
cg02188142
cg02188185
cg02188190
cg02188225
cg02188443
cg02188665
cg02188818
cg02188939
cg02189001
cg02189117
cg02189283
cg02189597
cg02189738
cg02189800
cg02189843
cg02189888
cg02190038
cg02190127
cg02190353
cg02190383
cg02190786
cg02190897
cg02190928
cg02191233
cg02191862
cg02191909
cg02191985
cg02192117
cg02192218
cg02192228
cg02192281
cg02192490
cg02192673
cg02192678
cg02192746
cg02192965
cg02192974
cg02193146
cg02193283
cg02193425
cg02193461
cg02193513
cg02193580
cg02193925
cg02193956
cg02193967
cg02194046
cg02194129
cg02194223
cg02194396
cg02194398
cg02194684
cg02194842
cg02194908
cg02195105
cg02195292
cg02195405
cg02195657
cg02195680
cg02196256
cg02196592
cg02196655
cg02196745
cg02196805
cg02196834
cg02197019
cg02197194
cg02197228
cg02197293
cg02197387
cg02197419
cg02197542
cg02197629
cg02197938
cg02198044
cg02198051
cg02198144
cg02198513
cg02198544
cg02198625
cg02198701
cg02198895
cg02198988
cg02199826
cg02200207
cg02200717
cg02201050
cg02201052
cg02201239
cg02201485
cg02202246
cg02202502
cg02202664
cg02202933
cg02203067
cg02203224
cg02203380
cg02203635
cg02203656
cg02203665
cg02203760
cg02203833
cg02203881
cg02204261
cg02204262
cg02204441
cg02204521
cg02204618
cg02205073
cg02205391
cg02205443
cg02205445
cg02206108
cg02206137
cg02206157
cg02206259
cg02206323
cg02206767
cg02206980
cg02207155
cg02207219
cg02207386
cg02207554
cg02207686
cg02208125
cg02208313
cg02208432
cg02208504
cg02209667
cg02209770
cg02210038
cg02210115
cg02210147
cg02210151
cg02210222
cg02210279
cg02210498
cg02210887
cg02210934
cg02211160
cg02211449
cg02211519
cg02211646
cg02211735
cg02211741
cg02211783
cg02211983
cg02212061
cg02212084
cg02212389
cg02212491
cg02212606
cg02212836
cg02212846
cg02213045
cg02213103
cg02213234
cg02213260
cg02213663
cg02213822
cg02213971
cg02214188
cg02214441
cg02214623
cg02214632
cg02214674
cg02215171
cg02215374
cg02215603
cg02215641
cg02215899
cg02216011
cg02216380
cg02216481
cg02216535
cg02216667
cg02216780
cg02216784
cg02216951
cg02217022
cg02217041
cg02217713
cg02217814
cg02217815
cg02217842
cg02218324
cg02218496
cg02218884
cg02219026
cg02219159
cg02219360
cg02219383
cg02219476
cg02219601
cg02219949
cg02220008
cg02220125
cg02220129
cg02220233
cg02220481
cg02220617
cg02220965
cg02221295
cg02221422
cg02221471
cg02221520
cg02221622
cg02221765
cg02222362
cg02222496
cg02222728
cg02222761
cg02222791
cg02222844
cg02222982
cg02223351
cg02223612
cg02223801
cg02223905
cg02224002
cg02224021
cg02224047
cg02224133
cg02224138
cg02224164
cg02224369
cg02224372
cg02224374
cg02224416
cg02224755
cg02224795
cg02224980
cg02225085
cg02225137
cg02225305
cg02225550
cg02225599
cg02225720
cg02225847
cg02226079
cg02226192
cg02226239
cg02226410
cg02226645
cg02226672
cg02226810
cg02226953
cg02227002
cg02227015
cg02227188
cg02227292
cg02227453
cg02227496
cg02227813
cg02227879
cg02228160
cg02228185
cg02228294
cg02228403
cg02228492
cg02228568
cg02228675
cg02228889
cg02229095
cg02229135
cg02229261
cg02229288
cg02229382
cg02229946
cg02230103
cg02230254
cg02230408
cg02230593
cg02230650
cg02230811
cg02230964
cg02231062
cg02231229
cg02231325
cg02231404
cg02231590
cg02231798
cg02231813
cg02231909
cg02232089
cg02232208
cg02232367
cg02232377
cg02232421
cg02232542
cg02232641
cg02232751
cg02232839
cg02232988
cg02233149
cg02233183
cg02233213
cg02233282
cg02233459
cg02233493
cg02233518
cg02233614
cg02233750
cg02233835
cg02233849
cg02234120
cg02234281
cg02234613
cg02234653
cg02234847
cg02235049
cg02235249
cg02235562
cg02235659
cg02235848
cg02235941
cg02235959
cg02236673
cg02236847
cg02237119
cg02237172
cg02237208
cg02237734
cg02237875
cg02237906
cg02238362
cg02238461
cg02238549
cg02238550
cg02238634
cg02238715
cg02238950
cg02239163
cg02239258
cg02239377
cg02239453
cg02239499
cg02239586
cg02239640
cg02239830
cg02239862
cg02240030
cg02240171
cg02240252
cg02240539
cg02240622
cg02240748
cg02240876
cg02241055
cg02241111
cg02241136
cg02241145
cg02241330
cg02241759
cg02241891
cg02241986
cg02242004
cg02242681
cg02242734
cg02243061
cg02243092
cg02243276
cg02243303
cg02243386
cg02243522
cg02243630
cg02243665
cg02243785
cg02244028
cg02244039
cg02244175
cg02244233
cg02244274
cg02244288
cg02244386
cg02244583
cg02244670
cg02244778
cg02245105
cg02245467
cg02245534
cg02245832
cg02245918
cg02245998
cg02246002
cg02246063
cg02246130
cg02246190
cg02246229
cg02246426
cg02246609
cg02246640
cg02246725
cg02246800
cg02246876
cg02246928
cg02246992
cg02247068
cg02247160
cg02247178
cg02247211
cg02247430
cg02247838
cg02247863
cg02248486
cg02248749
cg02248826
cg02249119
cg02249228
cg02249233
cg02249390
cg02249577
cg02249732
cg02249841
cg02249893
cg02249938
cg02250046
cg02250400
cg02250548
cg02250594
cg02250708
cg02250764
cg02251014
cg02251027
cg02251134
cg02251141
cg02251175
cg02251224
cg02251243
cg02251349
cg02251393
cg02251567
cg02251663
cg02251754
cg02251850
cg02252323
cg02252421
cg02252769
cg02252795
cg02252828
cg02253142
cg02253236
cg02253499
cg02253535
cg02253586
cg02254056
cg02254261
cg02254462
cg02254574
cg02254605
cg02254800
cg02254885
cg02254898
cg02255004
cg02255054
cg02255098
cg02255104
cg02255484
cg02255510
cg02255618
cg02255732
cg02255801
cg02255914
cg02255938
cg02256089
cg02256105
cg02256315
cg02256384
cg02256455
cg02256546
cg02256576
cg02257029
cg02257405
cg02257517
cg02257550
cg02257675
cg02257708
cg02257791
cg02257793
cg02257883
cg02257953
cg02258201
cg02258381
cg02258482
cg02258534
cg02258691
cg02258703
cg02258724
cg02258846
cg02258972
cg02259081
cg02259324
cg02259384
cg02259550
cg02259760
cg02259914
cg02260363
cg02260587
cg02260750
cg02260839
cg02261047
cg02261294
cg02261543
cg02261637
cg02261765
cg02261771
cg02261895
cg02261899
cg02262037
cg02262167
cg02262221
cg02262553
cg02262923
cg02263144
cg02263204
cg02263260
cg02263426
cg02263813
cg02263932
cg02264229
cg02264407
cg02264459
cg02264779
cg02264895
cg02264943
cg02265105
cg02265239
cg02265288
cg02265318
cg02265379
cg02265721
cg02265742
cg02265758
cg02265922
cg02266086
cg02266177
cg02266197
cg02266236
cg02266500
cg02266731
cg02266732
cg02266849
cg02266878
cg02267215
cg02267270
cg02267483
cg02267488
cg02267536
cg02267992
cg02268013
cg02268156
cg02268171
cg02268192
cg02268202
cg02268229
cg02268569
cg02268674
cg02268750
cg02269083
cg02269161
cg02269496
cg02269636
cg02269643
cg02269978
cg02269984
cg02270010
cg02270053
cg02270332
cg02270412
cg02270420
cg02270518
cg02270689
cg02270765
cg02270952
cg02271139
cg02271603
cg02271843
cg02271895
cg02272213
cg02272280
cg02272429
cg02272576
cg02272599
cg02272667
cg02272751
cg02272795
cg02272831
cg02272859
cg02272968
cg02272993
cg02273106
cg02273398
cg02273436
cg02273477
cg02273797
cg02273827
cg02274263
cg02274336
cg02274366
cg02274728
cg02274869
cg02275016
cg02275035
cg02275084
cg02275226
cg02275396
cg02275418
cg02275530
cg02275784
cg02275875
cg02275924
cg02275930
cg02276070
cg02276263
cg02276269
cg02276274
cg02276314
cg02276461
cg02276600
cg02276665
cg02276807
cg02276823
cg02276826
cg02276831
cg02276944
cg02276974
cg02277453
cg02277850
cg02278087
cg02278114
cg02278319
cg02278414
cg02278646
cg02278683
cg02278728
cg02278768
cg02278912
cg02278924
cg02279108
cg02279124
cg02279147
cg02279181
cg02279356
cg02279625
cg02279987
cg02280049
cg02280132
cg02280200
cg02280226
cg02280309
cg02280483
cg02280644
cg02280859
cg02281167
cg02281208
cg02281493
cg02281854
cg02281970
cg02282041
cg02282118
cg02282247
cg02282631
cg02283042
cg02283151
cg02283204
cg02283238
cg02283487
cg02283735
cg02283931
cg02283949
cg02284273
cg02284800
cg02285579
cg02285725
cg02285791
cg02286091
cg02286155
cg02286193
cg02286249
cg02286533
cg02286663
cg02286717
cg02286761
cg02286819
cg02287004
cg02287007
cg02287105
cg02287150
cg02287325
cg02287436
cg02287693
cg02287710
cg02287817
cg02288017
cg02288165
cg02288684
cg02288747
cg02288770
cg02288859
cg02288964
cg02289020
cg02289038
cg02289040
cg02289287
cg02289752
cg02289903
cg02290110
cg02290197
cg02290550
cg02290617
cg02290855
cg02290880
cg02290969
cg02291164
cg02291439
cg02291532
cg02291556
cg02291619
cg02292066
cg02292720
cg02292739
cg02292809
cg02293118
cg02293354
cg02293410
cg02293501
cg02293775
cg02293852
cg02293991
cg02294111
cg02294302
cg02294416
cg02294570
cg02294870
cg02294991
cg02295216
cg02295341
cg02295369
cg02295389
cg02295509
cg02295525
cg02295527
cg02295574
cg02295856
cg02295973
cg02295992
cg02296171
cg02296376
cg02296564
cg02296627
cg02297043
cg02297460
cg02297541
cg02297616
cg02297747
cg02297838
cg02297967
cg02298220
cg02298327
cg02298472
cg02298525
cg02298570
cg02299007
cg02299020
cg02299328
cg02299465
cg02299937
cg02299971
cg02300083
cg02300114
cg02300379
cg02300390
cg02300652
cg02300818
cg02301031
cg02301039
cg02301079
cg02301128
cg02301292
cg02301528
cg02301741
cg02301920
cg02302089
cg02302097
cg02302670
cg02302858
cg02303016
cg02303209
cg02303258
cg02303324
cg02303386
cg02303505
cg02303701
cg02303747
cg02303801
cg02303807
cg02303933
cg02303941
cg02304033
cg02304095
cg02304134
cg02304156
cg02304233
cg02304361
cg02304370
cg02304465
cg02304584
cg02304614
cg02304628
cg02304751
cg02305064
cg02305113
cg02305251
cg02305289
cg02305633
cg02305676
cg02305687
cg02305723
cg02305757
cg02305853
cg02305961
cg02306139
cg02306156
cg02306162
cg02306481
cg02306493
cg02306639
cg02306936
cg02307239
cg02307277
cg02307288
cg02307470
cg02307586
cg02307597
cg02307823
cg02308150
cg02308226
cg02308232
cg02308296
cg02308560
cg02308706
cg02308712
cg02308798
cg02308914
cg02308988
cg02309026
cg02309029
cg02309230
cg02309273
cg02309752
cg02309841
cg02309868
cg02309882
cg02310103
cg02310229
cg02310296
cg02310386
cg02310421
cg02311013
cg02311189
cg02311193
cg02311364
cg02311456
cg02311630
cg02311725
cg02311864
cg02311932
cg02311960
cg02312438
cg02312525
cg02312542
cg02312559
cg02312593
cg02313013
cg02313130
cg02313434
cg02313492
cg02313552
cg02313554
cg02313795
cg02313986
cg02314201
cg02314339
cg02314619
cg02314642
cg02314896
cg02315096
cg02315111
cg02315187
cg02315271
cg02315315
cg02315513
cg02315732
cg02315870
cg02316066
cg02316156
cg02316283
cg02316445
cg02316506
cg02316713
cg02316735
cg02316852
cg02317055
cg02317251
cg02317313
cg02317400
cg02317832
cg02317907
cg02317955
cg02318043
cg02318282
cg02318535
cg02318567
cg02318784
cg02318971
cg02319016
cg02319094
cg02319318
cg02319392
cg02319733
cg02319782
cg02319818
cg02319829
cg02319868
cg02319972
cg02319986
cg02320356
cg02320474
cg02320481
cg02320614
cg02320721
cg02320980
cg02321096
cg02322365
cg02322400
cg02322653
cg02322879
cg02323003
cg02323296
cg02323356
cg02323699
cg02323958
cg02324006
cg02324227
cg02324367
cg02324580
cg02324835
cg02324920
cg02325128
cg02325250
cg02325411
cg02325832
cg02325951
cg02326253
cg02326301
cg02326500
cg02326566
cg02327189
cg02327429
cg02327522
cg02327530
cg02327563
cg02327604
cg02327719
cg02327997
cg02328221
cg02328239
cg02328326
cg02328578
cg02328758
cg02329010
cg02329038
cg02329193
cg02329205
cg02329358
cg02329430
cg02329520
cg02329527
cg02329670
cg02329835
cg02329916
cg02330106
cg02330114
cg02330214
cg02330371
cg02330507
cg02330683
cg02330721
cg02330818
cg02330874
cg02331025
cg02331189
cg02331196
cg02331198
cg02331262
cg02331272
cg02331303
cg02331348
cg02331649
cg02331769
cg02331808
cg02331830
cg02331883
cg02331910
cg02332073
cg02332115
cg02332117
cg02332491
cg02332525
cg02332537
cg02332577
cg02332740
cg02333237
cg02333467
cg02333517
cg02333706
cg02333730
cg02333792
cg02333875
cg02334109
cg02334195
cg02334333
cg02334775
cg02334987
cg02335141
cg02335185
cg02335251
cg02335376
cg02335533
cg02335657
cg02335909
cg02335988
cg02336018
cg02336026
cg02336104
cg02336143
cg02336334
cg02336442
cg02336608
cg02336697
cg02336729
cg02336827
cg02336869
cg02336910
cg02337355
cg02337388
cg02337897
cg02337898
cg02338271
cg02338345
cg02338840
cg02338965
cg02339083
cg02339122
cg02339211
cg02339243
cg02339752
cg02339850
cg02339888
cg02340056
cg02340063
cg02340092
cg02340121
cg02340329
cg02340541
cg02340556
cg02340818
cg02340853
cg02341119
cg02341197
cg02341264
cg02341380
cg02341480
cg02341503
cg02341556
cg02341571
cg02341729
cg02341759
cg02341815
cg02342515
cg02342594
cg02342791
cg02343008
cg02343182
cg02343197
cg02343254
cg02343275
cg02343335
cg02343604
cg02343628
cg02343736
cg02343823
cg02343905
cg02343962
cg02344113
cg02344361
cg02344373
cg02344477
cg02344527
cg02344701
cg02344735
cg02344833
cg02344884
cg02345089
cg02345146
cg02345321
cg02345399
cg02345638
cg02345747
cg02345886
cg02345961
cg02346062
cg02346141
cg02346241
cg02346442
cg02346706
cg02346713
cg02346730
cg02346737
cg02346997
cg02347002
cg02347074
cg02347212
cg02347356
cg02347487
cg02347881
cg02347904
cg02347984
cg02347989
cg02348088
cg02348119
cg02348347
cg02348430
cg02348437
cg02348449
cg02348462
cg02348876
cg02349186
cg02349264
cg02349373
cg02349866
cg02350320
cg02350644
cg02350677
cg02350740
cg02350974
cg02351018
cg02351082
cg02351160
cg02351277
cg02351362
cg02351381
cg02351406
cg02351437
cg02351555
cg02351575
cg02351674
cg02351713
cg02351745
cg02351840
cg02352181
cg02352240
cg02352295
cg02352328
cg02352339
cg02352370
cg02352716
cg02352722
cg02352949
cg02353034
cg02353154
cg02353258
cg02353916
cg02354293
cg02354563
cg02354658
cg02354916
cg02355010
cg02355043
cg02355049
cg02355062
cg02355339
cg02355809
cg02356218
cg02356435
cg02356566
cg02356640
cg02356647
cg02356702
cg02356786
cg02356872
cg02356993
cg02357046
cg02357336
cg02357491
cg02357541
cg02357631
cg02357714
cg02358323
cg02358362
cg02358434
cg02358456
cg02358653
cg02358664
cg02359160
cg02359181
cg02359433
cg02359589
cg02359712
cg02360001
cg02360119
cg02360175
cg02360199
cg02360263
cg02360300
cg02360432
cg02360478
cg02360514
cg02360676
cg02360862
cg02360868
cg02360928
cg02360939
cg02361458
cg02361702
cg02361878
cg02361903
cg02361984
cg02362292
cg02362309
cg02362505
cg02362508
cg02362718
cg02362859
cg02362984
cg02363526
cg02363630
cg02363711
cg02363766
cg02363950
cg02363960
cg02364379
cg02364492
cg02364642
cg02364703
cg02364826
cg02364831
cg02364942
cg02365086
cg02365220
cg02365397
cg02365539
cg02365648
cg02365780
cg02366262
cg02366402
cg02366519
cg02366624
cg02366642
cg02366772
cg02366798
cg02367160
cg02367256
cg02367316
cg02367696
cg02367709
cg02367723
cg02367921
cg02368096
cg02368508
cg02368587
cg02368591
cg02368606
cg02368706
cg02368737
cg02369024
cg02369052
cg02369542
cg02369725
cg02369775
cg02369921
cg02370022
cg02370100
cg02370113
cg02370770
cg02370781
cg02370832
cg02370877
cg02371052
cg02371397
cg02371777
cg02371935
cg02372215
cg02372225
cg02372523
cg02372702
cg02372820
cg02373484
cg02374294
cg02374486
cg02374745
cg02374934
cg02375065
cg02375166
cg02375178
cg02375208
cg02375320
cg02375409
cg02375503
cg02375585
cg02375832
cg02376143
cg02376282
cg02376426
cg02376610
cg02376827
cg02376843
cg02376916
cg02377024
cg02377544
cg02377690
cg02377704
cg02377915
cg02377941
cg02378063
cg02378208
cg02378335
cg02378673
cg02379079
cg02379107
cg02379427
cg02379533
cg02379549
cg02380135
cg02380151
cg02380531
cg02380585
cg02380595
cg02380750
cg02380802
cg02380840
cg02380878
cg02380983
cg02381172
cg02381192
cg02381279
cg02381426
cg02381468
cg02381521
cg02381539
cg02381853
cg02382016
cg02382037
cg02382109
cg02382400
cg02382532
cg02382706
cg02382795
cg02383399
cg02383666
cg02383785
cg02384510
cg02384859
cg02384911
cg02385110
cg02385153
cg02385167
cg02385230
cg02385411
cg02385474
cg02385661
cg02385820
cg02385848
cg02385908
cg02386219
cg02386311
cg02386604
cg02386723
cg02386725
cg02386822
cg02386916
cg02387226
cg02387244
cg02387368
cg02387403
cg02387435
cg02387455
cg02387510
cg02387612
cg02387618
cg02387843
cg02388150
cg02388253
cg02388416
cg02388468
cg02388788
cg02388795
cg02388849
cg02388865
cg02388882
cg02389040
cg02389264
cg02389317
cg02389590
cg02389859
cg02389877
cg02389938
cg02389942
cg02389949
cg02390209
cg02390278
cg02390329
cg02390447
cg02390569
cg02390588
cg02390624
cg02390637
cg02390725
cg02390801
cg02390947
cg02391509
cg02391555
cg02391615
cg02391713
cg02391906
cg02391922
cg02392124
cg02392228
cg02392575
cg02392634
cg02392696
cg02392835
cg02392882
cg02393091
cg02393097
cg02393107
cg02393428
cg02393479
cg02393535
cg02393591
cg02393606
cg02393640
cg02393684
cg02393699
cg02393721
cg02393727
cg02393907
cg02394249
cg02394698
cg02394812
cg02394978
cg02395280
cg02395454
cg02395590
cg02395812
cg02396116
cg02396224
cg02396676
cg02396836
cg02396891
cg02397205
cg02397368
cg02397533
cg02397571
cg02397768
cg02398106
cg02398482
cg02398629
cg02398682
cg02399008
cg02399048
cg02399098
cg02399294
cg02399371
cg02399464
cg02399788
cg02399826
cg02399831
cg02400092
cg02400308
cg02400433
cg02400509
cg02400565
cg02400572
cg02400595
cg02400942
cg02401220
cg02401352
cg02401554
cg02401589
cg02401941
cg02401978
cg02402024
cg02402091
cg02402209
cg02402368
cg02402423
cg02402436
cg02402501
cg02402565
cg02402587
cg02402706
cg02402744
cg02402882
cg02402931
cg02402946
cg02403031
cg02403412
cg02403883
cg02403931
cg02404304
cg02404349
cg02404575
cg02404759
cg02404974
cg02405193
cg02405213
cg02405476
cg02405484
cg02405517
cg02405813
cg02406092
cg02406469
cg02406484
cg02406531
cg02406828
cg02407048
cg02407308
cg02407372
cg02407545
cg02407581
cg02408532
cg02408850
cg02409125
cg02409177
cg02409364
cg02409815
cg02410245
cg02410480
cg02410830
cg02410870
cg02410959
cg02411009
cg02411275
cg02411995
cg02412123
cg02412169
cg02412346
cg02412399
cg02412505
cg02412616
cg02412684
cg02412803
cg02412810
cg02413092
cg02413100
cg02413104
cg02413938
cg02414499
cg02414646
cg02414785
cg02414889
cg02414981
cg02415014
cg02415020
cg02415029
cg02415125
cg02415231
cg02415341
cg02415431
cg02415470
cg02415629
cg02415661
cg02415963
cg02415992
cg02416067
cg02416333
cg02416510
cg02416536
cg02416781
cg02416822
cg02416986
cg02417033
cg02417264
cg02417408
cg02417427
cg02417473
cg02417480
cg02417857
cg02418025
cg02418072
cg02418175
cg02418195
cg02418535
cg02418909
cg02419321
cg02419835
cg02419873
cg02419920
cg02420027
cg02420032
cg02420069
cg02420146
cg02420395
cg02420480
cg02420617
cg02420724
cg02420927
cg02421033
cg02421207
cg02421597
cg02421734
cg02421962
cg02421985
cg02422011
cg02422397
cg02422603
cg02422616
cg02423000
cg02423105
cg02423185
cg02423534
cg02423574
cg02423618
cg02423817
cg02424103
cg02424123
cg02424249
cg02424539
cg02424715
cg02425108
cg02425372
cg02425416
cg02426072
cg02426324
cg02426376
cg02426623
cg02426912
cg02426940
cg02426999
cg02427511
cg02427831
cg02428056
cg02428178
cg02428506
cg02428792
cg02429905
cg02430039
cg02430430
cg02430558
cg02430584
cg02430645
cg02430935
cg02431260
cg02431531
cg02431562
cg02431672
cg02431732
cg02431780
cg02431866
cg02431972
cg02432101
cg02432295
cg02432444
cg02432467
cg02432907
cg02433266
cg02433278
cg02433515
cg02433685
cg02433785
cg02433979
cg02434007
cg02434035
cg02434051
cg02434059
cg02434121
cg02434330
cg02434554
cg02434866
cg02435083
cg02435538
cg02435593
cg02436290
cg02436400
cg02436616
cg02438026
cg02438107
cg02438164
cg02438481
cg02438545
cg02438576
cg02438611
cg02438781
cg02438892
cg02439789
cg02440177
cg02440199
cg02440396
cg02440562
cg02440744
cg02440947
cg02441015
cg02441090
cg02441149
cg02441474
cg02441543
cg02441556
cg02441711
cg02442436
cg02442496
cg02442619
cg02442640
cg02442693
cg02442900
cg02443626
cg02443658
cg02444118
cg02444156
cg02444484
cg02444957
cg02445229
cg02445433
cg02445907
cg02445958
cg02446073
cg02446225
cg02446441
cg02446475
cg02446647
cg02447229
cg02447268
cg02447287
cg02447304
cg02447370
cg02447462
cg02447620
cg02447627
cg02447779
cg02448190
cg02448207
cg02448244
cg02448805
cg02449103
cg02449166
cg02449336
cg02449461
cg02449564
cg02449608
cg02449638
cg02449670
cg02449698
cg02449762
cg02449764
cg02450064
cg02450164
cg02450666
cg02450800
cg02450832
cg02451502
cg02451508
cg02451670
cg02451774
cg02451831
cg02451853
cg02452435
cg02452500
cg02452552
cg02452732
cg02452838
cg02452944
cg02453013
cg02453929
cg02454025
cg02454476
cg02454536
cg02454636
cg02454750
cg02454802
cg02455383
cg02455453
cg02455706
cg02455792
cg02455797
cg02456218
cg02456226
cg02456238
cg02456288
cg02456451
cg02456521
cg02456552
cg02456804
cg02457085
cg02457312
cg02457319
cg02457346
cg02457461
cg02457750
cg02457781
cg02458000
cg02458141
cg02458188
cg02458396
cg02458483
cg02458554
cg02458602
cg02458689
cg02458875
cg02458885
cg02459090
cg02459415
cg02459469
cg02459519
cg02459543
cg02459569
cg02459704
cg02459818
cg02459827
cg02460141
cg02460794
cg02461269
cg02461363
cg02461627
cg02461767
cg02462081
cg02462353
cg02462416
cg02462487
cg02462661
cg02462812
cg02462818
cg02463137
cg02463418
cg02463844
cg02463891
cg02463988
cg02464073
cg02464338
cg02464458
cg02464551
cg02464568
cg02464608
cg02464665
cg02464866
cg02464921
cg02465282
cg02465761
cg02465859
cg02466349
cg02466440
cg02466572
cg02466602
cg02466749
cg02466798
cg02466801
cg02466892
cg02466924
cg02466933
cg02466947
cg02467002
cg02467073
cg02467154
cg02467170
cg02467451
cg02467602
cg02467858
cg02468154
cg02468627
cg02468728
cg02468770
cg02469067
cg02469186
cg02469297
cg02469330
cg02469604
cg02469871
cg02469909
cg02469978
cg02470008
cg02470043
cg02470045
cg02470080
cg02470267
cg02470287
cg02470697
cg02470858
cg02470874
cg02470904
cg02470959
cg02471149
cg02471153
cg02471166
cg02471183
cg02471325
cg02471378
cg02471486
cg02471658
cg02471760
cg02471915
cg02471940
cg02472339
cg02472486
cg02472646
cg02472801
cg02472906
cg02473123
cg02473237
cg02473254
cg02473287
cg02473327
cg02473460
cg02473540
cg02473594
cg02473606
cg02473781
cg02474076
cg02474109
cg02474563
cg02474567
cg02474628
cg02474731
cg02474858
cg02474890
cg02475276
cg02475408
cg02475474
cg02475539
cg02475695
cg02475777
cg02475998
cg02476274
cg02476628
cg02476674
cg02477218
cg02477464
cg02477557
cg02477603
cg02477834
cg02477931
cg02478023
cg02478149
cg02478379
cg02478589
cg02478731
cg02478836
cg02478907
cg02479177
cg02479296
cg02479468
cg02479816
cg02479842
cg02480144
cg02480199
cg02480298
cg02480320
cg02480666
cg02480675
cg02481000
cg02481064
cg02481085
cg02481228
cg02481256
cg02481294
cg02481307
cg02481528
cg02481559
cg02481642
cg02481697
cg02481789
cg02481934
cg02481950
cg02481956
cg02482042
cg02482233
cg02482346
cg02482438
cg02482603
cg02482690
cg02482717
cg02482718
cg02483029
cg02483058
cg02483101
cg02483126
cg02483204
cg02483271
cg02483449
cg02483462
cg02483529
cg02483554
cg02483593
cg02483873
cg02483931
cg02484127
cg02484210
cg02484345
cg02484476
cg02484562
cg02484634
cg02484673
cg02484687
cg02485092
cg02485566
cg02485597
cg02485729
cg02485922
cg02486096
cg02486145
cg02486161
cg02486268
cg02486325
cg02486332
cg02486415
cg02486421
cg02486837
cg02486855
cg02487130
cg02487233
cg02487331
cg02487452
cg02487712
cg02487823
cg02487987
cg02488299
cg02488338
cg02488702
cg02488934
cg02488942
cg02489143
cg02489157
cg02489202
cg02489219
cg02489245
cg02489377
cg02489379
cg02489438
cg02489449
cg02489478
cg02489552
cg02489769
cg02489958
cg02489968
cg02490034
cg02490102
cg02490185
cg02490253
cg02490460
cg02490659
cg02490847
cg02490920
cg02490934
cg02490989
cg02491017
cg02491234
cg02491557
cg02491628
cg02491701
cg02491754
cg02491787
cg02491878
cg02491905
cg02492104
cg02492207
cg02492445
cg02492567
cg02492708
cg02492920
cg02492946
cg02493167
cg02493211
cg02493217
cg02493524
cg02493544
cg02493602
cg02493740
cg02493771
cg02493798
cg02493846
cg02493905
cg02493939
cg02493986
cg02494066
cg02494246
cg02494512
cg02494572
cg02494582
cg02494703
cg02494904
cg02494945
cg02495395
cg02495518
cg02495604
cg02495760
cg02495823
cg02496065
cg02496113
cg02496447
cg02496507
cg02497019
cg02497046
cg02497428
cg02497559
cg02497700
cg02497758
cg02498063
cg02498072
cg02498120
cg02498177
cg02498207
cg02498218
cg02498484
cg02498702
cg02498747
cg02499139
cg02499236
cg02499308
cg02499535
cg02499614
cg02499925
cg02499967
cg02500042
cg02500231
cg02500392
cg02500479
cg02500619
cg02500691
cg02500883
cg02500990
cg02501086
cg02501418
cg02501463
cg02501544
cg02501746
cg02501779
cg02501827
cg02502025
cg02502307
cg02503117
cg02503159
cg02503376
cg02503633
cg02503763
cg02503815
cg02503850
cg02504211
cg02504280
cg02504384
cg02504617
cg02504690
cg02504902
cg02505002
cg02505036
cg02505042
cg02505099
cg02505117
cg02505121
cg02505177
cg02505216
cg02505596
cg02505827
cg02506008
cg02506275
cg02506324
cg02506360
cg02506716
cg02506717
cg02506753
cg02506984
cg02507167
cg02507296
cg02507579
cg02507657
cg02507889
cg02507952
cg02508093
cg02508251
cg02508651
cg02508664
cg02508743
cg02508830
cg02509730
cg02509825
cg02510736
cg02510853
cg02511315
cg02511456
cg02511531
cg02511723
cg02511845
cg02512108
cg02512168
cg02512224
cg02512226
cg02512559
cg02512596
cg02512611
cg02512806
cg02512860
cg02512902
cg02512920
cg02513364
cg02513556
cg02514022
cg02514143
cg02514318
cg02514519
cg02514611
cg02514794
cg02514888
cg02514914
cg02515217
cg02515553
cg02515601
cg02515725
cg02515738
cg02515800
cg02516101
cg02516189
cg02516288
cg02516330
cg02516456
cg02516845
cg02516944
cg02516957
cg02517040
cg02517232
cg02517337
cg02517372
cg02517497
cg02517528
cg02517686
cg02517711
cg02518135
cg02518161
cg02518216
cg02518691
cg02518775
cg02518824
cg02518895
cg02519208
cg02519218
cg02519263
cg02519286
cg02519499
cg02519751
cg02519879
cg02519892
cg02520160
cg02520281
cg02520804
cg02520910
cg02521389
cg02521428
cg02521457
cg02521771
cg02522041
cg02522154
cg02522785
cg02522990
cg02523270
cg02523585
cg02523640
cg02523679
cg02523893
cg02523938
cg02524010
cg02524035
cg02524099
cg02524236
cg02524336
cg02524475
cg02524725
cg02524754
cg02524863
cg02524902
cg02524904
cg02524946
cg02524983
cg02525108
cg02525435
cg02525637
cg02525756
cg02525826
cg02526277
cg02526439
cg02526508
cg02526551
cg02526986
cg02527056
cg02527346
cg02527527
cg02527881
cg02527922
cg02528008
cg02528159
cg02528768
cg02529095
cg02529358
cg02529478
cg02529500
cg02529547
cg02529723
cg02529909
cg02529919
cg02530022
cg02530222
cg02530321
cg02530350
cg02530375
cg02530407
cg02530656
cg02530824
cg02530834
cg02530846
cg02530860
cg02531193
cg02531227
cg02531437
cg02531439
cg02531768
cg02531787
cg02531905
cg02531924
cg02532017
cg02532022
cg02532096
cg02532113
cg02532341
cg02532518
cg02532672
cg02532824
cg02532928
cg02532996
cg02533035
cg02533057
cg02533058
cg02533173
cg02533364
cg02533423
cg02533998
cg02534072
cg02534163
cg02534164
cg02534363
cg02534657
cg02534744
cg02534780
cg02534850
cg02535012
cg02535060
cg02535219
cg02535684
cg02535735
cg02535924
cg02536431
cg02536838
cg02537091
cg02537108
cg02537310
cg02537382
cg02537612
cg02537883
cg02538135
cg02538248
cg02538280
cg02538681
cg02538772
cg02538829
cg02538891
cg02539074
cg02539153
cg02539402
cg02539586
cg02539664
cg02539754
cg02539798
cg02540026
cg02540036
cg02540307
cg02540477
cg02540736
cg02540833
cg02540858
cg02541210
cg02541444
cg02541658
cg02541778
cg02542103
cg02542218
cg02542401
cg02542748
cg02543019
cg02543159
cg02543202
cg02543268
cg02543363
cg02543462
cg02543500
cg02543506
cg02543850
cg02543993
cg02544002
cg02544031
cg02544257
cg02544320
cg02544383
cg02544453
cg02544540
cg02544571
cg02544614
cg02545583
cg02545885
cg02545984
cg02546376
cg02546416
cg02546477
cg02546490
cg02546749
cg02546848
cg02547054
cg02547167
cg02547263
cg02547323
cg02547394
cg02547426
cg02547724
cg02548228
cg02548290
cg02548364
cg02548777
cg02549182
cg02549424
cg02549492
cg02549595
cg02549628
cg02549727
cg02550119
cg02550151
cg02550257
cg02550268
cg02550277
cg02550607
cg02550691
cg02550722
cg02550741
cg02550950
cg02551007
cg02551589
cg02551604
cg02551646
cg02551743
cg02551745
cg02552255
cg02552466
cg02552489
cg02552935
cg02553039
cg02553486
cg02553808
cg02553862
cg02553872
cg02554051
cg02554274
cg02554345
cg02554564
cg02554712
cg02554771
cg02555204
cg02555215
cg02555727
cg02555788
cg02555807
cg02555923
cg02555944
cg02556005
cg02556042
cg02556071
cg02556155
cg02556213
cg02556345
cg02556363
cg02556393
cg02556634
cg02556649
cg02556928
cg02556954
cg02557139
cg02557174
cg02557179
cg02557695
cg02557906
cg02557922
cg02557933
cg02558120
cg02558132
cg02558162
cg02558288
cg02558362
cg02558476
cg02558570
cg02558638
cg02558677
cg02558684
cg02558735
cg02559410
cg02560081
cg02560085
cg02560186
cg02560364
cg02560388
cg02560699
cg02560730
cg02560863
cg02561009
cg02561343
cg02561482
cg02561693
cg02562344
cg02562387
cg02562544
cg02562579
cg02562602
cg02562761
cg02563011
cg02563137
cg02563156
cg02563530
cg02563916
cg02564061
cg02564175
cg02564291
cg02564302
cg02564313
cg02564523
cg02564829
cg02564847
cg02565062
cg02565297
cg02565878
cg02565993
cg02565999
cg02566259
cg02566391
cg02566627
cg02566775
cg02566789
cg02566861
cg02566952
cg02567151
cg02567476
cg02567750
cg02567751
cg02567769
cg02567839
cg02567879
cg02568153
cg02568274
cg02568479
cg02568531
cg02568557
cg02568761
cg02568902
cg02569108
cg02569115
cg02569142
cg02569509
cg02569613
cg02569658
cg02569698
cg02569718
cg02569823
cg02570115
cg02570151
cg02570298
cg02570354
cg02570644
cg02570888
cg02570981
cg02571042
cg02571055
cg02571142
cg02571201
cg02571436
cg02571448
cg02571470
cg02571534
cg02571560
cg02571636
cg02571738
cg02571816
cg02571819
cg02571857
cg02571874
cg02573091
cg02573152
cg02573176
cg02573234
cg02573357
cg02573468
cg02573472
cg02573551
cg02573566
cg02573572
cg02573703
cg02573743
cg02574022
cg02574073
cg02574254
cg02574464
cg02574484
cg02574734
cg02574844
cg02575092
cg02575193
cg02575483
cg02575561
cg02575691
cg02575764
cg02575937
cg02576228
cg02576296
cg02576395
cg02576415
cg02576468
cg02576938
cg02577078
cg02577092
cg02577267
cg02577387
cg02577394
cg02577433
cg02577580
cg02577745
cg02577773
cg02577909
cg02578087
cg02578184
cg02578312
cg02578321
cg02578470
cg02578559
cg02578836
cg02578942
cg02578944
cg02579022
cg02579377
cg02579389
cg02579477
cg02579509
cg02579959
cg02580006
cg02580045
cg02580250
cg02580626
cg02580763
cg02580900
cg02580917
cg02580923
cg02580969
cg02580986
cg02581163
cg02581587
cg02581653
cg02581828
cg02582191
cg02582213
cg02582218
cg02582355
cg02582450
cg02582520
cg02582848
cg02582940
cg02582963
cg02583091
cg02583163
cg02583228
cg02583247
cg02583484
cg02583525
cg02583589
cg02584187
cg02584267
cg02584432
cg02584498
cg02584756
cg02584867
cg02584939
cg02585329
cg02585409
cg02585622
cg02585724
cg02585729
cg02585849
cg02585931
cg02586198
cg02586212
cg02586268
cg02586366
cg02586712
cg02586730
cg02587383
cg02587405
cg02587606
cg02587648
cg02587894
cg02588309
cg02588321
cg02588809
cg02588889
cg02589233
cg02589353
cg02589568
cg02589576
cg02589604
cg02589685
cg02589791
cg02589949
cg02590366
cg02590409
cg02590614
cg02590710
cg02591280
cg02591356
cg02592062
cg02592133
cg02592239
cg02592271
cg02592403
cg02592586
cg02592727
cg02593218
cg02593227
cg02593381
cg02593403
cg02593507
cg02593517
cg02593766
cg02593884
cg02593905
cg02593932
cg02593958
cg02594183
cg02594532
cg02594677
cg02595183
cg02595219
cg02595377
cg02595760
cg02595807
cg02595851
cg02596089
cg02596107
cg02596153
cg02596190
cg02596508
cg02596645
cg02596779
cg02596819
cg02596940
cg02596960
cg02596994
cg02597299
cg02597504
cg02597894
cg02598071
cg02598079
cg02598335
cg02598465
cg02598564
cg02598773
cg02598778
cg02598872
cg02599116
cg02599361
cg02599385
cg02599498
cg02599587
cg02599773
cg02600258
cg02600394
cg02600411
cg02600413
cg02600430
cg02600478
cg02600625
cg02600859
cg02600974
cg02601140
cg02601249
cg02601352
cg02601475
cg02601489
cg02601893
cg02602010
cg02602182
cg02602264
cg02602300
cg02602352
cg02602413
cg02602489
cg02602550
cg02603022
cg02603128
cg02603662
cg02603756
cg02603784
cg02603839
cg02603876
cg02604018
cg02604095
cg02604503
cg02604522
cg02604836
cg02604995
cg02605007
cg02605232
cg02605306
cg02605461
cg02605501
cg02605708
cg02605760
cg02605776
cg02605996
cg02606018
cg02606369
cg02606403
cg02606423
cg02606575
cg02606596
cg02606988
cg02607237
cg02607544
cg02607772
cg02607810
cg02607972
cg02608124
cg02608452
cg02608831
cg02608963
cg02609551
cg02609775
cg02609880
cg02610064
cg02610070
cg02610106
cg02610170
cg02610360
cg02610486
cg02610600
cg02610813
cg02611085
cg02611770
cg02611811
cg02611812
cg02611848
cg02611863
cg02611874
cg02611934
cg02612228
cg02612397
cg02612588
cg02612927
cg02613108
cg02613295
cg02613300
cg02613370
cg02613510
cg02613601
cg02613624
cg02613809
cg02613818
cg02613937
cg02613964
cg02614024
cg02614428
cg02614525
cg02614657
cg02614660
cg02614932
cg02615214
cg02615352
cg02615376
cg02615468
cg02615582
cg02615735
cg02616069
cg02616186
cg02616342
cg02616368
cg02616405
cg02616558
cg02616565
cg02616604
cg02616710
cg02616769
cg02616786
cg02617388
cg02617418
cg02617486
cg02617560
cg02617791
cg02617919
cg02618000
cg02618061
cg02618071
cg02618550
cg02618733
cg02619001
cg02619205
cg02619464
cg02619941
cg02620013
cg02620054
cg02620147
cg02620403
cg02620533
cg02620557
cg02621154
cg02621287
cg02621357
cg02621376
cg02621446
cg02621528
cg02621636
cg02621905
cg02621979
cg02621988
cg02622133
cg02622647
cg02622782
cg02622835
cg02622846
cg02623028
cg02623114
cg02623200
cg02623400
cg02624051
cg02624067
cg02624690
cg02624701
cg02624704
cg02624836
cg02624968
cg02624984
cg02625024
cg02625138
cg02625222
cg02625244
cg02625481
cg02625694
cg02625725
cg02625749
cg02625804
cg02625925
cg02626012
cg02626208
cg02626388
cg02626646
cg02626667
cg02626719
cg02626929
cg02626991
cg02627216
cg02627227
cg02627240
cg02627403
cg02627682
cg02627966
cg02628202
cg02628360
cg02628680
cg02628704
cg02628770
cg02628840
cg02629070
cg02629106
cg02629156
cg02629586
cg02629603
cg02629615
cg02629737
cg02629976
cg02630143
cg02630207
cg02630214
cg02630218
cg02630628
cg02630677
cg02630694
cg02630829
cg02630910
cg02630914
cg02631082
cg02631126
cg02631189
cg02631462
cg02632108
cg02632200
cg02632229
cg02632490
cg02632800
cg02632822
cg02632952
cg02633068
cg02633149
cg02633363
cg02633371
cg02633398
cg02633409
cg02633413
cg02633767
cg02634141
cg02634222
cg02634327
cg02634341
cg02634414
cg02634634
cg02634733
cg02634816
cg02634853
cg02635260
cg02635407
cg02635449
cg02635623
cg02635932
cg02636167
cg02636177
cg02636348
cg02636834
cg02636947
cg02637031
cg02637086
cg02637101
cg02637105
cg02637247
cg02637253
cg02637282
cg02637309
cg02637414
cg02637469
cg02637512
cg02637654
cg02638136
cg02638348
cg02638395
cg02638458
cg02638523
cg02638567
cg02638589
cg02638691
cg02639095
cg02639181
cg02639366
cg02639546
cg02639619
cg02639634
cg02639793
cg02640147
cg02640173
cg02640266
cg02640271
cg02640489
cg02640572
cg02640604
cg02640612
cg02640638
cg02640809
cg02640948
cg02641288
cg02641337
cg02641400
cg02641517
cg02641539
cg02641676
cg02641770
cg02641801
cg02641917
cg02642031
cg02642298
cg02642565
cg02642822
cg02642949
cg02642979
cg02643433
cg02643647
cg02643668
cg02643778
cg02643782
cg02644195
cg02644421
cg02644491
cg02644494
cg02644784
cg02644867
cg02645058
cg02645295
cg02645340
cg02645353
cg02645368
cg02646021
cg02646064
cg02646073
cg02646225
cg02646251
cg02646394
cg02646423
cg02646433
cg02646491
cg02646515
cg02646528
cg02646611
cg02646643
cg02646665
cg02646706
cg02646779
cg02646787
cg02647042
cg02647265
cg02647408
cg02647493
cg02647520
cg02647628
cg02647869
cg02647874
cg02647929
cg02647989
cg02648441
cg02648589
cg02648847
cg02648923
cg02649063
cg02649597
cg02649613
cg02650127
cg02650128
cg02650266
cg02650401
cg02650512
cg02650767
cg02650779
cg02650789
cg02651190
cg02651288
cg02651357
cg02652072
cg02652361
cg02652579
cg02652760
cg02652891
cg02653315
cg02654291
cg02654358
cg02654449
cg02654935
cg02654940
cg02655195
cg02655351
cg02655630
cg02655711
cg02655972
cg02656089
cg02656341
cg02656560
cg02656594
cg02656873
cg02656891
cg02656947
cg02656959
cg02657128
cg02657160
cg02657360
cg02657401
cg02657438
cg02657441
cg02657505
cg02657641
cg02657654
cg02657828
cg02657836
cg02658214
cg02658272
cg02658319
cg02658528
cg02658551
cg02658690
cg02658693
cg02658730
cg02658908
cg02658934
cg02659217
cg02659568
cg02659581
cg02659803
cg02659854
cg02660089
cg02660097
cg02660165
cg02660277
cg02660541
cg02660643
cg02661034
cg02661079
cg02661110
cg02661372
cg02661431
cg02661764
cg02662003
cg02662277
cg02662417
cg02662495
cg02662596
cg02662828
cg02663175
cg02663352
cg02663382
cg02663496
cg02663821
cg02663823
cg02663945
cg02664109
cg02664349
cg02664479
cg02664787
cg02665031
cg02665037
cg02665388
cg02665744
cg02665843
cg02665945
cg02666020
cg02666287
cg02666302
cg02666556
cg02666610
cg02666638
cg02666820
cg02666837
cg02667102
cg02667103
cg02667291
cg02667348
cg02667467
cg02667577
cg02667656
cg02667756
cg02668177
cg02668233
cg02668248
cg02668773
cg02668822
cg02668843
cg02668999
cg02669055
cg02669162
cg02669193
cg02670466
cg02670686
cg02671204
cg02671458
cg02671603
cg02671711
cg02671819
cg02671915
cg02671941
cg02672003
cg02672229
cg02672332
cg02672452
cg02672737
cg02672759
cg02673002
cg02673107
cg02673323
cg02673417
cg02673636
cg02673901
cg02673986
cg02674324
cg02674384
cg02674474
cg02674639
cg02674804
cg02674870
cg02675173
cg02675179
cg02675264
cg02675344
cg02675466
cg02675527
cg02675652
cg02675859
cg02675969
cg02676052
cg02676175
cg02676375
cg02676476
cg02676785
cg02676865
cg02676889
cg02677192
cg02677388
cg02677635
cg02677865
cg02677947
cg02678305
cg02678462
cg02678482
cg02678768
cg02679012
cg02679028
cg02679172
cg02679291
cg02679336
cg02679503
cg02679745
cg02680050
cg02680086
cg02680314
cg02680398
cg02680487
cg02680566
cg02680669
cg02680903
cg02680909
cg02681173
cg02681370
cg02681400
cg02681442
cg02682050
cg02682052
cg02682525
cg02683197
cg02683307
cg02683461
cg02683577
cg02683759
cg02683846
cg02683929
cg02684104
cg02684548
cg02684562
cg02684842
cg02684964
cg02685032
cg02685286
cg02685484
cg02685680
cg02685945
cg02686662
cg02687026
cg02687288
cg02687352
cg02687418
cg02687592
cg02687786
cg02687812
cg02687883
cg02688118
cg02688348
cg02688359
cg02688422
cg02688549
cg02689238
cg02689335
cg02689489
cg02689514
cg02689640
cg02689785
cg02689863
cg02690117
cg02690169
cg02690256
cg02690368
cg02690571
cg02690638
cg02690797
cg02690968
cg02691035
cg02691325
cg02691343
cg02691360
cg02691506
cg02691686
cg02691745
cg02691934
cg02692116
cg02692313
cg02692390
cg02692808
cg02692827
cg02692893
cg02692938
cg02693002
cg02693033
cg02693068
cg02693210
cg02693227
cg02693328
cg02693486
cg02693870
cg02693910
cg02694017
cg02694099
cg02694427
cg02694489
cg02694715
cg02694994
cg02695062
cg02695252
cg02695349
cg02695567
cg02695677
cg02695873
cg02696067
cg02696169
cg02696201
cg02696327
cg02696428
cg02696798
cg02696830
cg02696910
cg02697094
cg02697373
cg02697402
cg02697527
cg02697649
cg02697979
cg02697989
cg02698013
cg02698600
cg02698668
cg02698708
cg02698886
cg02698926
cg02699194
cg02699218
cg02699432
cg02699518
cg02699829
cg02699915
cg02700106
cg02700130
cg02700348
cg02700491
cg02700626
cg02701080
cg02701137
cg02701615
cg02701625
cg02701825
cg02702011
cg02702444
cg02702570
cg02702692
cg02703190
cg02703248
cg02703535
cg02703563
cg02703627
cg02703695
cg02703728
cg02703787
cg02703908
cg02704088
cg02704217
cg02704502
cg02704552
cg02704570
cg02704667
cg02704949
cg02705011
cg02705035
cg02705163
cg02705573
cg02705681
cg02705752
cg02705835
cg02705909
cg02705940
cg02705958
cg02705964
cg02706018
cg02706575
cg02706910
cg02706919
cg02707114
cg02707152
cg02707162
cg02707176
cg02707222
cg02707277
cg02707307
cg02707357
cg02707552
cg02707799
cg02707854
cg02708003
cg02708185
cg02708506
cg02708705
cg02708758
cg02708950
cg02708956
cg02709032
cg02709068
cg02709100
cg02709167
cg02709321
cg02709323
cg02709717
cg02709725
cg02709807
cg02709924
cg02710015
cg02710127
cg02710163
cg02710168
cg02710296
cg02710461
cg02710530
cg02710860
cg02711128
cg02711147
cg02711159
cg02711268
cg02711510
cg02711608
cg02711724
cg02711872
cg02711886
cg02711899
cg02711929
cg02712303
cg02712399
cg02712545
cg02712878
cg02713162
cg02713180
cg02713352
cg02713563
cg02713669
cg02713760
cg02713832
cg02713951
cg02713960
cg02714303
cg02714598
cg02714666
cg02714677
cg02714994
cg02715006
cg02715072
cg02715407
cg02715546
cg02715629
cg02715685
cg02715705
cg02715879
cg02716302
cg02716388
cg02716450
cg02716490
cg02716646
cg02716792
cg02716826
cg02716952
cg02717061
cg02717339
cg02717347
cg02717454
cg02717506
cg02718078
cg02718464
cg02718825
cg02718960
cg02718966
cg02719154
cg02719508
cg02719608
cg02719954
cg02720013
cg02720155
cg02721000
cg02721176
cg02721374
cg02721394
cg02721426
cg02721451
cg02721602
cg02721693
cg02721858
cg02721902
cg02721947
cg02721952
cg02722214
cg02722239
cg02722330
cg02722434
cg02722596
cg02722637
cg02722657
cg02722672
cg02722808
cg02723063
cg02723600
cg02723617
cg02723774
cg02723856
cg02724047
cg02724127
cg02724472
cg02724490
cg02724647
cg02724815
cg02724909
cg02725013
cg02725269
cg02725313
cg02725398
cg02725453
cg02725620
cg02725718
cg02725872
cg02725908
cg02726018
cg02726278
cg02726291
cg02726377
cg02726501
cg02726739
cg02726803
cg02726814
cg02726930
cg02727079
cg02727219
cg02727232
cg02727285
cg02727423
cg02727484
cg02727566
cg02727651
cg02727811
cg02727824
cg02727832
cg02728101
cg02728172
cg02728223
cg02728263
cg02728483
cg02728629
cg02728721
cg02729030
cg02729269
cg02729344
cg02729383
cg02730303
cg02730804
cg02730990
cg02731366
cg02731917
cg02731988
cg02732067
cg02732134
cg02732164
cg02732252
cg02732508
cg02732509
cg02732653
cg02733025
cg02733659
cg02733918
cg02734259
cg02734358
cg02734482
cg02734505
cg02734600
cg02735423
cg02735446
cg02735486
cg02735530
cg02735733
cg02735736
cg02735829
cg02735840
cg02735962
cg02736016
cg02736230
cg02736313
cg02736395
cg02736505
cg02736560
cg02736746
cg02736908
cg02736966
cg02737219
cg02737268
cg02737335
cg02737384
cg02737458
cg02737486
cg02737507
cg02737554
cg02737621
cg02737746
cg02738086
cg02738188
cg02738205
cg02738272
cg02738298
cg02738617
cg02738641
cg02739040
cg02739437
cg02739850
cg02739870
cg02739915
cg02740308
cg02740606
cg02740861
cg02740893
cg02741056
cg02741177
cg02741226
cg02741327
cg02741440
cg02741519
cg02741521
cg02741548
cg02741698
cg02741829
cg02741985
cg02742069
cg02742098
cg02742133
cg02742418
cg02742775
cg02742918
cg02742969
cg02743070
cg02743222
cg02743569
cg02743576
cg02743632
cg02743674
cg02743713
cg02743878
cg02743950
cg02744113
cg02744216
cg02744249
cg02744252
cg02744524
cg02744588
cg02744705
cg02744713
cg02744880
cg02744945
cg02745045
cg02745237
cg02745262
cg02745321
cg02745398
cg02745459
cg02745636
cg02745784
cg02745847
cg02745912
cg02746108
cg02746232
cg02746381
cg02746514
cg02746658
cg02746744
cg02746748
cg02746752
cg02746781
cg02746852
cg02747051
cg02747254
cg02747319
cg02747341
cg02747822
cg02747950
cg02748047
cg02748083
cg02748293
cg02748479
cg02748539
cg02748624
cg02749463
cg02749511
cg02749784
cg02749887
cg02749948
cg02750034
cg02750262
cg02750322
cg02750743
cg02750792
cg02751064
cg02751309
cg02751453
cg02751731
cg02751808
cg02751838
cg02752037
cg02752267
cg02752334
cg02752932
cg02753027
cg02753719
cg02753903
cg02754084
cg02754470
cg02754643
cg02754929
cg02754943
cg02754945
cg02755390
cg02755446
cg02755847
cg02755871
cg02755935
cg02755938
cg02755956
cg02756107
cg02756168
cg02756176
cg02756231
cg02756502
cg02756683
cg02756735
cg02756835
cg02756845
cg02756856
cg02757100
cg02757172
cg02757179
cg02757432
cg02757456
cg02757488
cg02757516
cg02757609
cg02757667
cg02757802
cg02757970
cg02758183
cg02758236
cg02758247
cg02758463
cg02758499
cg02758552
cg02758593
cg02758612
cg02758628
cg02758964
cg02758987
cg02759193
cg02759725
cg02759792
cg02760152
cg02760164
cg02760218
cg02760293
cg02760495
cg02760555
cg02760962
cg02761110
cg02761308
cg02761733
cg02761778
cg02761866
cg02762115
cg02762363
cg02762440
cg02762475
cg02762818
cg02763002
cg02763032
cg02763536
cg02763540
cg02763671
cg02763807
cg02763822
cg02764250
cg02764361
cg02764429
cg02764438
cg02764478
cg02764571
cg02764852
cg02764897
cg02765031
cg02765403
cg02765418
cg02765496
cg02765535
cg02765564
cg02765731
cg02765820
cg02765962
cg02766207
cg02766539
cg02766895
cg02766937
cg02766941
cg02767024
cg02767068
cg02767093
cg02767242
cg02767356
cg02767382
cg02767613
cg02767665
cg02767827
cg02768162
cg02768390
cg02768671
cg02768694
cg02768760
cg02768785
cg02768998
cg02769104
cg02769206
cg02769235
cg02769477
cg02769522
cg02769599
cg02769624
cg02769705
cg02769743
cg02769781
cg02770073
cg02770097
cg02770187
cg02770351
cg02770546
cg02770724
cg02770745
cg02770843
cg02770857
cg02770983
cg02770985
cg02771117
cg02771142
cg02771202
cg02771240
cg02771260
cg02771336
cg02771362
cg02771381
cg02771392
cg02771577
cg02771673
cg02771744
cg02772099
cg02772121
cg02772171
cg02772430
cg02772509
cg02772663
cg02772823
cg02772880
cg02772905
cg02772910
cg02772995
cg02773086
cg02773275
cg02773433
cg02773436
cg02773588
cg02773639
cg02773688
cg02774073
cg02774129
cg02774269
cg02774282
cg02774302
cg02774542
cg02774935
cg02775129
cg02775243
cg02775256
cg02775353
cg02775404
cg02775414
cg02775469
cg02775804
cg02775927
cg02776283
cg02776313
cg02776448
cg02776498
cg02777065
cg02777934
cg02778237
cg02778243
cg02778392
cg02778418
cg02778467
cg02778551
cg02778609
cg02779016
cg02779535
cg02779592
cg02779724
cg02779913
cg02779944
cg02780017
cg02780029
cg02780210
cg02780269
cg02780400
cg02780743
cg02780787
cg02780849
cg02780919
cg02780988
cg02781105
cg02781436
cg02782426
cg02782566
cg02782634
cg02782895
cg02783179
cg02783799
cg02783918
cg02784144
cg02784202
cg02784232
cg02784328
cg02784696
cg02784823
cg02784874
cg02785332
cg02785561
cg02786012
cg02786019
cg02786062
cg02786368
cg02786378
cg02786790
cg02786966
cg02787087
cg02787120
cg02787387
cg02787615
cg02787675
cg02787689
cg02787737
cg02787767
cg02787852
cg02787967
cg02787980
cg02788021
cg02788090
cg02788195
cg02788264
cg02788857
cg02788938
cg02789045
cg02789362
cg02789394
cg02789485
cg02789870
cg02790260
cg02790305
cg02790372
cg02790458
cg02790691
cg02791145
cg02791331
cg02791542
cg02791753
cg02791765
cg02792136
cg02792322
cg02792333
cg02792560
cg02792582
cg02792602
cg02792780
cg02792821
cg02792829
cg02792877
cg02793099
cg02793162
cg02793415
cg02793451
cg02793733
cg02793948
cg02794104
cg02794358
cg02794696
cg02794784
cg02794892
cg02794963
cg02794984
cg02794990
cg02795334
cg02795691
cg02795870
cg02795981
cg02796279
cg02796390
cg02796621
cg02796939
cg02796970
cg02797195
cg02797353
cg02797539
cg02797569
cg02797809
cg02797871
cg02797933
cg02797940
cg02798144
cg02798157
cg02798181
cg02798394
cg02798486
cg02798576
cg02798801
cg02798848
cg02798874
cg02798899
cg02799090
cg02799411
cg02799427
cg02799466
cg02799643
cg02799905
cg02800100
cg02800733
cg02800747
cg02800810
cg02801114
cg02801359
cg02801786
cg02801789
cg02802029
cg02802072
cg02802374
cg02802391
cg02802420
cg02802508
cg02802514
cg02802834
cg02803047
cg02803141
cg02803836
cg02803996
cg02804091
cg02804114
cg02804240
cg02804722
cg02804819
cg02804842
cg02805025
cg02805028
cg02805052
cg02805465
cg02805612
cg02805810
cg02806012
cg02806156
cg02806322
cg02806733
cg02807192
cg02807271
cg02807446
cg02807482
cg02807849
cg02807859
cg02807882
cg02807948
cg02808220
cg02808240
cg02809028
cg02809075
cg02809404
cg02809570
cg02809611
cg02810134
cg02810149
cg02810692
cg02810967
cg02811222
cg02811232
cg02811473
cg02812142
cg02812207
cg02812399
cg02812482
cg02812757
cg02812767
cg02812809
cg02812891
cg02813121
cg02813243
cg02813542
cg02813606
cg02813741
cg02813916
cg02814054
cg02814118
cg02814135
cg02814416
cg02814482
cg02814525
cg02814552
cg02814558
cg02814590
cg02814692
cg02814805
cg02814858
cg02815025
cg02815102
cg02815320
cg02815516
cg02815835
cg02816429
cg02816525
cg02817007
cg02817421
cg02817514
cg02817683
cg02818170
cg02818189
cg02818322
cg02818409
cg02818451
cg02818572
cg02819347
cg02819404
cg02819655
cg02819921
cg02819992
cg02820040
cg02820283
cg02820309
cg02820646
cg02820759
cg02820958
cg02821464
cg02822087
cg02822108
cg02822259
cg02822381
cg02822745
cg02822838
cg02823066
cg02823329
cg02823625
cg02823803
cg02824029
cg02824099
cg02824120
cg02824202
cg02824386
cg02824443
cg02824489
cg02824604
cg02824817
cg02824980
cg02824983
cg02825171
cg02825211
cg02825240
cg02825344
cg02825412
cg02825511
cg02825728
cg02825985
cg02826078
cg02826233
cg02826368
cg02826735
cg02826890
cg02827007
cg02827046
cg02827075
cg02827278
cg02828023
cg02828104
cg02828306
cg02828397
cg02828514
cg02828687
cg02828779
cg02829285
cg02829654
cg02829688
cg02829696
cg02829712
cg02829743
cg02830023
cg02830202
cg02830265
cg02830467
cg02830555
cg02830576
cg02830643
cg02830749
cg02830936
cg02831037
cg02831267
cg02831294
cg02831604
cg02831821
cg02832224
cg02832357
cg02832485
cg02832512
cg02832687
cg02832697
cg02832905
cg02832952
cg02833172
cg02833379
cg02833725
cg02834280
cg02834447
cg02834449
cg02834909
cg02835030
cg02835274
cg02835371
cg02835421
cg02835462
cg02835756
cg02835823
cg02835964
cg02835977
cg02835981
cg02836017
cg02836046
cg02836135
cg02836325
cg02836519
cg02836821
cg02837027
cg02837162
cg02837279
cg02837456
cg02837600
cg02837793
cg02837825
cg02837876
cg02837935
cg02837999
cg02838178
cg02838492
cg02838825
cg02838877
cg02839351
cg02839593
cg02839727
cg02839875
cg02839896
cg02839950
cg02840025
cg02840199
cg02840331
cg02840585
cg02840828
cg02840936
cg02840964
cg02841000
cg02841155
cg02841199
cg02841482
cg02841651
cg02841692
cg02841912
cg02842382
cg02842496
cg02842704
cg02843201
cg02843500
cg02843667
cg02844004
cg02844502
cg02844545
cg02844589
cg02844593
cg02844647
cg02844852
cg02844892
cg02844899
cg02844984
cg02845063
cg02845204
cg02845528
cg02845569
cg02845988
cg02845997
cg02846219
cg02846228
cg02846316
cg02846841
cg02846963
cg02847185
cg02847216
cg02847289
cg02847588
cg02847674
cg02847703
cg02847766
cg02847897
cg02848072
cg02848091
cg02848448
cg02848456
cg02848875
cg02849279
cg02849309
cg02849401
cg02849507
cg02849583
cg02849693
cg02849695
cg02849894
cg02849953
cg02849956
cg02850273
cg02850344
cg02850391
cg02850392
cg02850468
cg02850546
cg02850689
cg02850715
cg02850815
cg02851034
cg02851062
cg02851397
cg02851558
cg02851730
cg02851873
cg02851944
cg02852210
cg02852238
cg02852398
cg02852407
cg02852557
cg02852791
cg02852847
cg02852959
cg02853019
cg02853020
cg02853154
cg02853324
cg02853355
cg02853358
cg02853387
cg02853418
cg02853553
cg02853616
cg02853731
cg02853850
cg02853948
cg02854228
cg02854229
cg02854313
cg02854396
cg02854490
cg02854515
cg02854854
cg02854922
cg02854928
cg02854937
cg02854972
cg02855045
cg02855207
cg02855363
cg02855432
cg02855778
cg02855836
cg02855850
cg02855996
cg02856026
cg02856109
cg02856190
cg02856420
cg02856525
cg02856688
cg02856727
cg02856768
cg02856842
cg02857074
cg02857166
cg02857273
cg02857312
cg02857557
cg02857726
cg02857760
cg02857898
cg02858066
cg02858132
cg02858267
cg02858288
cg02858402
cg02858591
cg02858594
cg02858808
cg02858817
cg02858997
cg02859042
cg02859129
cg02859319
cg02859516
cg02859837
cg02859934
cg02859992
cg02860199
cg02860342
cg02860599
cg02860705
cg02860797
cg02861056
cg02861293
cg02861504
cg02861527
cg02861926
cg02862087
cg02862121
cg02862454
cg02862461
cg02862467
cg02862516
cg02862885
cg02862897
cg02863169
cg02863179
cg02863339
cg02863409
cg02863493
cg02863594
cg02863947
cg02863988
cg02864240
cg02864248
cg02864626
cg02864688
cg02864690
cg02865068
cg02865101
cg02865242
cg02865595
cg02865717
cg02865896
cg02865928
cg02866106
cg02866152
cg02866639
cg02867145
cg02867250
cg02867305
cg02867402
cg02867514
cg02867696
cg02867735
cg02867763
cg02867857
cg02867882
cg02867991
cg02868123
cg02868254
cg02868298
cg02868468
cg02868521
cg02868598
cg02868976
cg02869126
cg02869235
cg02869289
cg02869364
cg02869559
cg02869708
cg02870189
cg02870234
cg02870485
cg02870744
cg02870820
cg02870946
cg02870950
cg02871021
cg02871313
cg02871554
cg02871659
cg02871707
cg02871827
cg02871985
cg02871995
cg02872373
cg02872426
cg02872491
cg02872767
cg02872868
cg02872914
cg02873046
cg02873098
cg02873204
cg02873315
cg02873384
cg02873391
cg02873528
cg02873710
cg02873783
cg02873885
cg02873990
cg02873991
cg02874016
cg02874145
cg02874321
cg02874396
cg02874658
cg02874908
cg02875015
cg02875089
cg02875120
cg02875240
cg02875297
cg02875610
cg02875787
cg02876062
cg02876258
cg02876466
cg02877152
cg02877240
cg02877261
cg02877575
cg02877657
cg02877856
cg02878222
cg02878244
cg02878284
cg02878289
cg02878382
cg02878385
cg02878414
cg02878544
cg02878739
cg02878831
cg02878949
cg02879083
cg02879122
cg02879159
cg02879423
cg02879453
cg02879656
cg02879659
cg02879776
cg02880119
cg02880315
cg02880380
cg02880444
cg02880508
cg02880877
cg02881082
cg02881127
cg02881186
cg02881189
cg02881274
cg02881369
cg02881684
cg02882504
cg02882766
cg02882785
cg02882813
cg02882968
cg02882979
cg02883100
cg02883147
cg02883229
cg02883230
cg02883247
cg02883666
cg02883668
cg02884149
cg02884181
cg02884280
cg02884661
cg02884928
cg02884944
cg02885007
cg02885021
cg02885428
cg02885464
cg02886033
cg02886077
cg02886188
cg02886509
cg02886528
cg02886578
cg02886584
cg02886591
cg02886715
cg02886761
cg02887114
cg02887254
cg02887458
cg02887530
cg02887652
cg02887779
cg02887997
cg02888048
cg02888060
cg02888092
cg02888166
cg02888210
cg02888243
cg02888247
cg02888490
cg02888699
cg02888745
cg02888894
cg02888990
cg02889001
cg02889617
cg02889774
cg02889869
cg02889973
cg02889982
cg02890194
cg02890235
cg02890352
cg02890365
cg02890368
cg02890435
cg02890863
cg02891082
cg02891153
cg02891218
cg02891314
cg02891579
cg02891686
cg02891785
cg02892367
cg02892388
cg02892624
cg02892660
cg02892690
cg02892755
cg02892925
cg02893251
cg02893260
cg02893348
cg02893429
cg02893453
cg02893493
cg02893550
cg02893604
cg02893780
cg02893799
cg02894109
cg02894139
cg02894810
cg02894896
cg02895051
cg02895126
cg02895156
cg02895394
cg02895447
cg02895509
cg02895582
cg02895588
cg02895639
cg02895669
cg02895724
cg02895948
cg02896250
cg02896266
cg02896354
cg02896705
cg02896757
cg02896768
cg02896872
cg02896926
cg02896941
cg02897230
cg02897366
cg02897570
cg02897667
cg02897824
cg02897974
cg02898019
cg02898036
cg02898094
cg02898159
cg02898239
cg02898293
cg02898665
cg02899001
cg02899011
cg02899730
cg02899870
cg02899903
cg02899949
cg02900034
cg02900183
cg02900253
cg02900356
cg02900740
cg02900743
cg02900766
cg02900978
cg02901006
cg02901136
cg02901139
cg02901321
cg02901522
cg02901843
cg02902102
cg02902313
cg02902318
cg02902412
cg02902415
cg02902617
cg02902672
cg02902854
cg02902882
cg02902946
cg02902969
cg02902975
cg02903104
cg02903192
cg02903275
cg02903279
cg02903305
cg02903589
cg02903680
cg02903756
cg02903929
cg02903983
cg02904344
cg02904442
cg02904488
cg02904554
cg02904605
cg02904657
cg02904996
cg02905245
cg02905251
cg02905830
cg02905900
cg02905964
cg02906476
cg02906503
cg02906557
cg02906784
cg02906823
cg02907021
cg02907098
cg02907132
cg02907402
cg02907415
cg02907441
cg02907524
cg02907638
cg02907837
cg02908748
cg02908942
cg02909097
cg02909158
cg02909206
cg02909329
cg02909372
cg02909446
cg02909592
cg02909793
cg02909809
cg02910054
cg02910281
cg02910451
cg02910769
cg02910873
cg02910987
cg02911408
cg02911432
cg02911509
cg02911957
cg02911985
cg02912291
cg02912316
cg02912345
cg02912371
cg02912379
cg02912580
cg02912790
cg02912937
cg02913511
cg02913521
cg02913553
cg02913882
cg02914097
cg02914112
cg02914235
cg02914397
cg02914422
cg02914652
cg02914827
cg02915029
cg02915381
cg02915530
cg02915544
cg02915739
cg02915785
cg02915920
cg02916147
cg02916272
cg02916283
cg02916332
cg02916409
cg02916418
cg02916425
cg02916470
cg02916899
cg02916962
cg02917156
cg02917236
cg02917246
cg02917321
cg02917659
cg02917867
cg02917889
cg02918093
cg02918253
cg02918557
cg02918577
cg02918593
cg02918648
cg02918786
cg02918903
cg02919082
cg02919090
cg02919116
cg02919122
cg02919422
cg02919448
cg02919615
cg02919712
cg02919960
cg02919982
cg02920150
cg02920178
cg02920196
cg02920216
cg02920235
cg02920376
cg02920396
cg02920546
cg02920600
cg02920604
cg02920701
cg02920851
cg02921257
cg02921604
cg02921617
cg02921623
cg02921624
cg02921904
cg02921920
cg02922094
cg02922280
cg02922510
cg02922776
cg02922879
cg02923021
cg02923224
cg02923264
cg02923340
cg02923485
cg02923706
cg02923831
cg02923906
cg02923972
cg02924234
cg02924298
cg02924370
cg02924487
cg02924836
cg02924954
cg02925039
cg02925222
cg02925229
cg02925427
cg02925556
cg02925594
cg02925601
cg02925805
cg02925848
cg02926033
cg02926266
cg02926307
cg02926347
cg02926397
cg02926820
cg02926859
cg02927074
cg02927111
cg02927202
cg02927346
cg02927448
cg02927618
cg02927679
cg02927682
cg02927694
cg02927747
cg02927859
cg02927981
cg02928278
cg02928345
cg02928664
cg02928699
cg02928840
cg02928916
cg02928935
cg02928957
cg02929431
cg02929434
cg02929681
cg02929780
cg02929855
cg02929961
cg02930200
cg02930348
cg02930356
cg02930419
cg02930665
cg02930667
cg02930687
cg02930866
cg02930888
cg02930951
cg02931001
cg02931058
cg02931225
cg02931247
cg02931464
cg02931467
cg02931604
cg02931642
cg02931644
cg02931685
cg02931762
cg02932167
cg02932314
cg02932321
cg02932364
cg02932669
cg02932738
cg02932780
cg02932843
cg02932854
cg02933228
cg02933639
cg02933909
cg02933962
cg02934082
cg02934226
cg02934300
cg02934347
cg02934525
cg02934736
cg02935024
cg02935052
cg02935097
cg02935272
cg02935298
cg02935338
cg02935562
cg02935627
cg02936012
cg02936043
cg02936049
cg02936076
cg02936263
cg02936290
cg02936315
cg02936347
cg02936451
cg02936553
cg02936593
cg02936679
cg02936931
cg02936953
cg02937055
cg02937080
cg02937158
cg02937548
cg02937671
cg02937674
cg02937751
cg02938172
cg02938205
cg02938320
cg02938413
cg02938414
cg02938449
cg02938807
cg02939105
cg02939139
cg02939233
cg02939292
cg02939761
cg02939767
cg02939781
cg02939879
cg02939918
cg02940003
cg02940147
cg02940165
cg02940362
cg02940555
cg02940562
cg02940661
cg02940714
cg02941008
cg02941697
cg02941728
cg02941741
cg02942591
cg02942825
cg02943074
cg02943091
cg02943188
cg02943290
cg02943305
cg02943456
cg02943595
cg02943604
cg02944021
cg02944084
cg02944123
cg02944238
cg02944312
cg02944437
cg02944578
cg02944617
cg02944637
cg02944761
cg02944840
cg02944871
cg02945019
cg02945056
cg02945266
cg02946138
cg02946204
cg02946294
cg02946394
cg02946570
cg02946640
cg02946846
cg02946850
cg02946885
cg02947125
cg02947214
cg02947253
cg02947374
cg02947498
cg02947784
cg02948259
cg02948264
cg02948812
cg02949067
cg02949111
cg02949296
cg02949523
cg02949574
cg02950427
cg02950701
cg02950812
cg02951134
cg02951357
cg02951457
cg02951514
cg02951719
cg02951739
cg02951766
cg02951974
cg02952078
cg02952295
cg02952317
cg02952548
cg02952681
cg02952703
cg02952816
cg02952913
cg02952963
cg02952984
cg02953039
cg02953125
cg02953144
cg02953306
cg02953432
cg02953529
cg02953960
cg02954056
cg02954284
cg02954324
cg02954562
cg02954563
cg02954835
cg02954884
cg02954903
cg02954987
cg02955020
cg02955037
cg02955098
cg02955100
cg02955262
cg02955343
cg02955354
cg02955504
cg02955804
cg02955940
cg02955989
cg02956194
cg02956255
cg02956320
cg02956355
cg02956387
cg02956499
cg02956542
cg02956660
cg02956699
cg02956768
cg02956806
cg02956962
cg02957270
cg02957469
cg02957799
cg02958014
cg02958126
cg02958263
cg02958515
cg02958527
cg02958895
cg02958947
cg02959006
cg02959108
cg02959112
cg02959282
cg02959551
cg02959816
cg02960016
cg02960347
cg02960500
cg02960688
cg02960777
cg02960938
cg02960948
cg02961004
cg02961012
cg02961101
cg02961267
cg02961280
cg02962521
cg02962597
cg02962602
cg02962630
cg02962647
cg02962903
cg02962952
cg02963000
cg02963119
cg02963248
cg02963266
cg02963381
cg02963493
cg02963613
cg02963803
cg02963866
cg02963878
cg02964102
cg02964324
cg02964385
cg02964434
cg02964555
cg02964602
cg02965078
cg02965092
cg02965178
cg02965180
cg02965237
cg02965290
cg02965304
cg02965411
cg02965712
cg02965895
cg02966053
cg02966102
cg02967610
cg02967616
cg02967787
cg02967969
cg02968094
cg02968165
cg02968179
cg02968301
cg02968405
cg02968496
cg02968914
cg02968918
cg02969038
cg02969141
cg02969164
cg02969214
cg02969380
cg02969408
cg02969706
cg02970679
cg02970696
cg02971219
cg02971253
cg02971322
cg02971470
cg02971604
cg02971654
cg02971750
cg02972098
cg02973156
cg02973171
cg02973270
cg02973307
cg02973354
cg02973377
cg02973441
cg02973961
cg02973993
cg02974085
cg02974204
cg02974484
cg02974527
cg02974659
cg02974968
cg02975102
cg02975107
cg02975243
cg02975463
cg02975505
cg02975667
cg02976009
cg02976109
cg02976309
cg02976539
cg02976588
cg02976617
cg02976699
cg02976843
cg02976898
cg02977042
cg02977443
cg02977524
cg02977559
cg02977575
cg02977790
cg02977810
cg02977954
cg02978140
cg02978168
cg02978201
cg02978505
cg02978737
cg02978784
cg02979120
cg02979203
cg02979457
cg02979487
cg02979520
cg02979703
cg02979711
cg02979795
cg02979819
cg02979923
cg02980023
cg02980055
cg02980075
cg02980127
cg02980235
cg02980249
cg02980566
cg02980604
cg02980621
cg02981071
cg02981078
cg02981092
cg02981183
cg02981443
cg02981703
cg02981752
cg02981942
cg02981992
cg02982238
cg02982610
cg02982734
cg02982753
cg02983424
cg02983436
cg02983759
cg02983950
cg02984009
cg02984184
cg02984188
cg02984430
cg02984617
cg02984790
cg02984966
cg02985139
cg02985240
cg02985250
cg02985292
cg02985381
cg02985445
cg02985539
cg02985540
cg02985541
cg02985617
cg02985787
cg02985871
cg02986451
cg02986643
cg02986733
cg02986801
cg02986960
cg02987249
cg02987250
cg02987387
cg02987481
cg02987482
cg02987523
cg02987547
cg02987618
cg02987635
cg02987906
cg02987928
cg02988255
cg02988422
cg02988727
cg02988730
cg02988775
cg02988798
cg02988826
cg02988947
cg02988984
cg02989080
cg02989230
cg02989255
cg02989351
cg02989381
cg02989510
cg02989828
cg02989940
cg02990033
cg02990147
cg02990291
cg02990302
cg02990330
cg02990368
cg02990598
cg02990705
cg02990742
cg02990869
cg02991085
cg02991238
cg02991338
cg02991558
cg02991727
cg02991753
cg02991888
cg02992113
cg02992118
cg02992224
cg02992311
cg02992503
cg02992546
cg02992596
cg02992617
cg02992639
cg02992705
cg02992762
cg02992777
cg02993013
cg02993070
cg02993352
cg02993699
cg02993991
cg02994009
cg02994025
cg02994187
cg02994237
cg02994349
cg02994399
cg02994463
cg02994923
cg02994956
cg02995013
cg02995061
cg02995664
cg02995680
cg02995710
cg02995731
cg02996131
cg02996181
cg02996355
cg02996364
cg02996570
cg02996801
cg02997295
cg02997755
cg02997796
cg02997962
cg02998028
cg02998075
cg02998155
cg02998240
cg02998333
cg02998425
cg02998463
cg02998861
cg02998933
cg02998936
cg02999013
cg02999146
cg02999224
cg02999385
cg02999711
cg03000116
cg03000305
cg03000419
cg03000585
cg03000593
cg03000711
cg03000846
cg03000848
cg03001012
cg03001098
cg03001143
cg03001176
cg03001234
cg03001484
cg03001863
cg03002352
cg03002526
cg03002688
cg03002735
cg03003073
cg03003394
cg03003526
cg03003722
cg03003745
cg03003919
cg03004126
cg03004249
cg03004330
cg03004350
cg03004484
cg03004748
cg03004985
cg03005087
cg03005124
cg03005293
cg03005310
cg03005851
cg03006077
cg03006172
cg03006477
cg03006527
cg03006531
cg03006953
cg03007309
cg03007849
cg03008093
cg03008165
cg03008269
cg03008515
cg03008584
cg03008707
cg03008815
cg03009030
cg03009158
cg03009397
cg03009690
cg03009785
cg03010202
cg03010274
cg03010301
cg03010383
cg03010425
cg03010761
cg03010887
cg03010889
cg03011658
cg03011928
cg03011941
cg03012028
cg03012370
cg03012374
cg03012521
cg03012544
cg03012854
cg03013070
cg03013118
cg03013276
cg03013488
cg03013636
cg03013817
cg03013946
cg03014008
cg03014011
cg03014241
cg03014326
cg03014427
cg03014622
cg03014634
cg03014680
cg03014934
cg03014957
cg03014969
cg03014997
cg03015114
cg03015368
cg03015498
cg03015592
cg03015672
cg03015758
cg03015942
cg03015952
cg03016153
cg03016867
cg03016906
cg03016985
cg03017091
cg03017135
cg03017520
cg03017824
cg03017850
cg03017946
cg03018001
cg03018058
cg03018163
cg03018256
cg03018380
cg03018478
cg03018489
cg03018771
cg03018949
cg03019000
cg03019112
cg03019219
cg03019360
cg03019505
cg03019812
cg03019844
cg03019986
cg03020208
cg03020424
cg03020485
cg03020635
cg03020684
cg03020863
cg03021296
cg03021344
cg03021505
cg03021802
cg03022211
cg03022263
cg03022438
cg03022510
cg03022541
cg03022552
cg03022891
cg03023089
cg03023237
cg03023465
cg03023574
cg03024212
cg03024301
cg03024478
cg03024489
cg03024537
cg03024720
cg03024740
cg03024742
cg03024760
cg03024791
cg03025082
cg03025135
cg03025340
cg03025463
cg03025465
cg03025466
cg03025830
cg03025880
cg03026004
cg03026011
cg03026080
cg03026119
cg03026939
cg03027227
cg03027241
cg03027462
cg03027547
cg03027739
cg03028031
cg03028061
cg03028337
cg03028515
cg03029090
cg03029127
cg03029255
cg03029292
cg03029296
cg03029551
cg03029616
cg03029664
cg03029734
cg03029752
cg03029755
cg03029975
cg03030267
cg03030994
cg03031009
cg03031234
cg03031322
cg03031613
cg03031672
cg03031932
cg03031988
cg03032015
cg03032053
cg03032098
cg03032443
cg03032497
cg03032512
cg03032532
cg03032595
cg03032607
cg03032770
cg03032798
cg03033111
cg03033182
cg03033447
cg03033543
cg03033688
cg03033780
cg03033796
cg03033975
cg03033996
cg03034070
cg03034103
cg03034180
cg03034365
cg03034696
cg03035115
cg03035162
cg03035167
cg03035359
cg03035538
cg03035653
cg03035657
cg03035826
cg03036024
cg03036210
cg03036214
cg03036398
cg03036702
cg03036777
cg03037075
cg03037620
cg03037684
cg03037761
cg03037879
cg03038262
cg03038418
cg03039002
cg03039137
cg03039218
cg03039243
cg03039294
cg03039701
cg03039797
cg03039843
cg03039990
cg03040165
cg03040292
cg03040423
cg03040441
cg03040530
cg03040554
cg03040581
cg03040622
cg03040821
cg03040848
cg03041029
cg03041109
cg03041498
cg03041510
cg03041629
cg03041658
cg03041841
cg03041920
cg03042020
cg03042396
cg03042477
cg03042633
cg03042971
cg03043044
cg03043157
cg03043406
cg03043696
cg03043822
cg03043928
cg03044067
cg03044096
cg03044178
cg03044186
cg03044249
cg03044302
cg03044344
cg03044367
cg03044376
cg03044513
cg03044533
cg03044573
cg03044725
cg03045620
cg03045635
cg03045699
cg03046247
cg03046424
cg03046611
cg03046819
cg03046886
cg03046925
cg03047059
cg03047171
cg03047400
cg03047508
cg03047616
cg03047626
cg03047995
cg03048029
cg03048064
cg03048162
cg03048432
cg03048488
cg03048902
cg03048921
cg03048947
cg03049125
cg03049196
cg03049249
cg03049445
cg03049501
cg03049568
cg03049846
cg03049863
cg03049917
cg03050096
cg03050127
cg03050965
cg03050981
cg03051392
cg03051449
cg03051742
cg03051836
cg03051880
cg03051979
cg03051983
cg03052004
cg03052071
cg03052078
cg03052080
cg03052128
cg03052182
cg03052251
cg03052431
cg03052469
cg03052541
cg03052856
cg03053358
cg03053456
cg03053688
cg03053750
cg03053757
cg03053980
cg03054026
cg03054080
cg03054277
cg03054343
cg03054684
cg03054846
cg03055021
cg03055065
cg03055520
cg03055671
cg03055693
cg03055837
cg03055890
cg03056494
cg03056526
cg03056611
cg03057072
cg03057083
cg03057530
cg03057712
cg03057951
cg03058038
cg03058163
cg03058260
cg03058346
cg03058412
cg03058602
cg03058616
cg03058660
cg03058664
cg03059073
cg03059247
cg03059382
cg03059876
cg03059896
cg03059921
cg03059991
cg03060036
cg03060158
cg03060468
cg03060488
cg03060603
cg03060986
cg03061612
cg03061623
cg03061677
cg03061916
cg03061960
cg03062329
cg03062454
cg03062865
cg03062881
cg03062944
cg03062952
cg03063015
cg03063166
cg03063309
cg03063658
cg03063806
cg03063946
cg03064005
cg03064067
cg03064100
cg03064524
cg03064592
cg03064914
cg03064940
cg03065090
cg03065107
cg03065139
cg03065197
cg03065311
cg03065476
cg03065503
cg03065614
cg03065888
cg03066009
cg03066050
cg03066080
cg03066323
cg03066657
cg03066788
cg03066986
cg03067403
cg03067574
cg03067774
cg03067828
cg03068051
cg03068068
cg03068319
cg03068346
cg03068446
cg03068497
cg03068843
cg03068956
cg03068958
cg03069242
cg03069267
cg03069282
cg03069383
cg03069731
cg03069736
cg03069737
cg03070187
cg03070262
cg03070856
cg03070977
cg03070989
cg03071098
cg03071134
cg03071221
cg03071793
cg03071876
cg03071924
cg03072035
cg03072286
cg03072385
cg03072569
cg03072621
cg03072665
cg03072681
cg03072740
cg03073000
cg03073218
cg03073429
cg03073691
cg03073786
cg03074016
cg03074026
cg03074126
cg03074188
cg03074210
cg03074225
cg03074244
cg03074421
cg03074925
cg03074946
cg03074984
cg03075050
cg03075244
cg03075534
cg03075605
cg03075662
cg03076037
cg03076094
cg03076771
cg03077331
cg03077453
cg03077533
cg03077730
cg03078006
cg03078169
cg03078269
cg03078486
cg03078520
cg03078586
cg03078690
cg03078733
cg03078854
cg03078972
cg03079132
cg03079252
cg03079366
cg03079395
cg03079640
cg03079733
cg03079754
cg03080105
cg03080142
cg03080147
cg03081173
cg03081371
cg03081478
cg03081675
cg03082060
cg03082108
cg03082114
cg03082247
cg03082523
cg03082779
cg03082821
cg03083228
cg03083386
cg03083443
cg03083517
cg03083562
cg03083853
cg03084103
cg03084350
cg03084648
cg03084704
cg03084838
cg03084983
cg03084996
cg03085312
cg03085321
cg03085377
cg03085524
cg03085549
cg03085785
cg03085859
cg03085932
cg03085949
cg03086003
cg03086067
cg03086467
cg03086663
cg03086707
cg03086857
cg03086899
cg03087622
cg03087880
cg03087992
cg03088219
cg03088328
cg03088525
cg03088756
cg03088958
cg03088990
cg03089512
cg03089870
cg03089994
cg03090449
cg03090969
cg03091070
cg03091331
cg03091551
cg03091668
cg03091776
cg03092271
cg03092482
cg03092551
cg03092615
cg03093230
cg03093838
cg03094121
cg03094134
cg03094405
cg03094555
cg03094620
cg03094796
cg03094905
cg03094955
cg03095087
cg03095103
cg03095188
cg03095562
cg03095607
cg03095612
cg03095697
cg03095773
cg03095797
cg03095800
cg03095982
cg03096107
cg03096286
cg03096347
cg03096543
cg03096746
cg03096785
cg03096954
cg03097114
cg03097134
cg03097190
cg03097995
cg03098159
cg03098721
cg03099208
cg03099771
cg03099780
cg03099790
cg03099849
cg03100024
cg03100044
cg03100209
cg03100509
cg03100639
cg03100814
cg03100992
cg03101058
cg03101664
cg03101763
cg03102494
cg03102548
cg03102663
cg03102729
cg03102788
cg03102824
cg03102841
cg03102898
cg03103023
cg03103178
cg03103192
cg03103611
cg03103661
cg03103850
cg03103952
cg03104055
cg03104083
cg03104157
cg03104309
cg03104428
cg03104569
cg03104936
cg03105070
cg03105348
cg03105556
cg03106056
cg03106207
cg03106245
cg03106251
cg03106395
cg03106413
cg03107393
cg03107436
cg03107817
cg03107888
cg03107917
cg03107987
cg03108176
cg03108250
cg03108347
cg03108373
cg03108827
cg03108894
cg03109018
cg03109101
cg03109660
cg03109701
cg03109992
cg03110082
cg03110165
cg03110368
cg03110703
cg03110722
cg03110795
cg03110921
cg03110996
cg03111114
cg03111404
cg03111498
cg03111715
cg03112033
cg03112145
cg03112433
cg03112518
cg03112665
cg03112877
cg03113254
cg03113271
cg03113358
cg03113572
cg03113740
cg03113867
cg03114057
cg03114410
cg03114471
cg03114584
cg03115048
cg03115470
cg03115530
cg03115562
cg03115746
cg03116016
cg03116035
cg03116124
cg03116182
cg03116329
cg03116364
cg03116466
cg03116557
cg03116648
cg03116676
cg03116740
cg03116837
cg03116938
cg03117005
cg03117379
cg03117395
cg03117611
cg03117697
cg03118854
cg03119043
cg03119308
cg03119454
cg03119829
cg03120116
cg03120185
cg03120284
cg03120475
cg03120555
cg03120558
cg03121136
cg03121281
cg03121419
cg03121508
cg03121793
cg03121834
cg03122247
cg03122264
cg03122427
cg03122455
cg03122532
cg03122674
cg03122722
cg03122926
cg03123017
cg03123044
cg03123104
cg03123320
cg03123541
cg03123759
cg03124139
cg03124146
cg03124318
cg03124858
cg03125341
cg03125400
cg03125498
cg03125531
cg03125763
cg03125765
cg03125787
cg03125909
cg03126633
cg03126694
cg03126739
cg03126765
cg03126821
cg03126946
cg03127104
cg03127244
cg03127334
cg03127349
cg03127370
cg03127416
cg03127886
cg03127898
cg03128025
cg03128029
cg03128060
cg03128163
cg03128268
cg03128332
cg03128614
cg03128890
cg03129014
cg03129324
cg03129384
cg03129645
cg03129884
cg03129962
cg03130276
cg03130292
cg03130418
cg03130530
cg03130816
cg03131092
cg03131097
cg03131159
cg03131171
cg03131358
cg03131366
cg03131527
cg03131556
cg03131730
cg03131767
cg03132015
cg03132202
cg03132729
cg03132806
cg03133097
cg03133198
cg03133269
cg03133408
cg03133735
cg03133777
cg03133868
cg03133987
cg03134147
cg03134157
cg03134211
cg03134573
cg03134809
cg03134962
cg03135577
cg03135713
cg03135964
cg03135983
cg03136323
cg03136493
cg03136646
cg03136668
cg03136916
cg03137071
cg03137131
cg03137135
cg03137177
cg03137209
cg03137908
cg03138287
cg03138364
cg03138928
cg03139204
cg03139377
cg03139423
cg03139435
cg03139576
cg03140135
cg03140421
cg03140487
cg03140521
cg03140557
cg03140624
cg03140788
cg03141090
cg03141780
cg03141971
cg03142002
cg03142256
cg03142364
cg03142393
cg03142554
cg03142697
cg03142711
cg03142975
cg03143046
cg03143118
cg03143347
cg03143395
cg03143849
cg03144232
cg03144446
cg03144560
cg03144708
cg03144715
cg03144922
cg03145042
cg03145200
cg03145274
cg03145290
cg03145486
cg03145924
cg03145930
cg03146065
cg03146079
cg03146196
cg03146377
cg03146413
cg03146557
cg03146625
cg03146649
cg03146683
cg03146733
cg03146797
cg03146951
cg03147184
cg03147185
cg03147470
cg03147503
cg03147592
cg03147598
cg03147713
cg03147815
cg03147838
cg03148140
cg03148184
cg03148457
cg03148693
cg03148889
cg03149058
cg03149128
cg03149245
cg03149311
cg03149432
cg03149567
cg03149593
cg03149749
cg03149958
cg03150409
cg03150515
cg03150753
cg03151165
cg03151294
cg03151469
cg03151540
cg03151709
cg03151739
cg03151810
cg03152121
cg03152353
cg03152385
cg03152471
cg03152870
cg03152880
cg03152899
cg03152912
cg03153172
cg03153360
cg03154077
cg03154226
cg03154580
cg03154717
cg03155027
cg03155112
cg03155159
cg03155200
cg03155271
cg03155301
cg03155345
cg03155430
cg03155767
cg03155896
cg03156546
cg03156547
cg03156651
cg03157027
cg03157179
cg03157395
cg03157588
cg03157591
cg03157610
cg03157700
cg03157862
cg03158063
cg03158218
cg03158561
cg03158772
cg03158780
cg03158828
cg03158942
cg03159127
cg03159156
cg03159660
cg03159676
cg03159883
cg03160135
cg03160378
cg03160508
cg03160526
cg03160788
cg03160815
cg03160883
cg03160935
cg03161037
cg03161190
cg03161309
cg03161410
cg03161454
cg03161498
cg03161606
cg03161803
cg03162314
cg03162410
cg03162416
cg03162492
cg03162506
cg03162823
cg03162994
cg03163184
cg03163302
cg03163343
cg03163459
cg03163525
cg03163545
cg03163767
cg03163783
cg03163878
cg03164112
cg03164243
cg03164275
cg03164309
cg03164561
cg03164805
cg03164928
cg03164969
cg03165176
cg03165195
cg03165260
cg03165356
cg03165378
cg03165807
cg03166286
cg03166324
cg03166428
cg03166753
cg03166835
cg03166962
cg03167407
cg03167521
cg03167559
cg03167633
cg03167648
cg03167699
cg03167883
cg03167948
cg03168497
cg03168614
cg03168749
cg03168896
cg03168922
cg03168947
cg03169059
cg03169131
cg03169180
cg03169242
cg03169257
cg03169472
cg03169508
cg03169836
cg03170016
cg03170262
cg03170343
cg03170472
cg03170502
cg03170665
cg03171065
cg03171419
cg03171478
cg03171770
cg03171795
cg03172212
cg03172226
cg03172657
cg03172931
cg03172947
cg03172971
cg03172991
cg03173570
cg03173713
cg03173722
cg03173827
cg03173962
cg03174043
cg03174228
cg03174501
cg03174507
cg03174521
cg03174523
cg03174768
cg03174931
cg03174933
cg03175653
cg03175677
cg03175771
cg03175854
cg03175975
cg03176305
cg03176386
cg03176423
cg03176520
cg03176729
cg03176810
cg03176971
cg03176993
cg03176996
cg03177042
cg03177666
cg03178042
cg03178541
cg03178781
cg03178816
cg03178983
cg03179419
cg03179496
cg03179542
cg03179726
cg03180042
cg03180134
cg03180302
cg03180322
cg03180426
cg03180486
cg03180819
cg03181104
cg03181118
cg03181314
cg03181340
cg03181966
cg03182113
cg03182374
cg03182584
cg03182608
cg03182688
cg03182908
cg03183004
cg03183618
cg03183745
cg03183936
cg03184011
cg03184357
cg03184588
cg03184776
cg03184964
cg03185034
cg03185704
cg03185726
cg03185794
cg03185827
cg03186069
cg03186339
cg03186440
cg03186620
cg03186877
cg03186975
cg03186999
cg03187073
cg03187135
cg03187301
cg03187444
cg03187614
cg03187668
cg03187777
cg03187795
cg03188016
cg03188346
cg03188382
cg03188390
cg03188495
cg03188519
cg03188976
cg03189075
cg03189453
cg03189821
cg03190130
cg03190219
cg03190266
cg03190433
cg03190725
cg03190769
cg03190825
cg03190876
cg03190891
cg03191029
cg03191149
cg03191384
cg03191504
cg03191919
cg03191962
cg03192060
cg03192231
cg03192598
cg03192897
cg03192919
cg03193096
cg03193322
cg03193328
cg03193472
cg03193589
cg03193847
cg03194122
cg03194151
cg03194383
cg03195031
cg03195643
cg03195665
cg03196097
cg03196189
cg03196265
cg03196360
cg03196364
cg03196440
cg03196485
cg03196666
cg03196720
cg03197032
cg03197193
cg03197835
cg03197992
cg03198010
cg03198012
cg03198066
cg03198117
cg03198186
cg03198372
cg03199005
cg03199014
cg03199084
cg03199124
cg03199644
cg03199651
cg03199745
cg03199983
cg03199996
cg03200166
cg03200309
cg03200537
cg03200631
cg03200786
cg03201165
cg03201166
cg03201337
cg03201492
cg03201658
cg03202034
cg03202060
cg03202388
cg03202564
cg03202732
cg03202847
cg03202897
cg03202935
cg03203114
cg03203197
cg03203239
cg03203274
cg03203519
cg03204140
cg03204322
cg03204427
cg03205010
cg03205584
cg03205764
cg03206044
cg03206179
cg03206401
cg03206445
cg03206537
cg03206681
cg03207054
cg03207121
cg03207151
cg03207265
cg03207391
cg03207536
cg03207667
cg03207868
cg03208024
cg03208245
cg03208489
cg03209130
cg03209332
cg03209395
cg03209412
cg03209684
cg03209720
cg03209854
cg03209871
cg03210210
cg03210281
cg03210866
cg03211092
cg03211098
cg03211132
cg03211327
cg03211420
cg03211593
cg03211828
cg03211864
cg03211902
cg03211936
cg03212131
cg03212133
cg03212480
cg03212620
cg03213259
cg03213289
cg03213775
cg03213833
cg03214087
cg03214217
cg03214303
cg03214325
cg03214420
cg03214622
cg03214715
cg03214977
cg03215050
cg03215160
cg03215181
cg03215419
cg03215422
cg03215535
cg03215657
cg03215858
cg03216355
cg03216475
cg03216491
cg03216506
cg03216580
cg03216697
cg03216698
cg03216846
cg03216867
cg03216991
cg03217115
cg03217227
cg03217253
cg03217471
cg03217729
cg03217880
cg03217995
cg03218192
cg03218396
cg03218460
cg03218479
cg03218584
cg03218931
cg03219658
cg03220455
cg03220543
cg03220734
cg03221025
cg03221054
cg03221073
cg03221198
cg03221390
cg03221483
cg03221539
cg03221619
cg03221698
cg03221702
cg03221837
cg03221914
cg03222009
cg03222044
cg03222066
cg03222374
cg03222430
cg03222483
cg03222632
cg03222834
cg03222868
cg03222929
cg03222965
cg03223072
cg03223076
cg03223580
cg03223659
cg03223949
cg03224013
cg03224126
cg03224418
cg03224850
cg03225093
cg03225109
cg03225444
cg03225546
cg03225548
cg03225580
cg03225787
cg03225791
cg03225882
cg03226000
cg03226054
cg03226114
cg03226121
cg03226203
cg03226208
cg03226435
cg03226666
cg03226752
cg03226872
cg03226887
cg03227021
cg03227037
cg03227783
cg03227850
cg03227963
cg03228132
cg03228145
cg03228209
cg03228353
cg03228555
cg03228567
cg03228760
cg03228766
cg03228773
cg03228893
cg03228974
cg03229033
cg03229061
cg03229158
cg03229242
cg03229561
cg03229627
cg03229638
cg03229682
cg03229767
cg03229780
cg03229996
cg03230456
cg03230579
cg03230769
cg03230858
cg03231437
cg03231471
cg03231647
cg03231735
cg03231860
cg03231953
cg03232390
cg03232621
cg03232933
cg03233224
cg03233426
cg03233656
cg03233793
cg03233876
cg03233885
cg03233918
cg03234186
cg03234188
cg03234557
cg03234604
cg03234732
cg03234777
cg03234839
cg03234980
cg03235179
cg03235479
cg03235603
cg03235661
cg03235923
cg03236170
cg03236328
cg03236397
cg03236627
cg03236802
cg03236853
cg03236904
cg03236948
cg03237218
cg03237316
cg03237324
cg03237405
cg03237507
cg03237648
cg03237868
cg03238019
cg03238090
cg03238167
cg03238216
cg03238359
cg03238396
cg03238581
cg03238702
cg03238709
cg03239178
cg03239386
cg03239580
cg03239638
cg03239925
cg03239957
cg03239970
cg03240059
cg03240301
cg03240324
cg03240473
cg03240509
cg03240511
cg03240663
cg03240726
cg03240800
cg03240981
cg03241046
cg03241244
cg03241282
cg03241430
cg03242265
cg03242344
cg03242458
cg03242666
cg03242698
cg03242834
cg03243135
cg03243226
cg03243506
cg03243683
cg03243787
cg03243835
cg03243893
cg03244277
cg03244411
cg03244616
cg03244696
cg03244974
cg03244997
cg03245111
cg03245218
cg03245641
cg03246590
cg03246791
cg03246914
cg03247919
cg03248292
cg03248529
cg03248761
cg03248970
cg03249011
cg03249047
cg03249573
cg03249630
cg03249890
cg03249917
cg03250019
cg03250393
cg03250742
cg03250870
cg03251655
cg03251918
cg03251967
cg03252278
cg03252296
cg03252499
cg03252605
cg03252697
cg03252709
cg03252718
cg03252770
cg03253268
cg03253303
cg03253309
cg03253489
cg03253556
cg03253616
cg03253737
cg03253995
cg03254023
cg03254137
cg03254146
cg03254336
cg03254465
cg03254534
cg03254538
cg03254566
cg03254928
cg03255182
cg03255379
cg03255417
cg03255440
cg03255630
cg03255783
cg03255953
cg03256090
cg03256310
cg03256684
cg03256780
cg03257172
cg03257179
cg03257293
cg03257417
cg03257423
cg03257608
cg03257743
cg03257930
cg03258139
cg03258272
cg03258315
cg03258364
cg03258472
cg03258475
cg03258574
cg03258665
cg03258749
cg03259243
cg03259887
cg03259984
cg03260240
cg03260259
cg03260574
cg03260624
cg03260765
cg03260781
cg03260799
cg03260991
cg03261155
cg03261408
cg03261473
cg03261633
cg03261725
cg03261800
cg03261929
cg03261948
cg03262554
cg03262627
cg03262690
cg03262887
cg03263043
cg03263123
cg03263197
cg03263226
cg03263237
cg03263247
cg03263337
cg03263543
cg03263716
cg03263979
cg03264071
cg03264133
cg03264209
cg03264414
cg03264464
cg03264526
cg03264550
cg03264585
cg03264693
cg03265074
cg03265268
cg03265490
cg03265564
cg03266048
cg03266200
cg03266686
cg03266780
cg03267139
cg03267220
cg03267487
cg03267511
cg03267697
cg03267787
cg03268007
cg03268012
cg03268063
cg03268737
cg03268942
cg03269050
cg03269218
cg03269429
cg03269716
cg03270074
cg03270332
cg03270619
cg03270710
cg03270969
cg03271293
cg03271487
cg03271520
cg03271533
cg03271761
cg03271827
cg03271893
cg03272020
cg03272066
cg03272310
cg03272326
cg03272344
cg03272408
cg03272932
cg03272958
cg03273057
cg03273183
cg03273315
cg03273420
cg03273715
cg03274069
cg03274391
cg03274669
cg03274695
cg03274794
cg03274989
cg03275201
cg03275375
cg03275459
cg03275461
cg03275648
cg03275698
cg03275851
cg03276000
cg03276022
cg03276401
cg03276479
cg03276484
cg03276489
cg03276785
cg03276883
cg03277049
cg03277153
cg03277515
cg03277560
cg03277819
cg03277950
cg03278407
cg03278564
cg03278639
cg03278643
cg03278726
cg03278754
cg03278811
cg03279185
cg03279219
cg03279522
cg03279985
cg03280026
cg03280108
cg03280235
cg03280523
cg03280622
cg03281139
cg03281154
cg03281194
cg03281335
cg03281705
cg03281981
cg03282153
cg03282312
cg03282345
cg03282408
cg03282543
cg03282968
cg03283080
cg03283235
cg03283429
cg03283464
cg03283486
cg03283694
cg03283990
cg03284281
cg03284308
cg03284310
cg03284392
cg03284554
cg03284640
cg03284670
cg03285073
cg03285468
cg03285577
cg03285617
cg03286076
cg03286387
cg03286535
cg03287108
cg03287299
cg03287339
cg03287432
cg03287519
cg03287574
cg03287633
cg03287658
cg03287877
cg03287929
cg03287936
cg03288168
cg03288653
cg03288797
cg03288847
cg03288922
cg03289031
cg03289072
cg03289180
cg03289764
cg03289801
cg03289872
cg03289906
cg03289972
cg03290281
cg03290418
cg03290522
cg03290530
cg03290560
cg03290602
cg03290748
cg03291099
cg03291396
cg03291548
cg03291825
cg03291835
cg03291865
cg03292040
cg03292069
cg03292284
cg03292377
cg03292544
cg03292675
cg03292743
cg03292992
cg03293015
cg03293095
cg03293330
cg03293732
cg03293837
cg03293883
cg03293976
cg03294424
cg03294491
cg03294557
cg03295107
cg03295417
cg03295542
cg03295554
cg03295852
cg03295928
cg03296200
cg03296283
cg03296370
cg03296502
cg03296565
cg03296761
cg03296797
cg03296810
cg03296935
cg03297092
cg03297165
cg03297192
cg03297731
cg03298015
cg03298073
cg03298096
cg03298312
cg03298314
cg03298405
cg03298700
cg03298800
cg03299042
cg03299065
cg03299329
cg03299531
cg03299617
cg03299636
cg03299781
cg03299824
cg03299838
cg03299990
cg03300062
cg03300078
cg03300099
cg03300589
cg03300649
cg03300787
cg03300898
cg03301058
cg03301240
cg03301282
cg03301498
cg03301582
cg03301671
cg03301848
cg03302088
cg03302135
cg03302287
cg03302386
cg03302822
cg03302897
cg03303006
cg03303433
cg03303475
cg03303515
cg03303585
cg03303655
cg03303766
cg03303774
cg03303857
cg03304019
cg03304378
cg03304472
cg03304660
cg03304664
cg03304718
cg03305017
cg03305181
cg03305185
cg03305840
cg03305955
cg03306082
cg03306221
cg03306368
cg03306615
cg03306641
cg03306956
cg03307177
cg03307380
cg03307659
cg03307776
cg03308038
cg03308092
cg03308120
cg03308240
cg03308494
cg03308652
cg03308803
cg03308839
cg03308881
cg03309176
cg03309252
cg03309308
cg03309328
cg03309350
cg03309393
cg03309760
cg03309770
cg03309898
cg03309938
cg03309967
cg03310007
cg03310167
cg03310203
cg03310242
cg03310370
cg03310594
cg03310838
cg03310874
cg03310939
cg03311252
cg03311274
cg03311353
cg03311682
cg03311906
cg03312117
cg03312205
cg03312332
cg03312366
cg03312406
cg03312427
cg03312565
cg03312587
cg03312716
cg03312805
cg03312920
cg03312958
cg03313070
cg03313075
cg03313088
cg03313126
cg03313140
cg03313172
cg03313271
cg03313447
cg03313542
cg03313895
cg03314052
cg03314137
cg03314569
cg03314604
cg03314840
cg03314963
cg03315230
cg03315344
cg03315346
cg03315459
cg03315469
cg03315557
cg03315662
cg03315696
cg03315940
cg03316000
cg03316098
cg03316101
cg03316359
cg03316570
cg03316587
cg03316752
cg03316864
cg03317430
cg03317642
cg03318222
cg03318469
cg03318573
cg03318593
cg03318614
cg03318654
cg03318695
cg03318904
cg03318906
cg03318924
cg03319082
cg03319497
cg03319638
cg03319695
cg03319894
cg03320170
cg03320827
cg03320844
cg03320873
cg03321020
cg03321133
cg03321142
cg03321231
cg03321503
cg03321553
cg03321784
cg03321813
cg03321829
cg03321912
cg03322057
cg03322234
cg03322328
cg03322338
cg03322353
cg03322633
cg03322779
cg03322872
cg03323067
cg03323462
cg03323598
cg03323696
cg03323793
cg03323953
cg03324138
cg03324175
cg03324464
cg03324654
cg03324851
cg03324961
cg03325014
cg03325085
cg03325403
cg03325407
cg03325648
cg03325664
cg03325667
cg03325693
cg03325733
cg03325931
cg03326188
cg03326252
cg03326307
cg03326699
cg03326762
cg03327263
cg03327325
cg03327352
cg03327403
cg03327443
cg03327649
cg03327829
cg03328107
cg03328165
cg03328215
cg03328265
cg03328299
cg03328360
cg03328388
cg03328485
cg03328639
cg03328730
cg03328935
cg03328961
cg03329019
cg03329052
cg03329148
cg03329500
cg03329539
cg03329583
cg03329597
cg03329949
cg03329976
cg03330058
cg03330168
cg03330223
cg03330377
cg03330485
cg03330490
cg03330516
cg03330552
cg03330558
cg03330642
cg03330678
cg03330818
cg03330820
cg03330920
cg03331035
cg03331175
cg03331224
cg03331229
cg03331263
cg03331387
cg03331853
cg03331924
cg03331978
cg03332469
cg03332546
cg03332581
cg03332701
cg03333101
cg03333253
cg03333377
cg03333621
cg03333699
cg03333727
cg03333776
cg03334052
cg03334072
cg03334077
cg03334213
cg03334473
cg03335246
cg03335262
cg03335386
cg03335476
cg03335600
cg03335624
cg03335886
cg03335938
cg03336167
cg03336334
cg03336458
cg03336706
cg03336984
cg03337035
cg03337057
cg03337084
cg03337093
cg03337218
cg03337482
cg03337575
cg03338185
cg03338510
cg03338691
cg03338754
cg03339321
cg03339458
cg03339537
cg03339560
cg03339704
cg03339717
cg03339790
cg03339817
cg03339910
cg03339956
cg03340026
cg03340036
cg03340215
cg03340228
cg03340318
cg03340338
cg03340356
cg03340365
cg03340398
cg03340408
cg03340466
cg03340715
cg03340754
cg03340760
cg03340878
cg03341064
cg03341377
cg03342032
cg03342113
cg03342498
cg03342543
cg03342674
cg03342862
cg03343013
cg03343083
cg03343128
cg03343515
cg03343571
cg03343669
cg03343942
cg03344031
cg03344051
cg03344105
cg03344283
cg03344384
cg03344484
cg03344608
cg03344767
cg03344806
cg03345037
cg03345068
cg03345145
cg03345232
cg03345391
cg03345448
cg03345454
cg03345668
cg03345757
cg03345851
cg03345925
cg03345938
cg03346521
cg03346667
cg03346692
cg03346706
cg03346806
cg03346987
cg03347153
cg03347215
cg03347287
cg03347306
cg03347381
cg03347927
cg03348161
cg03348196
cg03348397
cg03348461
cg03348792
cg03348902
cg03349091
cg03349134
cg03349173
cg03349251
cg03349397
cg03349582
cg03349769
cg03349905
cg03349953
cg03350017
cg03350138
cg03350299
cg03350326
cg03350366
cg03350439
cg03350683
cg03350900
cg03350932
cg03351003
cg03351248
cg03351460
cg03351894
cg03352106
cg03352169
cg03352173
cg03352189
cg03352346
cg03352402
cg03352655
cg03352717
cg03352866
cg03353124
cg03353394
cg03353445
cg03353474
cg03353482
cg03353654
cg03353765
cg03353863
cg03353971
cg03353995
cg03354108
cg03354235
cg03354340
cg03354476
cg03354508
cg03354554
cg03354717
cg03354777
cg03354992
cg03355204
cg03355241
cg03355286
cg03355524
cg03355526
cg03355808
cg03356026
cg03356172
cg03356490
cg03356492
cg03356494
cg03356595
cg03356778
cg03356806
cg03356900
cg03357077
cg03357510
cg03357547
cg03357664
cg03357721
cg03357798
cg03357999
cg03358154
cg03358592
cg03358636
cg03358684
cg03358735
cg03359043
cg03359095
cg03359503
cg03359540
cg03359666
cg03360716
cg03360907
cg03360992
cg03361102
cg03361164
cg03361297
cg03361379
cg03361633
cg03362215
cg03362421
cg03362494
cg03362751
cg03362840
cg03362871
cg03362882
cg03363142
cg03363161
cg03363289
cg03363417
cg03363478
cg03363565
cg03363633
cg03363653
cg03363743
cg03363904
cg03364108
cg03364247
cg03364381
cg03364486
cg03364504
cg03364620
cg03364781
cg03364891
cg03365437
cg03365496
cg03365705
cg03365733
cg03365937
cg03366285
cg03366382
cg03366850
cg03366884
cg03366891
cg03366986
cg03367264
cg03367275
cg03367493
cg03367679
cg03368046
cg03368099
cg03368358
cg03368627
cg03368818
cg03369029
cg03369196
cg03369289
cg03369432
cg03369779
cg03369807
cg03369957
cg03369999
cg03370106
cg03370117
cg03370261
cg03370391
cg03370704
cg03370951
cg03371199
cg03371275
cg03371384
cg03371613
cg03371669
cg03371833
cg03371962
cg03372385
cg03372736
cg03372974
cg03373519
cg03373781
cg03373887
cg03373960
cg03374148
cg03374173
cg03374552
cg03374643
cg03374695
cg03374729
cg03374820
cg03374888
cg03374976
cg03375002
cg03375056
cg03375088
cg03375371
cg03375833
cg03376029
cg03376089
cg03376308
cg03376481
cg03376871
cg03377610
cg03377767
cg03377789
cg03377895
cg03378197
cg03378599
cg03378645
cg03379034
cg03379100
cg03379271
cg03379552
cg03379681
cg03379706
cg03379797
cg03380198
cg03380347
cg03380645
cg03380759
cg03380791
cg03380964
cg03381111
cg03381209
cg03381237
cg03381359
cg03382250
cg03382306
cg03382370
cg03382501
cg03382549
cg03382715
cg03382797
cg03383184
cg03383434
cg03384000
cg03384175
cg03384440
cg03384552
cg03384892
cg03384920
cg03385114
cg03386347
cg03386373
cg03386595
cg03386715
cg03386751
cg03386791
cg03386971
cg03387145
cg03387346
cg03387585
cg03387723
cg03388025
cg03388043
cg03388189
cg03388193
cg03388409
cg03388445
cg03388493
cg03388569
cg03388575
cg03388667
cg03388679
cg03388712
cg03388789
cg03388848
cg03389046
cg03389133
cg03389538
cg03389650
cg03389720
cg03389890
cg03389926
cg03389982
cg03390207
cg03390245
cg03390472
cg03390717
cg03390873
cg03391002
cg03391436
cg03391568
cg03391642
cg03391657
cg03391854
cg03392100
cg03392386
cg03392571
cg03392612
cg03392753
cg03392837
cg03392960
cg03392965
cg03393006
cg03393017
cg03393040
cg03393602
cg03393802
cg03393889
cg03393996
cg03394122
cg03394309
cg03394401
cg03394722
cg03394909
cg03395032
cg03395188
cg03395191
cg03395511
cg03395546
cg03395846
cg03395898
cg03396249
cg03396325
cg03396347
cg03396664
cg03396826
cg03397031
cg03397609
cg03397616
cg03397724
cg03397894
cg03398156
cg03398474
cg03398865
cg03398919
cg03399028
cg03399199
cg03399239
cg03399609
cg03399754
cg03399898
cg03400060
cg03400131
cg03400264
cg03400274
cg03400303
cg03400335
cg03400421
cg03400512
cg03400583
cg03400623
cg03400695
cg03400731
cg03400785
cg03400849
cg03401114
cg03401297
cg03401464
cg03401477
cg03401488
cg03401519
cg03401726
cg03401963
cg03402120
cg03402161
cg03402235
cg03402351
cg03402369
cg03402404
cg03402443
cg03402459
cg03402630
cg03402922
cg03402926
cg03403093
cg03403155
cg03403168
cg03403215
cg03403640
cg03403901
cg03403963
cg03403991
cg03403996
cg03404485
cg03404566
cg03404572
cg03404742
cg03404815
cg03405128
cg03405473
cg03405491
cg03405560
cg03405789
cg03405834
cg03405909
cg03405983
cg03406011
cg03406106
cg03406535
cg03406609
cg03406844
cg03407140
cg03407228
cg03407594
cg03407622
cg03407747
cg03407889
cg03407945
cg03408024
cg03408135
cg03408359
cg03408433
cg03408904
cg03408945
cg03409108
cg03409151
cg03409439
cg03410097
cg03410407
cg03410667
cg03410718
cg03410772
cg03410790
cg03410806
cg03411082
cg03411133
cg03411372
cg03411376
cg03411507
cg03411579
cg03411865
cg03411938
cg03412045
cg03412153
cg03412497
cg03412618
cg03412967
cg03413134
cg03413303
cg03413355
cg03413884
cg03415545
cg03415617
cg03415804
cg03415916
cg03416085
cg03416228
cg03416521
cg03416564
cg03416601
cg03416628
cg03417055
cg03417233
cg03417473
cg03417884
cg03417975
cg03418002
cg03418095
cg03418835
cg03418847
cg03418876
cg03419014
cg03419051
cg03419136
cg03419646
cg03419948
cg03420013
cg03420040
cg03420068
cg03420144
cg03420389
cg03420846
cg03420881
cg03420978
cg03421069
cg03421104
cg03421236
cg03421270
cg03421353
cg03421440
cg03421624
cg03421657
cg03421926
cg03422070
cg03422213
cg03422527
cg03422552
cg03422583
cg03422895
cg03422911
cg03422944
cg03423077
cg03423138
cg03423497
cg03423767
cg03423813
cg03423916
cg03423942
cg03424127
cg03424304
cg03424345
cg03424554
cg03424844
cg03425194
cg03425348
cg03425782
cg03426198
cg03426236
cg03426344
cg03426413
cg03426423
cg03426888
cg03427058
cg03427191
cg03427298
cg03427330
cg03427636
cg03427663
cg03427841
cg03427849
cg03427905
cg03428047
cg03428109
cg03428314
cg03428399
cg03428503
cg03428619
cg03428864
cg03428945
cg03428951
cg03429152
cg03429644
cg03429645
cg03429689
cg03429968
cg03430502
cg03430605
cg03430846
cg03431028
cg03431111
cg03431165
cg03431524
cg03431585
cg03431727
cg03431738
cg03431972
cg03432151
cg03432176
cg03432225
cg03432338
cg03432618
cg03432736
cg03432774
cg03432814
cg03432955
cg03433033
cg03433241
cg03433362
cg03433404
cg03433597
cg03433728
cg03433785
cg03433942
cg03433986
cg03434029
cg03434085
cg03434223
cg03434384
cg03434950
cg03435229
cg03435244
cg03435384
cg03435448
cg03435488
cg03435878
cg03435901
cg03435979
cg03436029
cg03436478
cg03436722
cg03437151
cg03437157
cg03437186
cg03437273
cg03437540
cg03437675
cg03437713
cg03437770
cg03437887
cg03437912
cg03438024
cg03438101
cg03438216
cg03438330
cg03438416
cg03438417
cg03438552
cg03438618
cg03438754
cg03438773
cg03439237
cg03439301
cg03439559
cg03439587
cg03439646
cg03439687
cg03439703
cg03440267
cg03440362
cg03440414
cg03440485
cg03440535
cg03440556
cg03440588
cg03440636
cg03440673
cg03440762
cg03440799
cg03440944
cg03441250
cg03441493
cg03441713
cg03441844
cg03441853
cg03441993
cg03442254
cg03442269
cg03442372
cg03442378
cg03442425
cg03442863
cg03442951
cg03443331
cg03443360
cg03443455
cg03443467
cg03443676
cg03443944
cg03444077
cg03444122
cg03444566
cg03444687
cg03444838
cg03444855
cg03444934
cg03444940
cg03445220
cg03445287
cg03445310
cg03445516
cg03445800
cg03445896
cg03445965
cg03446062
cg03446092
cg03446244
cg03446427
cg03446458
cg03446559
cg03446636
cg03446694
cg03446835
cg03447013
cg03447083
cg03447135
cg03447361
cg03447413
cg03447547
cg03447554
cg03447556
cg03447557
cg03447699
cg03447891
cg03447967
cg03448016
cg03448169
cg03448202
cg03448362
cg03448548
cg03448635
cg03448915
cg03449150
cg03449379
cg03449398
cg03449414
cg03449513
cg03449543
cg03449857
cg03450046
cg03450096
cg03450635
cg03450733
cg03450734
cg03450794
cg03450829
cg03450842
cg03450844
cg03450948
cg03451178
cg03451607
cg03451670
cg03451750
cg03451959
cg03452168
cg03452174
cg03452623
cg03452737
cg03452895
cg03453309
cg03453333
cg03453431
cg03453449
cg03453469
cg03453585
cg03453781
cg03453870
cg03453890
cg03453916
cg03454017
cg03454041
cg03454225
cg03454235
cg03454353
cg03454364
cg03454425
cg03454541
cg03454607
cg03454639
cg03454663
cg03454711
cg03454775
cg03454920
cg03455107
cg03455284
cg03455316
cg03455418
cg03455424
cg03455644
cg03455713
cg03455762
cg03455765
cg03455990
cg03456213
cg03456338
cg03456393
cg03456993
cg03457027
cg03457142
cg03457195
cg03457281
cg03457338
cg03457400
cg03457472
cg03457485
cg03457729
cg03458048
cg03458096
cg03458099
cg03458170
cg03458229
cg03458316
cg03458344
cg03458455
cg03458633
cg03458695
cg03458763
cg03458836
cg03458957
cg03459073
cg03459202
cg03459312
cg03459415
cg03459531
cg03459617
cg03459776
cg03459809
cg03459811
cg03460027
cg03460109
cg03460756
cg03460777
cg03460997
cg03461110
cg03461361
cg03461399
cg03461430
cg03461431
cg03461499
cg03461641
cg03461678
cg03461704
cg03461784
cg03461851
cg03461967
cg03462096
cg03462130
cg03462171
cg03462322
cg03462348
cg03462380
cg03462581
cg03462604
cg03462714
cg03462940
cg03462975
cg03463153
cg03463411
cg03463778
cg03463818
cg03463948
cg03463990
cg03464017
cg03464200
cg03464224
cg03464229
cg03464392
cg03464514
cg03464655
cg03464692
cg03464847
cg03465049
cg03465157
cg03465179
cg03465320
cg03465464
cg03465499
cg03465506
cg03465513
cg03465652
cg03465682
cg03465714
cg03466031
cg03466083
cg03466123
cg03466124
cg03466326
cg03466342
cg03466522
cg03466525
cg03466562
cg03466717
cg03466930
cg03466986
cg03466998
cg03467001
cg03467014
cg03467087
cg03467235
cg03467555
cg03467706
cg03467725
cg03467763
cg03467809
cg03467813
cg03467825
cg03468072
cg03468115
cg03468967
cg03469054
cg03469082
cg03469129
cg03469233
cg03469456
cg03469471
cg03469484
cg03469607
cg03469618
cg03469655
cg03469682
cg03469742
cg03469766
cg03469790
cg03469804
cg03469805
cg03469862
cg03470159
cg03470671
cg03470745
cg03470754
cg03470772
cg03471090
cg03471150
cg03471346
cg03471436
cg03472000
cg03472130
cg03472212
cg03472313
cg03472453
cg03472695
cg03472755
cg03472880
cg03472888
cg03473042
cg03473127
cg03473377
cg03473532
cg03473640
cg03473809
cg03473890
cg03473993
cg03474070
cg03474202
cg03474577
cg03474903
cg03474926
cg03475044
cg03475190
cg03475491
cg03475509
cg03475665
cg03475671
cg03475776
cg03476007
cg03476105
cg03476109
cg03476195
cg03476212
cg03476616
cg03476791
cg03476948
cg03477052
cg03477240
cg03477302
cg03477303
cg03477332
cg03477904
cg03477976
cg03478070
cg03478199
cg03478356
cg03478398
cg03478444
cg03478448
cg03478497
cg03478610
cg03478630
cg03478631
cg03478719
cg03478739
cg03478816
cg03479065
cg03479289
cg03479491
cg03479535
cg03479572
cg03479694
cg03479705
cg03480067
cg03480068
cg03480337
cg03480346
cg03480383
cg03480935
cg03481035
cg03481039
cg03481077
cg03481445
cg03481488
cg03481509
cg03481658
cg03481855
cg03482534
cg03482600
cg03482682
cg03482717
cg03482851
cg03482866
cg03482973
cg03483267
cg03483314
cg03483330
cg03483464
cg03483626
cg03483632
cg03483944
cg03484180
cg03484234
cg03484703
cg03484717
cg03485172
cg03485217
cg03485667
cg03485669
cg03485674
cg03485840
cg03486379
cg03486475
cg03486832
cg03486847
cg03486974
cg03486976
cg03486986
cg03486991
cg03487276
cg03487387
cg03487430
cg03487507
cg03487935
cg03488113
cg03489016
cg03489020
cg03489186
cg03489382
cg03489427
cg03489492
cg03489712
cg03489965
cg03489974
cg03490148
cg03490157
cg03490331
cg03490378
cg03490567
cg03490703
cg03490759
cg03490923
cg03491087
cg03491109
cg03491459
cg03491478
cg03491821
cg03491895
cg03492092
cg03492094
cg03492460
cg03492469
cg03492641
cg03492747
cg03492827
cg03493087
cg03493123
cg03493146
cg03493300
cg03493513
cg03493520
cg03493668
cg03493768
cg03493774
cg03494017
cg03494022
cg03494634
cg03494825
cg03495011
cg03495030
cg03495053
cg03495237
cg03495498
cg03495632
cg03495753
cg03495768
cg03495773
cg03496114
cg03496122
cg03496220
cg03496520
cg03496533
cg03496689
cg03496777
cg03496780
cg03497133
cg03497399
cg03497716
cg03497872
cg03497907
cg03498048
cg03498588
cg03499161
cg03499570
cg03499581
cg03499626
cg03499639
cg03499675
cg03499808
cg03499905
cg03500056
cg03500398
cg03500404
cg03500433
cg03500611
cg03500617
cg03500646
cg03502236
cg03502353
cg03502601
cg03502656
cg03502979
cg03502982
cg03503046
cg03503516
cg03503642
cg03503785
cg03503812
cg03504005
cg03504039
cg03504042
cg03504078
cg03504245
cg03504310
cg03504865
cg03505117
cg03505125
cg03505225
cg03505501
cg03505638
cg03505866
cg03506028
cg03506316
cg03506423
cg03506489
cg03506502
cg03506660
cg03507064
cg03507218
cg03507262
cg03507326
cg03507534
cg03507593
cg03507824
cg03507875
cg03508052
cg03508063
cg03508095
cg03508235
cg03508348
cg03508390
cg03508504
cg03508597
cg03509094
cg03509193
cg03509329
cg03509467
cg03509899
cg03509949
cg03509961
cg03510041
cg03510435
cg03510528
cg03510605
cg03510732
cg03511041
cg03511173
cg03511628
cg03511638
cg03511671
cg03511692
cg03511754
cg03511766
cg03511957
cg03512076
cg03512172
cg03512248
cg03512250
cg03512369
cg03512414
cg03512426
cg03512484
cg03512577
cg03512637
cg03512692
cg03512997
cg03513049
cg03513163
cg03513309
cg03513388
cg03513464
cg03513482
cg03513682
cg03513893
cg03513964
cg03514086
cg03514239
cg03514351
cg03514545
cg03514660
cg03514843
cg03514928
cg03514937
cg03515098
cg03515464
cg03515494
cg03515656
cg03515663
cg03515816
cg03515829
cg03515844
cg03515897
cg03515927
cg03516026
cg03516270
cg03516318
cg03516335
cg03516599
cg03516636
cg03517083
cg03517160
cg03517226
cg03517284
cg03517466
cg03517476
cg03517913
cg03517919
cg03517998
cg03518202
cg03518457
cg03518493
cg03518772
cg03519011
cg03519157
cg03519441
cg03519879
cg03519931
cg03519967
cg03520254
cg03520471
cg03520542
cg03520597
cg03520644
cg03520802
cg03520966
cg03521077
cg03521348
cg03521625
cg03521696
cg03521737
cg03521812
cg03521982
cg03522067
cg03522107
cg03522132
cg03522256
cg03522799
cg03523104
cg03523189
cg03523252
cg03523254
cg03523485
cg03523524
cg03523538
cg03523630
cg03523676
cg03523740
cg03523785
cg03523799
cg03523835
cg03523884
cg03524083
cg03524147
cg03524354
cg03524630
cg03524848
cg03525069
cg03525254
cg03525385
cg03525467
cg03525818
cg03525847
cg03526142
cg03526165
cg03526452
cg03526459
cg03526503
cg03526614
cg03526702
cg03526776
cg03526920
cg03527077
cg03527274
cg03527683
cg03527802
cg03528016
cg03528302
cg03528538
cg03528824
cg03529003
cg03529184
cg03529189
cg03529261
cg03529658
cg03529662
cg03529900
cg03530006
cg03530168
cg03530364
cg03530393
cg03530754
cg03530756
cg03530962
cg03531100
cg03531177
cg03531211
cg03531326
cg03531388
cg03531754
cg03531810
cg03531951
cg03532026
cg03532040
cg03532253
cg03532331
cg03532926
cg03533058
cg03533091
cg03533109
cg03533141
cg03533151
cg03533216
cg03533256
cg03533294
cg03533472
cg03533519
cg03533561
cg03533590
cg03534008
cg03534031
cg03534205
cg03534208
cg03534326
cg03534375
cg03534410
cg03534453
cg03534504
cg03534635
cg03534662
cg03535255
cg03535807
cg03535830
cg03536022
cg03536375
cg03536465
cg03536657
cg03536711
cg03537374
cg03537386
cg03537387
cg03537567
cg03537591
cg03537673
cg03537872
cg03537942
cg03538095
cg03538221
cg03538296
cg03538326
cg03538345
cg03538430
cg03538470
cg03538480
cg03538787
cg03538814
cg03538922
cg03539003
cg03539051
cg03539267
cg03539340
cg03539382
cg03539717
cg03539747
cg03539765
cg03539789
cg03539808
cg03539903
cg03540028
cg03540175
cg03540329
cg03540494
cg03540589
cg03540622
cg03540894
cg03541331
cg03541587
cg03541799
cg03541835
cg03541853
cg03541864
cg03541909
cg03542031
cg03542197
cg03542208
cg03542686
cg03542721
cg03542754
cg03542778
cg03542788
cg03542938
cg03543110
cg03543120
cg03543314
cg03543319
cg03543448
cg03543593
cg03543954
cg03543985
cg03544320
cg03544375
cg03544379
cg03544499
cg03544771
cg03544781
cg03545227
cg03545404
cg03545972
cg03546163
cg03546360
cg03546668
cg03546687
cg03546806
cg03546977
cg03547017
cg03547181
cg03547355
cg03547562
cg03547581
cg03547757
cg03547797
cg03547840
cg03547905
cg03548091
cg03548170
cg03548224
cg03548266
cg03548330
cg03548344
cg03548384
cg03548512
cg03548857
cg03548963
cg03548980
cg03549146
cg03549506
cg03549532
cg03549563
cg03549618
cg03549739
cg03550129
cg03550208
cg03550233
cg03550284
cg03550352
cg03550384
cg03550727
cg03550773
cg03551378
cg03551401
cg03551406
cg03552025
cg03552039
cg03552103
cg03552242
cg03552293
cg03552804
cg03552937
cg03553246
cg03553278
cg03553308
cg03553382
cg03553386
cg03553404
cg03553407
cg03553451
cg03553529
cg03553576
cg03553587
cg03553758
cg03553826
cg03553897
cg03553947
cg03554174
cg03554196
cg03554199
cg03554221
cg03554283
cg03554335
cg03554394
cg03554552
cg03554573
cg03554660
cg03554765
cg03554925
cg03554962
cg03555157
cg03555227
cg03555487
cg03555579
cg03555836
cg03555914
cg03556015
cg03556021
cg03556243
cg03556313
cg03556480
cg03556669
cg03557426
cg03557445
cg03557725
cg03558010
cg03558769
cg03558837
cg03559037
cg03559064
cg03559234
cg03559235
cg03559686
cg03559915
cg03559942
cg03560424
cg03560586
cg03560652
cg03560861
cg03560879
cg03560936
cg03560957
cg03560973
cg03561071
cg03561338
cg03561565
cg03561745
cg03561787
cg03562117
cg03562350
cg03562367
cg03562414
cg03562528
cg03562531
cg03562736
cg03562770
cg03562868
cg03562952
cg03562978
cg03563100
cg03563169
cg03563238
cg03564201
cg03564320
cg03564415
cg03564453
cg03564497
cg03564506
cg03564557
cg03564606
cg03564620
cg03564674
cg03564698
cg03564793
cg03565081
cg03565153
cg03565241
cg03565274
cg03565280
cg03565475
cg03565674
cg03565720
cg03565868
cg03566107
cg03566174
cg03566191
cg03566418
cg03566479
cg03566513
cg03566527
cg03566752
cg03566787
cg03566814
cg03567117
cg03567151
cg03567262
cg03567358
cg03567652
cg03567760
cg03567814
cg03567896
cg03567939
cg03568305
cg03568507
cg03568673
cg03568675
cg03568859
cg03569277
cg03569404
cg03569507
cg03569876
cg03570232
cg03570263
cg03570417
cg03570577
cg03570920
cg03570948
cg03571121
cg03571145
cg03571277
cg03571301
cg03571320
cg03571383
cg03571764
cg03571959
cg03572011
cg03572260
cg03572680
cg03572760
cg03573068
cg03573109
cg03573168
cg03573390
cg03573446
cg03573529
cg03573683
cg03573747
cg03573788
cg03573792
cg03573824
cg03573889
cg03573984
cg03574306
cg03574571
cg03574712
cg03574723
cg03574765
cg03574832
cg03575041
cg03575122
cg03575380
cg03575512
cg03575556
cg03575602
cg03575765
cg03575969
cg03576121
cg03576235
cg03576425
cg03576469
cg03576554
cg03576555
cg03576748
cg03576809
cg03576854
cg03576863
cg03577128
cg03577157
cg03577250
cg03577433
cg03577486
cg03577837
cg03577858
cg03578013
cg03578041
cg03578193
cg03578495
cg03578548
cg03578552
cg03578689
cg03578926
cg03578951
cg03579107
cg03579179
cg03579365
cg03579392
cg03579551
cg03579624
cg03579885
cg03580065
cg03580107
cg03580247
cg03580272
cg03580292
cg03580297
cg03580759
cg03580787
cg03580872
cg03581262
cg03581311
cg03581459
cg03581464
cg03581660
cg03581797
cg03582047
cg03582285
cg03582327
cg03582371
cg03582787
cg03582982
cg03583016
cg03583111
cg03583311
cg03583495
cg03583857
cg03584056
cg03584182
cg03584351
cg03584389
cg03584506
cg03584683
cg03584693
cg03585013
cg03585084
cg03585211
cg03585237
cg03585329
cg03585611
cg03585888
cg03585912
cg03586128
cg03586240
cg03586564
cg03586820
cg03586879
cg03587117
cg03587422
cg03587978
cg03588189
cg03588221
cg03588769
cg03588970
cg03588998
cg03589001
cg03589230
cg03589259
cg03589296
cg03589385
cg03589733
cg03589751
cg03589820
cg03590031
cg03590328
cg03590492
cg03591238
cg03591285
cg03591483
cg03591753
cg03591912
cg03592051
cg03592353
cg03592411
cg03592763
cg03592824
cg03592903
cg03593014
cg03593057
cg03593189
cg03593280
cg03593336
cg03593471
cg03593550
cg03593578
cg03593595
cg03593812
cg03593823
cg03593896
cg03593908
cg03594078
cg03594550
cg03594801
cg03594868
cg03594908
cg03594972
cg03595161
cg03595243
cg03595262
cg03595348
cg03595478
cg03595533
cg03595855
cg03595881
cg03595986
cg03596034
cg03596167
cg03596320
cg03596479
cg03596681
cg03597174
cg03597491
cg03597525
cg03598021
cg03598122
cg03598159
cg03598287
cg03598297
cg03598440
cg03598938
cg03599037
cg03599078
cg03599147
cg03599224
cg03599257
cg03599338
cg03599575
cg03599600
cg03599618
cg03599928
cg03600094
cg03600195
cg03600259
cg03600318
cg03600432
cg03600552
cg03600823
cg03601368
cg03601797
cg03601828
cg03601836
cg03601886
cg03601920
cg03602014
cg03602029
cg03602071
cg03602143
cg03602233
cg03602280
cg03602288
cg03602297
cg03602321
cg03602360
cg03602500
cg03602567
cg03602777
cg03602898
cg03603211
cg03603296
cg03603381
cg03603395
cg03603866
cg03603888
cg03603918
cg03604011
cg03604073
cg03604077
cg03604278
cg03604322
cg03604364
cg03604367
cg03604424
cg03604519
cg03604731
cg03604763
cg03604774
cg03604930
cg03605117
cg03605420
cg03605454
cg03605542
cg03605610
cg03605761
cg03605773
cg03605858
cg03606020
cg03606093
cg03606098
cg03606214
cg03606258
cg03606269
cg03606272
cg03606333
cg03606511
cg03606725
cg03606772
cg03606774
cg03606954
cg03607115
cg03607179
cg03607220
cg03607415
cg03607573
cg03607708
cg03607813
cg03607907
cg03607916
cg03607951
cg03608003
cg03608224
cg03608502
cg03608515
cg03608520
cg03608577
cg03608628
cg03608974
cg03609003
cg03609034
cg03609102
cg03609216
cg03609398
cg03609427
cg03609435
cg03609488
cg03609493
cg03609614
cg03609639
cg03610073
cg03610117
cg03610228
cg03610280
cg03610323
cg03610439
cg03610527
cg03610604
cg03610636
cg03610729
cg03610826
cg03610852
cg03611029
cg03611039
cg03611151
cg03611241
cg03611307
cg03611487
cg03611536
cg03611551
cg03611618
cg03611868
cg03612445
cg03612452
cg03612683
cg03612692
cg03612700
cg03612747
cg03612990
cg03613178
cg03613353
cg03613618
cg03613625
cg03613662
cg03613782
cg03613822
cg03613942
cg03614132
cg03614193
cg03614442
cg03614721
cg03614916
cg03615145
cg03615235
cg03615240
cg03615565
cg03615568
cg03615605
cg03615933
cg03616130
cg03616148
cg03616221
cg03616559
cg03616827
cg03617054
cg03617420
cg03617456
cg03617572
cg03617826
cg03617850
cg03618113
cg03618211
cg03618302
cg03618918
cg03619083
cg03619256
cg03619332
cg03619568
cg03619761
cg03619840
cg03620123
cg03620376
cg03620853
cg03620975
cg03621001
cg03621084
cg03621504
cg03621837
cg03621974
cg03622263
cg03622371
cg03622592
cg03622666
cg03623097
cg03623111
cg03623130
cg03623288
cg03623568
cg03623835
cg03624135
cg03624195
cg03624316
cg03624576
cg03624871
cg03625109
cg03625136
cg03625285
cg03625287
cg03625292
cg03625415
cg03625515
cg03625684
cg03625911
cg03625952
cg03626024
cg03626186
cg03626208
cg03626238
cg03626364
cg03626579
cg03626668
cg03626672
cg03626892
cg03627290
cg03627295
cg03627300
cg03627489
cg03627678
cg03627880
cg03627989
cg03628033
cg03628053
cg03628186
cg03628274
cg03628800
cg03628820
cg03629025
cg03629151
cg03629907
cg03629948
cg03630015
cg03630088
cg03630273
cg03630386
cg03630413
cg03630596
cg03630736
cg03630756
cg03630800
cg03630821
cg03631065
cg03631078
cg03631131
cg03631294
cg03631455
cg03631457
cg03631561
cg03631656
cg03632245
cg03632278
cg03632704
cg03632935
cg03633039
cg03633114
cg03633120
cg03633268
cg03633458
cg03633574
cg03633706
cg03633870
cg03634394
cg03634397
cg03634479
cg03634729
cg03634735
cg03634775
cg03634778
cg03634822
cg03634833
cg03634928
cg03635073
cg03635171
cg03635225
cg03635442
cg03635532
cg03635685
cg03635863
cg03636048
cg03636183
cg03636200
cg03636234
cg03636394
cg03636488
cg03636532
cg03636880
cg03636916
cg03636939
cg03637066
cg03637696
cg03637976
cg03638120
cg03638687
cg03638715
cg03638795
cg03638905
cg03639185
cg03639223
cg03639249
cg03639429
cg03639572
cg03639671
cg03639917
cg03639919
cg03639929
cg03640036
cg03640051
cg03640071
cg03640151
cg03640203
cg03640258
cg03640465
cg03640864
cg03640883
cg03640944
cg03641032
cg03641033
cg03641062
cg03641066
cg03641225
cg03641529
cg03641847
cg03642328
cg03642362
cg03642446
cg03642472
cg03642503
cg03642555
cg03642635
cg03643559
cg03643797
cg03644034
cg03644691
cg03644971
cg03645007
cg03645061
cg03645522
cg03645571
cg03645851
cg03645984
cg03646096
cg03646261
cg03646297
cg03646329
cg03646354
cg03646542
cg03646569
cg03646889
cg03646916
cg03647317
cg03647549
cg03647559
cg03647778
cg03647899
cg03647927
cg03648020
cg03648155
cg03648631
cg03648724
cg03649060
cg03649130
cg03649143
cg03649284
cg03649356
cg03649429
cg03649497
cg03649589
cg03649606
cg03649855
cg03650068
cg03650189
cg03650233
cg03650550
cg03650551
cg03650713
cg03650842
cg03650851
cg03651021
cg03651292
cg03651715
cg03652173
cg03652257
cg03652339
cg03652525
cg03652561
cg03652595
cg03652676
cg03653585
cg03653817
cg03653845
cg03653855
cg03654106
cg03654504
cg03654598
cg03654613
cg03654623
cg03654774
cg03654783
cg03654920
cg03655142
cg03655147
cg03655330
cg03655395
cg03655402
cg03655527
cg03655684
cg03655692
cg03655701
cg03655847
cg03656020
cg03656167
cg03656632
cg03656899
cg03657045
cg03657281
cg03657350
cg03658066
cg03658236
cg03658337
cg03658384
cg03658557
cg03658578
cg03658699
cg03658982
cg03658985
cg03659354
cg03659680
cg03659851
cg03660034
cg03660085
cg03660096
cg03660331
cg03660541
cg03660603
cg03660606
cg03660723
cg03660788
cg03660876
cg03660901
cg03660952
cg03661019
cg03661110
cg03661164
cg03661324
cg03661409
cg03661752
cg03661775
cg03661817
cg03661929
cg03662049
cg03662064
cg03662347
cg03662398
cg03662475
cg03662545
cg03662571
cg03662997
cg03663072
cg03663188
cg03663874
cg03663984
cg03664011
cg03664527
cg03664589
cg03664994
cg03665078
cg03665132
cg03665212
cg03665229
cg03665457
cg03665761
cg03665818
cg03665970
cg03666028
cg03666244
cg03666309
cg03666439
cg03666441
cg03666500
cg03666506
cg03666776
cg03667033
cg03667083
cg03667086
cg03667591
cg03667621
cg03667871
cg03668078
cg03668103
cg03668274
cg03668556
cg03668558
cg03668687
cg03669143
cg03669147
cg03669175
cg03669268
cg03669357
cg03669358
cg03669394
cg03669785
cg03669949
cg03670228
cg03670238
cg03670355
cg03670393
cg03670452
cg03670736
cg03670773
cg03670908
cg03670994
cg03671052
cg03671075
cg03671148
cg03671276
cg03671359
cg03671371
cg03671431
cg03671556
cg03671597
cg03671700
cg03671710
cg03671802
cg03672272
cg03672274
cg03672342
cg03672499
cg03672621
cg03672679
cg03672716
cg03672997
cg03673138
cg03673190
cg03673295
cg03673671
cg03673684
cg03674076
cg03674496
cg03675047
cg03675083
cg03675159
cg03675171
cg03675307
cg03675615
cg03676485
cg03676636
cg03677056
cg03677069
cg03677161
cg03677924
cg03678035
cg03678039
cg03678062
cg03678274
cg03678566
cg03678938
cg03679394
cg03679521
cg03679544
cg03679581
cg03679734
cg03679755
cg03680291
cg03680517
cg03680769
cg03680790
cg03680873
cg03681057
cg03681335
cg03681383
cg03681405
cg03681754
cg03682366
cg03682444
cg03682581
cg03682622
cg03682712
cg03682719
cg03682823
cg03683003
cg03683004
cg03683207
cg03683946
cg03684807
cg03684845
cg03684893
cg03685475
cg03685556
cg03685562
cg03685843
cg03686027
cg03686067
cg03686088
cg03686228
cg03686402
cg03686455
cg03686522
cg03686593
cg03686964
cg03687084
cg03687379
cg03687700
cg03687765
cg03688324
cg03688390
cg03688400
cg03688987
cg03689048
cg03689146
cg03689225
cg03689386
cg03689540
cg03689552
cg03689799
cg03690334
cg03690763
cg03690812
cg03690956
cg03691338
cg03691549
cg03691720
cg03691722
cg03691756
cg03691822
cg03692563
cg03692651
cg03692700
cg03692708
cg03692991
cg03693099
cg03693105
cg03693197
cg03693403
cg03693486
cg03693568
cg03693749
cg03694138
cg03694243
cg03694279
cg03694293
cg03694517
cg03694587
cg03694738
cg03694795
cg03694936
cg03695236
cg03695260
cg03695421
cg03695433
cg03695597
cg03695613
cg03695871
cg03695909
cg03696126
cg03696346
cg03696370
cg03696599
cg03696684
cg03696944
cg03697076
cg03697173
cg03697308
cg03697411
cg03697809
cg03697881
cg03698144
cg03698145
cg03698343
cg03698374
cg03698892
cg03699426
cg03699459
cg03699508
cg03699601
cg03699663
cg03699904
cg03699958
cg03700024
cg03700121
cg03700230
cg03700287
cg03700302
cg03700516
cg03700669
cg03700944
cg03701045
cg03701341
cg03701425
cg03701575
cg03701795
cg03701805
cg03701884
cg03701930
cg03701992
cg03702117
cg03702236
cg03702413
cg03702477
cg03702533
cg03702677
cg03702686
cg03702919
cg03702965
cg03702975
cg03702990
cg03703111
cg03703356
cg03703402
cg03703887
cg03703977
cg03703997
cg03704061
cg03704112
cg03704379
cg03704523
cg03704673
cg03704806
cg03705220
cg03705319
cg03705366
cg03705396
cg03705571
cg03705621
cg03705718
cg03705912
cg03705962
cg03706022
cg03706086
cg03706358
cg03706395
cg03706720
cg03706875
cg03706977
cg03707168
cg03707183
cg03707403
cg03707502
cg03707599
cg03707634
cg03707749
cg03707918
cg03707945
cg03707955
cg03707967
cg03707974
cg03708012
cg03708045
cg03708092
cg03708155
cg03708221
cg03708230
cg03708254
cg03708590
cg03708694
cg03708907
cg03708925
cg03708990
cg03709271
cg03709307
cg03709428
cg03709474
cg03709496
cg03709613
cg03709663
cg03710029
cg03710295
cg03710860
cg03710889
cg03711050
cg03711129
cg03711457
cg03711485
cg03711854
cg03711944
cg03712270
cg03712442
cg03712823
cg03713642
cg03713826
cg03713963
cg03713997
cg03714522
cg03714676
cg03714773
cg03714916
cg03714991
cg03715204
cg03715305
cg03715413
cg03715846
cg03716032
cg03716125
cg03716231
cg03716405
cg03716590
cg03716852
cg03716908
cg03716936
cg03716984
cg03717239
cg03717364
cg03717367
cg03717414
cg03717424
cg03717442
cg03717584
cg03717755
cg03717961
cg03717994
cg03718042
cg03718353
cg03718411
cg03718509
cg03718627
cg03718845
cg03718883
cg03719040
cg03719070
cg03719083
cg03719092
cg03719380
cg03719509
cg03719532
cg03719642
cg03719693
cg03719908
cg03719947
cg03720100
cg03720195
cg03720390
cg03720605
cg03720611
cg03720617
cg03720745
cg03720762
cg03720898
cg03721045
cg03721195
cg03721291
cg03721293
cg03721622
cg03721641
cg03721657
cg03721808
cg03721978
cg03721994
cg03722052
cg03722295
cg03722472
cg03722487
cg03722802
cg03722901
cg03723001
cg03723052
cg03723148
cg03723270
cg03723321
cg03723356
cg03723481
cg03723715
cg03723730
cg03723787
cg03723907
cg03724229
cg03724238
cg03724279
cg03724423
cg03724463
cg03724640
cg03724896
cg03724964
cg03725064
cg03725134
cg03725192
cg03725309
cg03725354
cg03725404
cg03725536
cg03725573
cg03725652
cg03726209
cg03726236
cg03726357
cg03726525
cg03726556
cg03726739
cg03726785
cg03726791
cg03726817
cg03726858
cg03726881
cg03727169
cg03727202
cg03727213
cg03727313
cg03727333
cg03727337
cg03727500
cg03727662
cg03727968
cg03728296
cg03728395
cg03728499
cg03728674
cg03728799
cg03729035
cg03729092
cg03729152
cg03729204
cg03729337
cg03729455
cg03729462
cg03729508
cg03729553
cg03729670
cg03729818
cg03729889
cg03730280
cg03730314
cg03730428
cg03730533
cg03730622
cg03730709
cg03730969
cg03731078
cg03731268
cg03731303
cg03731458
cg03731616
cg03731646
cg03731647
cg03731740
cg03731797
cg03731828
cg03731898
cg03732014
cg03732020
cg03732295
cg03732447
cg03732506
cg03732535
cg03732545
cg03732638
cg03732759
cg03733578
cg03733760
cg03733979
cg03734026
cg03734302
cg03734391
cg03734594
cg03734677
cg03734750
cg03734794
cg03734874
cg03734896
cg03735592
cg03736062
cg03736201
cg03736235
cg03736781
cg03736807
cg03736826
cg03736928
cg03737080
cg03737209
cg03737367
cg03737442
cg03737629
cg03737691
cg03738025
cg03738329
cg03738352
cg03738365
cg03738384
cg03738656
cg03738669
cg03738707
cg03738915
cg03739172
cg03739177
cg03739409
cg03739470
cg03739573
cg03739609
cg03739832
cg03739877
cg03739955
cg03740167
cg03740169
cg03740612
cg03740666
cg03740682
cg03740752
cg03741155
cg03741348
cg03741419
cg03741458
cg03741506
cg03741566
cg03741824
cg03741889
cg03742003
cg03742132
cg03742238
cg03742272
cg03742567
cg03742629
cg03742705
cg03742729
cg03742763
cg03742932
cg03743205
cg03743580
cg03743584
cg03743675
cg03743720
cg03743982
cg03743984
cg03744043
cg03744357
cg03744383
cg03744763
cg03744957
cg03744975
cg03745114
cg03745160
cg03745372
cg03745383
cg03745414
cg03746126
cg03746136
cg03746345
cg03746482
cg03746834
cg03746851
cg03746976
cg03747342
cg03747456
cg03747513
cg03747614
cg03747657
cg03747884
cg03748042
cg03748158
cg03748210
cg03748376
cg03748429
cg03748476
cg03748499
cg03748503
cg03748986
cg03749081
cg03749154
cg03749917
cg03750034
cg03750061
cg03750144
cg03750525
cg03750567
cg03750909
cg03751527
cg03751734
cg03751829
cg03751911
cg03751944
cg03752104
cg03752138
cg03752203
cg03752628
cg03752741
cg03752800
cg03752965
cg03752977
cg03753331
cg03753385
cg03753391
cg03753611
cg03753670
cg03753683
cg03753813
cg03753936
cg03753958
cg03754044
cg03754098
cg03754153
cg03754165
cg03754403
cg03754605
cg03754705
cg03754708
cg03754882
cg03755115
cg03755333
cg03755535
cg03755566
cg03755872
cg03756171
cg03756485
cg03756814
cg03757017
cg03757116
cg03757250
cg03757387
cg03757398
cg03757552
cg03757730
cg03757784
cg03757805
cg03757938
cg03758021
cg03758047
cg03758241
cg03758367
cg03758467
cg03758633
cg03758697
cg03758972
cg03759094
cg03759229
cg03759236
cg03759346
cg03759824
cg03759993
cg03760060
cg03760308
cg03760483
cg03760518
cg03760589
cg03760759
cg03760839
cg03760919
cg03760951
cg03761091
cg03761216
cg03761291
cg03761477
cg03761513
cg03761810
cg03762237
cg03762242
cg03762349
cg03762366
cg03762549
cg03762817
cg03762823
cg03762856
cg03762994
cg03763300
cg03763518
cg03763616
cg03763624
cg03763873
cg03763874
cg03763942
cg03764088
cg03764274
cg03764364
cg03764518
cg03764585
cg03764818
cg03764965
cg03765258
cg03765423
cg03765493
cg03765885
cg03766174
cg03766264
cg03766373
cg03766407
cg03766449
cg03767353
cg03767970
cg03768057
cg03768175
cg03768897
cg03768916
cg03769088
cg03769383
cg03769664
cg03769704
cg03769927
cg03769939
cg03770108
cg03770187
cg03770290
cg03770410
cg03770523
cg03770548
cg03770646
cg03770877
cg03770907
cg03770952
cg03771099
cg03771183
cg03771282
cg03771512
cg03771580
cg03771832
cg03771840
cg03771939
cg03772108
cg03772227
cg03772350
cg03772384
cg03772511
cg03772567
cg03772909
cg03773183
cg03773196
cg03773413
cg03773647
cg03773731
cg03773820
cg03774040
cg03774514
cg03774704
cg03774957
cg03774988
cg03775123
cg03775330
cg03775350
cg03775372
cg03775416
cg03775422
cg03775991
cg03776060
cg03776080
cg03776082
cg03776087
cg03776194
cg03776775
cg03776850
cg03776935
cg03777083
cg03777288
cg03777459
cg03777681
cg03778108
cg03778138
cg03778258
cg03778373
cg03778398
cg03778769
cg03778909
cg03779097
cg03779117
cg03779374
cg03779937
cg03780264
cg03780486
cg03780648
cg03780653
cg03780701
cg03780733
cg03780927
cg03780997
cg03781224
cg03781688
cg03781731
cg03781931
cg03782043
cg03782202
cg03782220
cg03782381
cg03782453
cg03782581
cg03782584
cg03782727
cg03782800
cg03782861
cg03783126
cg03783258
cg03783663
cg03783925
cg03783948
cg03784054
cg03784113
cg03784353
cg03784793
cg03785076
cg03785107
cg03785144
cg03785426
cg03785646
cg03785652
cg03785728
cg03785755
cg03785955
cg03786043
cg03786225
cg03786743
cg03786808
cg03786842
cg03787282
cg03787454
cg03787711
cg03787837
cg03787988
cg03788090
cg03788215
cg03788239
cg03788408
cg03788465
cg03788504
cg03788952
cg03789276
cg03789294
cg03789372
cg03789507
cg03789606
cg03789934
cg03790250
cg03790312
cg03790427
cg03790804
cg03790891
cg03790959
cg03791486
cg03791917
cg03792042
cg03792162
cg03792653
cg03792788
cg03792876
cg03792964
cg03793270
cg03793368
cg03793486
cg03793551
cg03793678
cg03793778
cg03793872
cg03793951
cg03794219
cg03794288
cg03794522
cg03794617
cg03794679
cg03794801
cg03794840
cg03794862
cg03794981
cg03795071
cg03795378
cg03795574
cg03795847
cg03796003
cg03796122
cg03796224
cg03796381
cg03796580
cg03796751
cg03796797
cg03796890
cg03797115
cg03797305
cg03797380
cg03797906
cg03797957
cg03798217
cg03798603
cg03798743
cg03798915
cg03798942
cg03799024
cg03799230
cg03799283
cg03799378
cg03799713
cg03800065
cg03800150
cg03800253
cg03800588
cg03800724
cg03800797
cg03800939
cg03801286
cg03801830
cg03801871
cg03801912
cg03802191
cg03802297
cg03802696
cg03802931
cg03802982
cg03802998
cg03803002
cg03803008
cg03803009
cg03803086
cg03803150
cg03803177
cg03803541
cg03803818
cg03803861
cg03804083
cg03804128
cg03804556
cg03804621
cg03804732
cg03804903
cg03805182
cg03805253
cg03805279
cg03805492
cg03805684
cg03805769
cg03805896
cg03806069
cg03806192
cg03806261
cg03806501
cg03806752
cg03806784
cg03806812
cg03807316
cg03807330
cg03807391
cg03807737
cg03807842
cg03807873
cg03807883
cg03807919
cg03808001
cg03808007
cg03808043
cg03808233
cg03808577
cg03808708
cg03809021
cg03809847
cg03809898
cg03810376
cg03810428
cg03810479
cg03810516
cg03810608
cg03810717
cg03810768
cg03810769
cg03811319
cg03811478
cg03811829
cg03811891
cg03811905
cg03812107
cg03812172
cg03812309
cg03812323
cg03812562
cg03812676
cg03812837
cg03813688
cg03813885
cg03814063
cg03814321
cg03814644
cg03814872
cg03814957
cg03815116
cg03815147
cg03815358
cg03815552
cg03815913
cg03816081
cg03816156
cg03816851
cg03816954
cg03817107
cg03817667
cg03817727
cg03817794
cg03818034
cg03818055
cg03818303
cg03818307
cg03818572
cg03818576
cg03818682
cg03818715
cg03818767
cg03819011
cg03819227
cg03819286
cg03819515
cg03819671
cg03819692
cg03820608
cg03820688
cg03820725
cg03821121
cg03821157
cg03821384
cg03821418
cg03821543
cg03821557
cg03821689
cg03822255
cg03822267
cg03822622
cg03822639
cg03822873
cg03823084
cg03823352
cg03823431
cg03823863
cg03824275
cg03825175
cg03825231
cg03825238
cg03825488
cg03825670
cg03825810
cg03826247
cg03826252
cg03826564
cg03826618
cg03826642
cg03826683
cg03826976
cg03827298
cg03827327
cg03827337
cg03827772
cg03827835
cg03828109
cg03828328
cg03828329
cg03828459
cg03828557
cg03828745
cg03828874
cg03829194
cg03829216
cg03829464
cg03829491
cg03829542
cg03829734
cg03829739
cg03829839
cg03830006
cg03830061
cg03830082
cg03830181
cg03830329
cg03830929
cg03830936
cg03831054
cg03831180
cg03831289
cg03831405
cg03831665
cg03831847
cg03832010
cg03832015
cg03832040
cg03832197
cg03832440
cg03832522
cg03832784
cg03833077
cg03833216
cg03833238
cg03833400
cg03833429
cg03833592
cg03833601
cg03833774
cg03833948
cg03834031
cg03834055
cg03834286
cg03834411
cg03834467
cg03834567
cg03834767
cg03834906
cg03835038
cg03835095
cg03835754
cg03835801
cg03835824
cg03835987
cg03836171
cg03836455
cg03836521
cg03836611
cg03836615
cg03836747
cg03837111
cg03837680
cg03837726
cg03837903
cg03838168
cg03838714
cg03838806
cg03839074
cg03839161
cg03839288
cg03839322
cg03839382
cg03839794
cg03839949
cg03840073
cg03840289
cg03840351
cg03840511
cg03840594
cg03840678
cg03840694
cg03840849
cg03840908
cg03841251
cg03841376
cg03841638
cg03841832
cg03842258
cg03842440
cg03842617
cg03842822
cg03842933
cg03842980
cg03843092
cg03843542
cg03843721
cg03843892
cg03843951
cg03843972
cg03843978
cg03844060
cg03844826
cg03844894
cg03845435
cg03845626
cg03845683
cg03845837
cg03845852
cg03845962
cg03846022
cg03846076
cg03846107
cg03846111
cg03846249
cg03846408
cg03846641
cg03846767
cg03847230
cg03847432
cg03847675
cg03847895
cg03847896
cg03847924
cg03847932
cg03848004
cg03848074
cg03848127
cg03848129
cg03848545
cg03848580
cg03848831
cg03848890
cg03849262
cg03849299
cg03849707
cg03849728
cg03849731
cg03849755
cg03849780
cg03849834
cg03850035
cg03850113
cg03850198
cg03850213
cg03850256
cg03850597
cg03850711
cg03850937
cg03850957
cg03850976
cg03850986
cg03851401
cg03851467
cg03851496
cg03851956
cg03851975
cg03852276
cg03852551
cg03852570
cg03852670
cg03853124
cg03853134
cg03853208
cg03853809
cg03853827
cg03853945
cg03854025
cg03854069
cg03854077
cg03854098
cg03854238
cg03854595
cg03854667
cg03854765
cg03854796
cg03855291
cg03855592
cg03855656
cg03855954
cg03855994
cg03856044
cg03856153
cg03856366
cg03856470
cg03856949
cg03856973
cg03857198
cg03857553
cg03857572
cg03857640
cg03857664
cg03858047
cg03858387
cg03858448
cg03858663
cg03858673
cg03859028
cg03859090
cg03859162
cg03859282
cg03859909
cg03860038
cg03860054
cg03860250
cg03860252
cg03860256
cg03860311
cg03860400
cg03860530
cg03860768
cg03860853
cg03860890
cg03860992
cg03861143
cg03861217
cg03861347
cg03861427
cg03861496
cg03861633
cg03861703
cg03861784
cg03861785
cg03862380
cg03862414
cg03862705
cg03862760
cg03862854
cg03862987
cg03863143
cg03863591
cg03863628
cg03863721
cg03864128
cg03864215
cg03864479
cg03864483
cg03865524
cg03865667
cg03865925
cg03865947
cg03866003
cg03866211
cg03866607
cg03866831
cg03866836
cg03866862
cg03867429
cg03867952
cg03868251
cg03868278
cg03868770
cg03868881
cg03868978
cg03870234
cg03870448
cg03870816
cg03870862
cg03871251
cg03871267
cg03871354
cg03871460
cg03871754
cg03872339
cg03872376
cg03872584
cg03872736
cg03872745
cg03872934
cg03873153
cg03873281
cg03873322
cg03873392
cg03873694
cg03873826
cg03873930
cg03874137
cg03874199
cg03874229
cg03874539
cg03874653
cg03874978
cg03875082
cg03875195
cg03875330
cg03875496
cg03875678
cg03876032
cg03876085
cg03876340
cg03876548
cg03876564
cg03876766
cg03877174
cg03877332
cg03877420
cg03877767
cg03877829
cg03878133
cg03878190
cg03878208
cg03878515
cg03878654
cg03878722
cg03879160
cg03879180
cg03879320
cg03879460
cg03879594
cg03879823
cg03880033
cg03880355
cg03880407
cg03880506
cg03880551
cg03880642
cg03880722
cg03880785
cg03880841
cg03880988
cg03881738
cg03881775
cg03882071
cg03882167
cg03882270
cg03882382
cg03882437
cg03882612
cg03882634
cg03882914
cg03882967
cg03883256
cg03883275
cg03883295
cg03883348
cg03883491
cg03883572
cg03883640
cg03883761
cg03884270
cg03884572
cg03884592
cg03885055
cg03885119
cg03885332
cg03885343
cg03885414
cg03885431
cg03885639
cg03885646
cg03885664
cg03885818
cg03885975
cg03886192
cg03886523
cg03886558
cg03886681
cg03887438
cg03887528
cg03887676
cg03887682
cg03887721
cg03887724
cg03887787
cg03887906
cg03888033
cg03888083
cg03888223
cg03888592
cg03888764
cg03888814
cg03888918
cg03888946
cg03889044
cg03889236
cg03889263
cg03889450
cg03889507
cg03889540
cg03889700
cg03890037
cg03890167
cg03890222
cg03890634
cg03890691
cg03890814
cg03890988
cg03891318
cg03891523
cg03891590
cg03891652
cg03891843
cg03891905
cg03891962
cg03892041
cg03892308
cg03892457
cg03892566
cg03892601
cg03892631
cg03892781
cg03892838
cg03893030
cg03893271
cg03893387
cg03893692
cg03893701
cg03893901
cg03893913
cg03894068
cg03894789
cg03894796
cg03894892
cg03894990
cg03895047
cg03895221
cg03895289
cg03895348
cg03895496
cg03895540
cg03895593
cg03895784
cg03895880
cg03896269
cg03896273
cg03896542
cg03896611
cg03896685
cg03896694
cg03896752
cg03896940
cg03897139
cg03897241
cg03897406
cg03897407
cg03897452
cg03897489
cg03897851
cg03897860
cg03898010
cg03898229
cg03898302
cg03898365
cg03898448
cg03898463
cg03898952
cg03898962
cg03898993
cg03899054
cg03899098
cg03899215
cg03899219
cg03899229
cg03899510
cg03899643
cg03899708
cg03899827
cg03899914
cg03900072
cg03900143
cg03900241
cg03900314
cg03900378
cg03900446
cg03900492
cg03900565
cg03900581
cg03900808
cg03900826
cg03901281
cg03901431
cg03901454
cg03901836
cg03901958
cg03902450
cg03902462
cg03902718
cg03902905
cg03903094
cg03903246
cg03903278
cg03903398
cg03903451
cg03903831
cg03904042
cg03904220
cg03904291
cg03904534
cg03904711
cg03904799
cg03904876
cg03905144
cg03905179
cg03905442
cg03905718
cg03905757
cg03905758
cg03905795
cg03905986
cg03906073
cg03906075
cg03906115
cg03906434
cg03906444
cg03906681
cg03906834
cg03906843
cg03906846
cg03907363
cg03907371
cg03907575
cg03907847
cg03907995
cg03908242
cg03908391
cg03908526
cg03908534
cg03908676
cg03908845
cg03908908
cg03909086
cg03909504
cg03909602
cg03909800
cg03909844
cg03909849
cg03909886
cg03909902
cg03909983
cg03910196
cg03910793
cg03910874
cg03911306
cg03911745
cg03912703
cg03912774
cg03913278
cg03913423
cg03913456
cg03914274
cg03914284
cg03914397
cg03914735
cg03914913
cg03914922
cg03915055
cg03915432
cg03915527
cg03915559
cg03915682
cg03915738
cg03915940
cg03915989
cg03916038
cg03916189
cg03916225
cg03916277
cg03916382
cg03916421
cg03916630
cg03916694
cg03916783
cg03916909
cg03917100
cg03917138
cg03917158
cg03917473
cg03917492
cg03917666
cg03917803
cg03917817
cg03918071
cg03918198
cg03918221
cg03918288
cg03918304
cg03918433
cg03918510
cg03918530
cg03918703
cg03919013
cg03919114
cg03919488
cg03919650
cg03919657
cg03919779
cg03919980
cg03920003
cg03920161
cg03920729
cg03920764
cg03920887
cg03920999
cg03921216
cg03921357
cg03921696
cg03921860
cg03922251
cg03922337
cg03922381
cg03922423
cg03922479
cg03922648
cg03922834
cg03923071
cg03923227
cg03923277
cg03923285
cg03923438
cg03923676
cg03923813
cg03924115
cg03924164
cg03924483
cg03924566
cg03924715
cg03924776
cg03925072
cg03925149
cg03925294
cg03925361
cg03925425
cg03925970
cg03926025
cg03926206
cg03926640
cg03926751
cg03926852
cg03926968
cg03927304
cg03927470
cg03927812
cg03927970
cg03928154
cg03928182
cg03928384
cg03928431
cg03928546
cg03928812
cg03928874
cg03928875
cg03928887
cg03929089
cg03929366
cg03929570
cg03929575
cg03929825
cg03930004
cg03930097
cg03930153
cg03930209
cg03930849
cg03930857
cg03930929
cg03930964
cg03930965
cg03931518
cg03931661
cg03931865
cg03932201
cg03932361
cg03932453
cg03932978
cg03933062
cg03933203
cg03933495
cg03933572
cg03933846
cg03934069
cg03934167
cg03934257
cg03934360
cg03934443
cg03934782
cg03934879
cg03935060
cg03935096
cg03935359
cg03935736
cg03935991
cg03936031
cg03936135
cg03936449
cg03936663
cg03936870
cg03937361
cg03937687
cg03938015
cg03938043
cg03938060
cg03938110
cg03938432
cg03938477
cg03938558
cg03938711
cg03938978
cg03939105
cg03939132
cg03939371
cg03939719
cg03939762
cg03940047
cg03940074
cg03940098
cg03940484
cg03940549
cg03940662
cg03940684
cg03940688
cg03940776
cg03940883
cg03941108
cg03941587
cg03941975
cg03942042
cg03942086
cg03942471
cg03942599
cg03942855
cg03942932
cg03943025
cg03943115
cg03943135
cg03943218
cg03943293
cg03943605
cg03943674
cg03944089
cg03944122
cg03944143
cg03945021
cg03945387
cg03945400
cg03945538
cg03945700
cg03945800
cg03945807
cg03945902
cg03946012
cg03946106
cg03946297
cg03946707
cg03947749
cg03947814
cg03948422
cg03948727
cg03948781
cg03949008
cg03949031
cg03949284
cg03949978
cg03950000
cg03950121
cg03950246
cg03950354
cg03950476
cg03950492
cg03950493
cg03950599
cg03950614
cg03950655
cg03950873
cg03950923
cg03951349
cg03951374
cg03951394
cg03951603
cg03951662
cg03951724
cg03951833
cg03951877
cg03952248
cg03952543
cg03952578
cg03952984
cg03953069
cg03953086
cg03953088
cg03953232
cg03953246
cg03953305
cg03953482
cg03953704
cg03953828
cg03954045
cg03954086
cg03954144
cg03954353
cg03954393
cg03954573
cg03954786
cg03954794
cg03954858
cg03954991
cg03955314
cg03955483
cg03955530
cg03955537
cg03955589
cg03955764
cg03955767
cg03955859
cg03956042
cg03956243
cg03956737
cg03956820
cg03956823
cg03957108
cg03957124
cg03957235
cg03957420
cg03957440
cg03957898
cg03958038
cg03958041
cg03958104
cg03958308
cg03958426
cg03958705
cg03958744
cg03958883
cg03958979
cg03959079
cg03959232
cg03959273
cg03959625
cg03959945
cg03960066
cg03960072
cg03960100
cg03960217
cg03960220
cg03960279
cg03960424
cg03960488
cg03960562
cg03960747
cg03960804
cg03960811
cg03960874
cg03961283
cg03961481
cg03961551
cg03961718
cg03961824
cg03961998
cg03962019
cg03962178
cg03962200
cg03962217
cg03962288
cg03962359
cg03962451
cg03962522
cg03962527
cg03962678
cg03962691
cg03962769
cg03962794
cg03962821
cg03962950
cg03963011
cg03963113
cg03963391
cg03963720
cg03963784
cg03963843
cg03963919
cg03963963
cg03964111
cg03964208
cg03964554
cg03964696
cg03964851
cg03964958
cg03965138
cg03965172
cg03965322
cg03965414
cg03965496
cg03965648
cg03965649
cg03965665
cg03965739
cg03966055
cg03966094
cg03966751
cg03967293
cg03967627
cg03967798
cg03968755
cg03968911
cg03968943
cg03968976
cg03969070
cg03969305
cg03969515
cg03969724
cg03969725
cg03969763
cg03969996
cg03970036
cg03970176
cg03970229
cg03970483
cg03970591
cg03970615
cg03970849
cg03970900
cg03970961
cg03971254
cg03971344
cg03971484
cg03971521
cg03971555
cg03971661
cg03972071
cg03972076
cg03972219
cg03972466
cg03972476
cg03972560
cg03972665
cg03972745
cg03972823
cg03972838
cg03973191
cg03973663
cg03974193
cg03974204
cg03974275
cg03974286
cg03975135
cg03975156
cg03975235
cg03975271
cg03975652
cg03975694
cg03975815
cg03975844
cg03975922
cg03976366
cg03976645
cg03976712
cg03976856
cg03977089
cg03977236
cg03977385
cg03977657
cg03977696
cg03977822
cg03977836
cg03978137
cg03978169
cg03978192
cg03978242
cg03978514
cg03978579
cg03978658
cg03978675
cg03978682
cg03978761
cg03978961
cg03979024
cg03979241
cg03979258
cg03979311
cg03979510
cg03979532
cg03979754
cg03979788
cg03980072
cg03980224
cg03980231
cg03980424
cg03980550
cg03981246
cg03981535
cg03981592
cg03981596
cg03981685
cg03981793
cg03982074
cg03982150
cg03982193
cg03982487
cg03982537
cg03982787
cg03982831
cg03982897
cg03982998
cg03983220
cg03983336
cg03983364
cg03983476
cg03983543
cg03983639
cg03983645
cg03983684
cg03983740
cg03983808
cg03984009
cg03984055
cg03984209
cg03984295
cg03984375
cg03984750
cg03984758
cg03985415
cg03985452
cg03985478
cg03985484
cg03985718
cg03985727
cg03985801
cg03986017
cg03986097
cg03986311
cg03986322
cg03986400
cg03986620
cg03986640
cg03986722
cg03986792
cg03986829
cg03986858
cg03986909
cg03987192
cg03987221
cg03987246
cg03987573
cg03987648
cg03987660
cg03987752
cg03987786
cg03987842
cg03987884
cg03988107
cg03988297
cg03988374
cg03988518
cg03988540
cg03988660
cg03988700
cg03989020
cg03989068
cg03989260
cg03989480
cg03989507
cg03989567
cg03989749
cg03989758
cg03989987
cg03990139
cg03990327
cg03990412
cg03990819
cg03990905
cg03991120
cg03991126
cg03991188
cg03991297
cg03991309
cg03991477
cg03991512
cg03991533
cg03991592
cg03991721
cg03991953
cg03992092
cg03992107
cg03992114
cg03992168
cg03992259
cg03992323
cg03992638
cg03992651
cg03992976
cg03993087
cg03993154
cg03993213
cg03993263
cg03993463
cg03993839
cg03994318
cg03994617
cg03994651
cg03994721
cg03994820
cg03994891
cg03994942
cg03994959
cg03995156
cg03995300
cg03995361
cg03995434
cg03995486
cg03995533
cg03995615
cg03996020
cg03996098
cg03996123
cg03996151
cg03996539
cg03996822
cg03996861
cg03997039
cg03997105
cg03997139
cg03997145
cg03997176
cg03997205
cg03997232
cg03997398
cg03997643
cg03997663
cg03997970
cg03997992
cg03998066
cg03998227
cg03998264
cg03998348
cg03998606
cg03998636
cg03998719
cg03998792
cg03999020
cg03999067
cg03999137
cg03999434
cg03999934
cg03999941
cg04000234
cg04000281
cg04000474
cg04000940
cg04001333
cg04001359
cg04001520
cg04001714
cg04001738
cg04001802
cg04002001
cg04002187
cg04002203
cg04002220
cg04002235
cg04002480
cg04002486
cg04002608
cg04002935
cg04003136
cg04003357
cg04003615
cg04003772
cg04003871
cg04003903
cg04003952
cg04003990
cg04004158
cg04004513
cg04004558
cg04004590
cg04004744
cg04004787
cg04004830
cg04004904
cg04005059
cg04005334
cg04005378
cg04005707
cg04005843
cg04005938
cg04005943
cg04005969
cg04006133
cg04006143
cg04006206
cg04006266
cg04006303
cg04006327
cg04006397
cg04006457
cg04006520
cg04007028
cg04007271
cg04007302
cg04007303
cg04007350
cg04007531
cg04007890
cg04008056
cg04008252
cg04008438
cg04008601
cg04008703
cg04008821
cg04008843
cg04008913
cg04009342
cg04009441
cg04009492
cg04010040
cg04010205
cg04010248
cg04010296
cg04010325
cg04010586
cg04010817
cg04010868
cg04010872
cg04011135
cg04011228
cg04011253
cg04011368
cg04011469
cg04011474
cg04011671
cg04011995
cg04012082
cg04012282
cg04012319
cg04012354
cg04012523
cg04012535
cg04012600
cg04012614
cg04012681
cg04013024
cg04013733
cg04013994
cg04014328
cg04014685
cg04014686
cg04015044
cg04015361
cg04015433
cg04015501
cg04015777
cg04015836
cg04015962
cg04016326
cg04016527
cg04016660
cg04016730
cg04016992
cg04017102
cg04017131
cg04017227
cg04017479
cg04017512
cg04017518
cg04017533
cg04017672
cg04018164
cg04018325
cg04018474
cg04018625
cg04018702
cg04019164
cg04019371
cg04019522
cg04019636
cg04019914
cg04019954
cg04020079
cg04020309
cg04020713
cg04020764
cg04020944
cg04020984
cg04021014
cg04021372
cg04021502
cg04021544
cg04021548
cg04021562
cg04021592
cg04021672
cg04021697
cg04021856
cg04022023
cg04022097
cg04022112
cg04022194
cg04022537
cg04022561
cg04023204
cg04023226
cg04023335
cg04023483
cg04023526
cg04023641
cg04023663
cg04023829
cg04024095
cg04024164
cg04024417
cg04024572
cg04024799
cg04024800
cg04024827
cg04025127
cg04025150
cg04025307
cg04025431
cg04025964
cg04025970
cg04026000
cg04026169
cg04026326
cg04026763
cg04026937
cg04027059
cg04027328
cg04027411
cg04027548
cg04027612
cg04027736
cg04027778
cg04027940
cg04027961
cg04028167
cg04028450
cg04028464
cg04028481
cg04028540
cg04028570
cg04028643
cg04028695
cg04028874
cg04029027
cg04029134
cg04029645
cg04030401
cg04030486
cg04030848
cg04031093
cg04031344
cg04031361
cg04031424
cg04031454
cg04031656
cg04031757
cg04032066
cg04032071
cg04032181
cg04032292
cg04033022
cg04033390
cg04033559
cg04033732
cg04033857
cg04034290
cg04034458
cg04034517
cg04034577
cg04034583
cg04034685
cg04034846
cg04034967
cg04034996
cg04035345
cg04035377
cg04035392
cg04035553
cg04035597
cg04035728
cg04035929
cg04036049
cg04036070
cg04036182
cg04036593
cg04036898
cg04037044
cg04037228
cg04037640
cg04037707
cg04037732
cg04037970
cg04038019
cg04038089
cg04038163
cg04038179
cg04038246
cg04038680
cg04038759
cg04038844
cg04038879
cg04039177
cg04039397
cg04039777
cg04039799
cg04039957
cg04040095
cg04040975
cg04041159
cg04041568
cg04041639
cg04041669
cg04041679
cg04041812
cg04041827
cg04042248
cg04042305
cg04042333
cg04042468
cg04042861
cg04043150
cg04043334
cg04043455
cg04043538
cg04043642
cg04043742
cg04043873
cg04043919
cg04044120
cg04044203
cg04044206
cg04044224
cg04044471
cg04044631
cg04044664
cg04044720
cg04045009
cg04045079
cg04045544
cg04046364
cg04046629
cg04046669
cg04047050
cg04047414
cg04047472
cg04047579
cg04047726
cg04048131
cg04048141
cg04048249
cg04048259
cg04048339
cg04048392
cg04048634
cg04048740
cg04049008
cg04049141
cg04049203
cg04049225
cg04049530
cg04049542
cg04049981
cg04050315
cg04050463
cg04050728
cg04050824
cg04050898
cg04050941
cg04051152
cg04051335
cg04051365
cg04051565
cg04051678
cg04051962
cg04052013
cg04052235
cg04052466
cg04052606
cg04052934
cg04053108
cg04053163
cg04053417
cg04053776
cg04053798
cg04053959
cg04054303
cg04054313
cg04054921
cg04054982
cg04055086
cg04055211
cg04055490
cg04055693
cg04055739
cg04055835
cg04055913
cg04056343
cg04056384
cg04056576
cg04056757
cg04056774
cg04057219
cg04057455
cg04057642
cg04057858
cg04057861
cg04057956
cg04058100
cg04058153
cg04058169
cg04058237
cg04058337
cg04058498
cg04058675
cg04058685
cg04058752
cg04058799
cg04059197
cg04059568
cg04059696
cg04059773
cg04059826
cg04060366
cg04060561
cg04060571
cg04060888
cg04060909
cg04061117
cg04061225
cg04061361
cg04061372
cg04061411
cg04061482
cg04061506
cg04061540
cg04061752
cg04061873
cg04062087
cg04062104
cg04062119
cg04062190
cg04062218
cg04062303
cg04062567
cg04062622
cg04062715
cg04062717
cg04062767
cg04062845
cg04063045
cg04063166
cg04063230
cg04063345
cg04063589
cg04063615
cg04063906
cg04063936
cg04064028
cg04064050
cg04064054
cg04064160
cg04064254
cg04064327
cg04064380
cg04064452
cg04064550
cg04064588
cg04064631
cg04064672
cg04064963
cg04064998
cg04065086
cg04065143
cg04065210
cg04065338
cg04065347
cg04065405
cg04065472
cg04065727
cg04065767
cg04065832
cg04065867
cg04066021
cg04066177
cg04066190
cg04066495
cg04066637
cg04066824
cg04066885
cg04067066
cg04067249
cg04067506
cg04067806
cg04068042
cg04068248
cg04068601
cg04068844
cg04068980
cg04069351
cg04069472
cg04069539
cg04069817
cg04070188
cg04070211
cg04070601
cg04070692
cg04070728
cg04070737
cg04070839
cg04070976
cg04070987
cg04071118
cg04071270
cg04071430
cg04071440
cg04071602
cg04071644
cg04071798
cg04071866
cg04071948
cg04071964
cg04071967
cg04072156
cg04072270
cg04072419
cg04072771
cg04073061
cg04073840
cg04073913
cg04073914
cg04074066
cg04074153
cg04074157
cg04074404
cg04074650
cg04074908
cg04075024
cg04075184
cg04075191
cg04075247
cg04075726
cg04075738
cg04075781
cg04075783
cg04075973
cg04075986
cg04076387
cg04076535
cg04076763
cg04076774
cg04076817
cg04077047
cg04077085
cg04077100
cg04077417
cg04077668
cg04077692
cg04077706
cg04077800
cg04077850
cg04078118
cg04078418
cg04078980
cg04079206
cg04079215
cg04079301
cg04079399
cg04079538
cg04079760
cg04079779
cg04080022
cg04080041
cg04080057
cg04080282
cg04080291
cg04080302
cg04080448
cg04080517
cg04080625
cg04080994
cg04081145
cg04082016
cg04082512
cg04082898
cg04083076
cg04083190
cg04083553
cg04083575
cg04083776
cg04083921
cg04083966
cg04084052
cg04084088
cg04084173
cg04084236
cg04084348
cg04084354
cg04084436
cg04084786
cg04084883
cg04085076
cg04085339
cg04085447
cg04085571
cg04085585
cg04085789
cg04085901
cg04086012
cg04086097
cg04086391
cg04086531
cg04086928
cg04086977
cg04087039
cg04087207
cg04087271
cg04087571
cg04087740
cg04087742
cg04088152
cg04088212
cg04088338
cg04088433
cg04088474
cg04088674
cg04088697
cg04088932
cg04088945
cg04089197
cg04089246
cg04089332
cg04089420
cg04089434
cg04089674
cg04089739
cg04089743
cg04089788
cg04089887
cg04089901
cg04090347
cg04090349
cg04090392
cg04090412
cg04090468
cg04090745
cg04090794
cg04090867
cg04091563
cg04091628
cg04091702
cg04091712
cg04091768
cg04091822
cg04091898
cg04091914
cg04091927
cg04092033
cg04092111
cg04092581
cg04092883
cg04093079
cg04093132
cg04093208
cg04093381
cg04093499
cg04093633
cg04094155
cg04094178
cg04094225
cg04094640
cg04094838
cg04095070
cg04095097
cg04095257
cg04095327
cg04095339
cg04095498
cg04095711
cg04095776
cg04095810
cg04095921
cg04095995
cg04096085
cg04096150
cg04096305
cg04096368
cg04096477
cg04096697
cg04096767
cg04097078
cg04097131
cg04098023
cg04098051
cg04098052
cg04098339
cg04098547
cg04098829
cg04099056
cg04099095
cg04099186
cg04099543
cg04099818
cg04100124
cg04100190
cg04100307
cg04100337
cg04100386
cg04100395
cg04100397
cg04100532
cg04100684
cg04100843
cg04100956
cg04101015
cg04101060
cg04101351
cg04101755
cg04102161
cg04102163
cg04102296
cg04102620
cg04102854
cg04102894
cg04102905
cg04103021
cg04103250
cg04103251
cg04103317
cg04103532
cg04103645
cg04103761
cg04103847
cg04104132
cg04104228
cg04104235
cg04104329
cg04104463
cg04104489
cg04104609
cg04104695
cg04104738
cg04104776
cg04104789
cg04104820
cg04105091
cg04105121
cg04105230
cg04105342
cg04105349
cg04105479
cg04105511
cg04105712
cg04105722
cg04105760
cg04105923
cg04105966
cg04106006
cg04106076
cg04106092
cg04106190
cg04106196
cg04106389
cg04106489
cg04106630
cg04106877
cg04107003
cg04107005
cg04107082
cg04107099
cg04107539
cg04107679
cg04107759
cg04107773
cg04107939
cg04107994
cg04108360
cg04108438
cg04108706
cg04108788
cg04109092
cg04109276
cg04109382
cg04109460
cg04109655
cg04109781
cg04109883
cg04110478
cg04110531
cg04110868
cg04111029
cg04111054
cg04111071
cg04111109
cg04111435
cg04111478
cg04111611
cg04111761
cg04111992
cg04112100
cg04112102
cg04112126
cg04112211
cg04112366
cg04112417
cg04112590
cg04112626
cg04112704
cg04112787
cg04112866
cg04113075
cg04113094
cg04113225
cg04113258
cg04113418
cg04113436
cg04113632
cg04114269
cg04114537
cg04114590
cg04114655
cg04114665
cg04115026
cg04115104
cg04115307
cg04115418
cg04115602
cg04115669
cg04115680
cg04115702
cg04115740
cg04115878
cg04115969
cg04116217
cg04116297
cg04116432
cg04116766
cg04116790
cg04116909
cg04116983
cg04117029
cg04117076
cg04117356
cg04117375
cg04117433
cg04117566
cg04117972
cg04117986
cg04118035
cg04118119
cg04118190
cg04118462
cg04118472
cg04118519
cg04118610
cg04118831
cg04118889
cg04118950
cg04119303
cg04119529
cg04119738
cg04119844
cg04119852
cg04119977
cg04120272
cg04120329
cg04120400
cg04120680
cg04120686
cg04121624
cg04121631
cg04121731
cg04121771
cg04121938
cg04122161
cg04122324
cg04122467
cg04123357
cg04123409
cg04123433
cg04123498
cg04123578
cg04123665
cg04124201
cg04124361
cg04124526
cg04124606
cg04124626
cg04124636
cg04124909
cg04124962
cg04125099
cg04125205
cg04125370
cg04125765
cg04125800
cg04125962
cg04126652
cg04126713
cg04126810
cg04126866
cg04126957
cg04127232
cg04127342
cg04127455
cg04127706
cg04127765
cg04128065
cg04128095
cg04128237
cg04128281
cg04128303
cg04128307
cg04128513
cg04128945
cg04128967
cg04129308
cg04129911
cg04130108
cg04130127
cg04130163
cg04130356
cg04130408
cg04130427
cg04130433
cg04130484
cg04130507
cg04130557
cg04130572
cg04130952
cg04130988
cg04131101
cg04131194
cg04131468
cg04131494
cg04131610
cg04131890
cg04132000
cg04132146
cg04132186
cg04132379
cg04132407
cg04132452
cg04132540
cg04132607
cg04132853
cg04132891
cg04133673
cg04134015
cg04134031
cg04134069
cg04134096
cg04134279
cg04134528
cg04134722
cg04134748
cg04134754
cg04134818
cg04134845
cg04134958
cg04134965
cg04135198
cg04135377
cg04135434
cg04135540
cg04136036
cg04136113
cg04136185
cg04136321
cg04136369
cg04136484
cg04136490
cg04136748
cg04136915
cg04137004
cg04137133
cg04137143
cg04137171
cg04137323
cg04137405
cg04137564
cg04137576
cg04137594
cg04137837
cg04138046
cg04138103
cg04138492
cg04138756
cg04138881
cg04139043
cg04139184
cg04139223
cg04139359
cg04139449
cg04139465
cg04139514
cg04139641
cg04139847
cg04139895
cg04140045
cg04140153
cg04140161
cg04140212
cg04140525
cg04140596
cg04140663
cg04140754
cg04140903
cg04140974
cg04141008
cg04141094
cg04141164
cg04141261
cg04141767
cg04141948
cg04142296
cg04142312
cg04142323
cg04142555
cg04142661
cg04142750
cg04142955
cg04142988
cg04143547
cg04143592
cg04143870
cg04143909
cg04144151
cg04144365
cg04144521
cg04144533
cg04144604
cg04144606
cg04144611
cg04144686
cg04144768
cg04144938
cg04145025
cg04145539
cg04145601
cg04145621
cg04145764
cg04145765
cg04145890
cg04146573
cg04146745
cg04146883
cg04146982
cg04146995
cg04147593
cg04147642
cg04147875
cg04147929
cg04147940
cg04147969
cg04148002
cg04148089
cg04148163
cg04148285
cg04148355
cg04148489
cg04149015
cg04149039
cg04149141
cg04149171
cg04149172
cg04149370
cg04149405
cg04149578
cg04149585
cg04149773
cg04149776
cg04149897
cg04149916
cg04149930
cg04149978
cg04150055
cg04150488
cg04150495
cg04150762
cg04150790
cg04150862
cg04150927
cg04150954
cg04151012
cg04151146
cg04151449
cg04151692
cg04151762
cg04152021
cg04152341
cg04152616
cg04152675
cg04152793
cg04153130
cg04153135
cg04153489
cg04153536
cg04153595
cg04153838
cg04153991
cg04154142
cg04154281
cg04154290
cg04154405
cg04154424
cg04154465
cg04154502
cg04154986
cg04155086
cg04155147
cg04155231
cg04155289
cg04155485
cg04155793
cg04156016
cg04156077
cg04156219
cg04156383
cg04156418
cg04156607
cg04156850
cg04156940
cg04157138
cg04157255
cg04157263
cg04157587
cg04157658
cg04157726
cg04157865
cg04157979
cg04158018
cg04158049
cg04158140
cg04158698
cg04158878
cg04159006
cg04159077
cg04159215
cg04159302
cg04159420
cg04159546
cg04159878
cg04160030
cg04160046
cg04160201
cg04160343
cg04160749
cg04160753
cg04161236
cg04161365
cg04161526
cg04161859
cg04162032
cg04162153
cg04162223
cg04162276
cg04162299
cg04162949
cg04163533
cg04163637
cg04163638
cg04163847
cg04163863
cg04163967
cg04164499
cg04164640
cg04164744
cg04165073
cg04165337
cg04165845
cg04165933
cg04166042
cg04166267
cg04166294
cg04166385
cg04166411
cg04166432
cg04166500
cg04166544
cg04166618
cg04167239
cg04167804
cg04167811
cg04167819
cg04167842
cg04168185
cg04168474
cg04168479
cg04168554
cg04168670
cg04168675
cg04168853
cg04168854
cg04169260
cg04169483
cg04169534
cg04169747
cg04169774
cg04170065
cg04170184
cg04170238
cg04170359
cg04170440
cg04170948
cg04170994
cg04171052
cg04171117
cg04171235
cg04171425
cg04171487
cg04171808
cg04172049
cg04172115
cg04172345
cg04172426
cg04172497
cg04172533
cg04173072
cg04173182
cg04173211
cg04173252
cg04173396
cg04173397
cg04173523
cg04173561
cg04173586
cg04173992
cg04174091
cg04174124
cg04174234
cg04174466
cg04174538
cg04174651
cg04174777
cg04174986
cg04175027
cg04175109
cg04175111
cg04175809
cg04175833
cg04176108
cg04176122
cg04176169
cg04176246
cg04176472
cg04176488
cg04176557
cg04176995
cg04177015
cg04177132
cg04177244
cg04177251
cg04177287
cg04177395
cg04177426
cg04177517
cg04177684
cg04177826
cg04177945
cg04178131
cg04178207
cg04178446
cg04178523
cg04178787
cg04178852
cg04179148
cg04179438
cg04179670
cg04179740
cg04179819
cg04179908
cg04179952
cg04180046
cg04180114
cg04180177
cg04180462
cg04180953
cg04181032
cg04181066
cg04181121
cg04181189
cg04181214
cg04181327
cg04181528
cg04181546
cg04181701
cg04181882
cg04181892
cg04182207
cg04182226
cg04182378
cg04182865
cg04182912
cg04182927
cg04183425
cg04183602
cg04183804
cg04184063
cg04184185
cg04184273
cg04184427
cg04184432
cg04184623
cg04184810
cg04185041
cg04185310
cg04185862
cg04186249
cg04186487
cg04187039
cg04187121
cg04187668
cg04187846
cg04188095
cg04188241
cg04188351
cg04188562
cg04188862
cg04188920
cg04188937
cg04189149
cg04189187
cg04189320
cg04189326
cg04189381
cg04189389
cg04189591
cg04189723
cg04189768
cg04190002
cg04190578
cg04190760
cg04190875
cg04190888
cg04191142
cg04191306
cg04191403
cg04191712
cg04192168
cg04192663
cg04192760
cg04193015
cg04193065
cg04193160
cg04193820
cg04193835
cg04193901
cg04193923
cg04193970
cg04194272
cg04194457
cg04194728
cg04194745
cg04194821
cg04194840
cg04194947
cg04195000
cg04195125
cg04195133
cg04195161
cg04195425
cg04195543
cg04195684
cg04195702
cg04195831
cg04195863
cg04195892
cg04195941
cg04196119
cg04196298
cg04196516
cg04196862
cg04197086
cg04197347
cg04197548
cg04197935
cg04198042
cg04198075
cg04198210
cg04198231
cg04198360
cg04198535
cg04198912
cg04198914
cg04198941
cg04199256
cg04199303
cg04199354
cg04199556
cg04199609
cg04200026
cg04200224
cg04200362
cg04200607
cg04200704
cg04201253
cg04201285
cg04201293
cg04201347
cg04201527
cg04202002
cg04202120
cg04202140
cg04202267
cg04202465
cg04202511
cg04202620
cg04202957
cg04203298
cg04203453
cg04203646
cg04204079
cg04204221
cg04204452
cg04204557
cg04204669
cg04205412
cg04205653
cg04205664
cg04205744
cg04205769
cg04206219
cg04206257
cg04206284
cg04206342
cg04206351
cg04206417
cg04206572
cg04206637
cg04206742
cg04206967
cg04207142
cg04207166
cg04207306
cg04207549
cg04207888
cg04208291
cg04208403
cg04208434
cg04208743
cg04208928
cg04209035
cg04209460
cg04209579
cg04209913
cg04210056
cg04210186
cg04210187
cg04210714
cg04210796
cg04211018
cg04211037
cg04211115
cg04211175
cg04211179
cg04211303
cg04211807
cg04211937
cg04212047
cg04212092
cg04212127
cg04212235
cg04212450
cg04213073
cg04213163
cg04213390
cg04213775
cg04213854
cg04214399
cg04214878
cg04214966
cg04215126
cg04215179
cg04215238
cg04215359
cg04215475
cg04215511
cg04215666
cg04215800
cg04215850
cg04215856
cg04215883
cg04215950
cg04216073
cg04216235
cg04216240
cg04216589
cg04216650
cg04217096
cg04217177
cg04217215
cg04217515
cg04217706
cg04217778
cg04217808
cg04217850
cg04217929
cg04218030
cg04218124
cg04218548
cg04218760
cg04219001
cg04219099
cg04219417
cg04219446
cg04219504
cg04219544
cg04219726
cg04219977
cg04220047
cg04220104
cg04220230
cg04220416
cg04220482
cg04220636
cg04220779
cg04220930
cg04221274
cg04221461
cg04221521
cg04221606
cg04221650
cg04221683
cg04221764
cg04221836
cg04221884
cg04222159
cg04222358
cg04222582
cg04222728
cg04222933
cg04222986
cg04223006
cg04223044
cg04223420
cg04223548
cg04223553
cg04223793
cg04223832
cg04223842
cg04223863
cg04223924
cg04224041
cg04224064
cg04224247
cg04224786
cg04225088
cg04225089
cg04225104
cg04225551
cg04225554
cg04225775
cg04225785
cg04226002
cg04226110
cg04226138
cg04226232
cg04226536
cg04226766
cg04226804
cg04226903
cg04226952
cg04227026
cg04227077
cg04227079
cg04227238
cg04227278
cg04227631
cg04227745
cg04227922
cg04227945
cg04228021
cg04228358
cg04228468
cg04228709
cg04228794
cg04229059
cg04229487
cg04229650
cg04229851
cg04229928
cg04229930
cg04230050
cg04230060
cg04230073
cg04230397
cg04230438
cg04230579
cg04231019
cg04231050
cg04231085
cg04231094
cg04231319
cg04231429
cg04231590
cg04231636
cg04231643
cg04231677
cg04231888
cg04231905
cg04232098
cg04232128
cg04232340
cg04232360
cg04232698
cg04232816
cg04232935
cg04233054
cg04233421
cg04233537
cg04233620
cg04233669
cg04233686
cg04234014
cg04234070
cg04234412
cg04234543
cg04234574
cg04234597
cg04234631
cg04234923
cg04234971
cg04235071
cg04235343
cg04235388
cg04235413
cg04235416
cg04236079
cg04236137
cg04236178
cg04236263
cg04236334
cg04236512
cg04236639
cg04236786
cg04236915
cg04237003
cg04237288
cg04237429
cg04237522
cg04237608
cg04237618
cg04237997
cg04238038
cg04238185
cg04238199
cg04238737
cg04238758
cg04238789
cg04238983
cg04239078
cg04239125
cg04239247
cg04239353
cg04239558
cg04239645
cg04239863
cg04239886
cg04240493
cg04240548
cg04240553
cg04240583
cg04240971
cg04241075
cg04241286
cg04241844
cg04241858
cg04241863
cg04242070
cg04242078
cg04242396
cg04242464
cg04242477
cg04242499
cg04242577
cg04242728
cg04242898
cg04243153
cg04243368
cg04243827
cg04243968
cg04244155
cg04244170
cg04244171
cg04244849
cg04244857
cg04244970
cg04245026
cg04245131
cg04245228
cg04245248
cg04245250
cg04245540
cg04245726
cg04245944
cg04246123
cg04246138
cg04246167
cg04246864
cg04246957
cg04247135
cg04247152
cg04247603
cg04247717
cg04247720
cg04247829
cg04247966
cg04247967
cg04248271
cg04248446
cg04248499
cg04248512
cg04249142
cg04249191
cg04249541
cg04249613
cg04250180
cg04250181
cg04250587
cg04250608
cg04250732
cg04250837
cg04250873
cg04250904
cg04250920
cg04250930
cg04250991
cg04251194
cg04251208
cg04251368
cg04251669
cg04252203
cg04252529
cg04252616
cg04252710
cg04252762
cg04252928
cg04252938
cg04252939
cg04252957
cg04253037
cg04253954
cg04254389
cg04254886
cg04255201
cg04255207
cg04255230
cg04255486
cg04255733
cg04255770
cg04255879
cg04256238
cg04256345
cg04256394
cg04256466
cg04256470
cg04256516
cg04256697
cg04256886
cg04256898
cg04256907
cg04257097
cg04257105
cg04257163
cg04257238
cg04257263
cg04257377
cg04257752
cg04257841
cg04257865
cg04257984
cg04258001
cg04258124
cg04258138
cg04258219
cg04258333
cg04258520
cg04258676
cg04258696
cg04258926
cg04258973
cg04259001
cg04259168
cg04259305
cg04259560
cg04259720
cg04259752
cg04259904
cg04259907
cg04259935
cg04259971
cg04259977
cg04260057
cg04260293
cg04260584
cg04260633
cg04260676
cg04260867
cg04261072
cg04261138
cg04261496
cg04261556
cg04261607
cg04262465
cg04262505
cg04262892
cg04262934
cg04263192
cg04263316
cg04263511
cg04263702
cg04264002
cg04264070
cg04264075
cg04264129
cg04264272
cg04264433
cg04264560
cg04264638
cg04264925
cg04265051
cg04265188
cg04265261
cg04265332
cg04265425
cg04265797
cg04265961
cg04265964
cg04265972
cg04266152
cg04266202
cg04266383
cg04266474
cg04266607
cg04266887
cg04266908
cg04267008
cg04267082
cg04267101
cg04267284
cg04267526
cg04267691
cg04267772
cg04267828
cg04267953
cg04268211
cg04268373
cg04268401
cg04268432
cg04268643
cg04268813
cg04268950
cg04269043
cg04269193
cg04269530
cg04269602
cg04269747
cg04269791
cg04270013
cg04270358
cg04270401
cg04270489
cg04270652
cg04271218
cg04271322
cg04271365
cg04271445
cg04271617
cg04271991
cg04272011
cg04272052
cg04272086
cg04272133
cg04272615
cg04272694
cg04272712
cg04272736
cg04272820
cg04273422
cg04273431
cg04273604
cg04273622
cg04273661
cg04273811
cg04273871
cg04274199
cg04274288
cg04274340
cg04274356
cg04274990
cg04275027
cg04275172
cg04275362
cg04275456
cg04275506
cg04275692
cg04275977
cg04276005
cg04276057
cg04276288
cg04276301
cg04276302
cg04276316
cg04276417
cg04276536
cg04276626
cg04276750
cg04276765
cg04276894
cg04276951
cg04276953
cg04277056
cg04277097
cg04277125
cg04277232
cg04277560
cg04277821
cg04277893
cg04277993
cg04278105
cg04278168
cg04278197
cg04278371
cg04278444
cg04278975
cg04279139
cg04279164
cg04279411
cg04279801
cg04280548
cg04280590
cg04280772
cg04281019
cg04281209
cg04281344
cg04281426
cg04281738
cg04281898
cg04282082
cg04282125
cg04282258
cg04282298
cg04282607
cg04282694
cg04282723
cg04282912
cg04283307
cg04283815
cg04283926
cg04283938
cg04284033
cg04284063
cg04284122
cg04284140
cg04284150
cg04284164
cg04284169
cg04284196
cg04284321
cg04284530
cg04284658
cg04284678
cg04284956
cg04284993
cg04285194
cg04285318
cg04285362
cg04285493
cg04285652
cg04285666
cg04285710
cg04285822
cg04285869
cg04285935
cg04286030
cg04286194
cg04286297
cg04286377
cg04286438
cg04286455
cg04286558
cg04286697
cg04286719
cg04286823
cg04286959
cg04287168
cg04287259
cg04287574
cg04287686
cg04287755
cg04288108
cg04289033
cg04289036
cg04289078
cg04289208
cg04289385
cg04289575
cg04289624
cg04289880
cg04290108
cg04290346
cg04290427
cg04290586
cg04290826
cg04291221
cg04291430
cg04291891
cg04291946
cg04291970
cg04292104
cg04292830
cg04292941
cg04292976
cg04292993
cg04293152
cg04293307
cg04293325
cg04293460
cg04293489
cg04293526
cg04293602
cg04293703
cg04293770
cg04293778
cg04293891
cg04293948
cg04294190
cg04294388
cg04294894
cg04295094
cg04295144
cg04295202
cg04295258
cg04295322
cg04295372
cg04295543
cg04295549
cg04296203
cg04296540
cg04296837
cg04297105
cg04297457
cg04297507
cg04297819
cg04297995
cg04298224
cg04298253
cg04298434
cg04298857
cg04298953
cg04299028
cg04299080
cg04299200
cg04299274
cg04299439
cg04299808
cg04300115
cg04300161
cg04300278
cg04300684
cg04301263
cg04301343
cg04301614
cg04301738
cg04302194
cg04302300
cg04302570
cg04302628
cg04302775
cg04303033
cg04303139
cg04303330
cg04303382
cg04303509
cg04303560
cg04303590
cg04303920
cg04304033
cg04304036
cg04304054
cg04304121
cg04304130
cg04304450
cg04304509
cg04304561
cg04304705
cg04304802
cg04304932
cg04304978
cg04305036
cg04305228
cg04305325
cg04305374
cg04305399
cg04305539
cg04305621
cg04305653
cg04305673
cg04305725
cg04305808
cg04305821
cg04305913
cg04306063
cg04306069
cg04306135
cg04306220
cg04306489
cg04306507
cg04306926
cg04306992
cg04307083
cg04307107
cg04307457
cg04307561
cg04307594
cg04307710
cg04307853
cg04308040
cg04308167
cg04308185
cg04308346
cg04308443
cg04308589
cg04308657
cg04308769
cg04308882
cg04309037
cg04309194
cg04309214
cg04309234
cg04309375
cg04309480
cg04309849
cg04309885
cg04310180
cg04310331
cg04310460
cg04310488
cg04310849
cg04311326
cg04311403
cg04311860
cg04311961
cg04311964
cg04312119
cg04312209
cg04312604
cg04313071
cg04313338
cg04313565
cg04313735
cg04313756
cg04313941
cg04314225
cg04314261
cg04314624
cg04315554
cg04315646
cg04315682
cg04315692
cg04315771
cg04316233
cg04316353
cg04316429
cg04316537
cg04316925
cg04317147
cg04317399
cg04317765
cg04317927
cg04318320
cg04318327
cg04318353
cg04318546
cg04319276
cg04319399
cg04319462
cg04319611
cg04319659
cg04319873
cg04319895
cg04319929
cg04320257
cg04320476
cg04320510
cg04320635
cg04320787
cg04321126
cg04321224
cg04321240
cg04321267
cg04321303
cg04321396
cg04321555
cg04321618
cg04321714
cg04321793
cg04322162
cg04322176
cg04322202
cg04322210
cg04323427
cg04323713
cg04323785
cg04323814
cg04323925
cg04324276
cg04324498
cg04324559
cg04324615
cg04324666
cg04324917
cg04325130
cg04325221
cg04325312
cg04325591
cg04325632
cg04325960
cg04326023
cg04326198
cg04326337
cg04326348
cg04326499
cg04326562
cg04326808
cg04327247
cg04327538
cg04328477
cg04328562
cg04328729
cg04328826
cg04329105
cg04329125
cg04329347
cg04329351
cg04329477
cg04329478
cg04329551
cg04329736
cg04329845
cg04329870
cg04330122
cg04330176
cg04330326
cg04330371
cg04330513
cg04330597
cg04330683
cg04330881
cg04331511
cg04331601
cg04331647
cg04331802
cg04331960
cg04332163
cg04332373
cg04332619
cg04332747
cg04332818
cg04333296
cg04333575
cg04333867
cg04334011
cg04334016
cg04334121
cg04334324
cg04334406
cg04334496
cg04334564
cg04334651
cg04334723
cg04334727
cg04335293
cg04335343
cg04335523
cg04335562
cg04335565
cg04335714
cg04335815
cg04336159
cg04336379
cg04336561
cg04337034
cg04337174
cg04337176
cg04337188
cg04337270
cg04337278
cg04337358
cg04337403
cg04337534
cg04337618
cg04337653
cg04337828
cg04337854
cg04337944
cg04338025
cg04338074
cg04338119
cg04338129
cg04338134
cg04338156
cg04338250
cg04338446
cg04338556
cg04338652
cg04338863
cg04338871
cg04338890
cg04338966
cg04339360
cg04339462
cg04339790
cg04339837
cg04339882
cg04339947
cg04340258
cg04340435
cg04340481
cg04340502
cg04340553
cg04340585
cg04340595
cg04340729
cg04340874
cg04340918
cg04341343
cg04341544
cg04341806
cg04342110
cg04342202
cg04342259
cg04342295
cg04342483
cg04342484
cg04342594
cg04342863
cg04343101
cg04343242
cg04343775
cg04343883
cg04343928
cg04343971
cg04344000
cg04344018
cg04344233
cg04344476
cg04344683
cg04344695
cg04344730
cg04344749
cg04344792
cg04344875
cg04345034
cg04345118
cg04345559
cg04345694
cg04346128
cg04346283
cg04346410
cg04346672
cg04346683
cg04347016
cg04347161
cg04347264
cg04347414
cg04347447
cg04347477
cg04348023
cg04348183
cg04348222
cg04348250
cg04348265
cg04348558
cg04348643
cg04348689
cg04348707
cg04348709
cg04349021
cg04349117
cg04349243
cg04349266
cg04349420
cg04349561
cg04349727
cg04349815
cg04349839
cg04349985
cg04350120
cg04350202
cg04350215
cg04350307
cg04350311
cg04350421
cg04350645
cg04350675
cg04351062
cg04351156
cg04351185
cg04351541
cg04351585
cg04351776
cg04351793
cg04351905
cg04352006
cg04352088
cg04352168
cg04352272
cg04352305
cg04352310
cg04352404
cg04352495
cg04352587
cg04352763
cg04353053
cg04353106
cg04353131
cg04353171
cg04353359
cg04353586
cg04353769
cg04353997
cg04354002
cg04354077
cg04354393
cg04354671
cg04354714
cg04355697
cg04356090
cg04356968
cg04357717
cg04357841
cg04357965
cg04358214
cg04358463
cg04358685
cg04359022
cg04359250
cg04359302
cg04359324
cg04359527
cg04359753
cg04359828
cg04359840
cg04359915
cg04359978
cg04360233
cg04360793
cg04361126
cg04361556
cg04361749
cg04361926
cg04362002
cg04362096
cg04362211
cg04362315
cg04362614
cg04362706
cg04362716
cg04362790
cg04362853
cg04362886
cg04362887
cg04362989
cg04363228
cg04363281
cg04363282
cg04363470
cg04363536
cg04363703
cg04364219
cg04364230
cg04364261
cg04364311
cg04364463
cg04364504
cg04364695
cg04364726
cg04364728
cg04364752
cg04364764
cg04364889
cg04364973
cg04365102
cg04365180
cg04365202
cg04365452
cg04365568
cg04365609
cg04365696
cg04365699
cg04365721
cg04366076
cg04366104
cg04366628
cg04366994
cg04367107
cg04367164
cg04367216
cg04367345
cg04367427
cg04367503
cg04368076
cg04368094
cg04368257
cg04368664
cg04368724
cg04368789
cg04368836
cg04368843
cg04368939
cg04368971
cg04369306
cg04369341
cg04369350
cg04369491
cg04369574
cg04369903
cg04369919
cg04369957
cg04370106
cg04370174
cg04370247
cg04370730
cg04370829
cg04370983
cg04371130
cg04371413
cg04371567
cg04371780
cg04371950
cg04372079
cg04372674
cg04372933
cg04373106
cg04373117
cg04373285
cg04373334
cg04373359
cg04373435
cg04373487
cg04373587
cg04373760
cg04373948
cg04374006
cg04374015
cg04374190
cg04374393
cg04374719
cg04374786
cg04374813
cg04374959
cg04375087
cg04375225
cg04375683
cg04375688
cg04375784
cg04376123
cg04376312
cg04376617
cg04376747
cg04376782
cg04376820
cg04376887
cg04376997
cg04377061
cg04377131
cg04377282
cg04377288
cg04377609
cg04377618
cg04377849
cg04377908
cg04378167
cg04378182
cg04378288
cg04378886
cg04379041
cg04379348
cg04379409
cg04379416
cg04379642
cg04380107
cg04380118
cg04380213
cg04380269
cg04380297
cg04380681
cg04381049
cg04381249
cg04381888
cg04381957
cg04382108
cg04382250
cg04382358
cg04382396
cg04382416
cg04382501
cg04382643
cg04383038
cg04383058
cg04383212
cg04383703
cg04383715
cg04383836
cg04383849
cg04384031
cg04384033
cg04384112
cg04384123
cg04384208
cg04384209
cg04384491
cg04384626
cg04384638
cg04384810
cg04384912
cg04385420
cg04385519
cg04385818
cg04386400
cg04386614
cg04386642
cg04386839
cg04387059
cg04387073
cg04387347
cg04387592
cg04387597
cg04387658
cg04387820
cg04387835
cg04388053
cg04388075
cg04388244
cg04388278
cg04388409
cg04388548
cg04388657
cg04388666
cg04388863
cg04388919
cg04388989
cg04389058
cg04389164
cg04389328
cg04389398
cg04389533
cg04389838
cg04389917
cg04389921
cg04389950
cg04389994
cg04390274
cg04390328
cg04390488
cg04390683
cg04390734
cg04391048
cg04391064
cg04391135
cg04391186
cg04391232
cg04391391
cg04391401
cg04391463
cg04391540
cg04391588
cg04391666
cg04391718
cg04391754
cg04391849
cg04391957
cg04391972
cg04392082
cg04392220
cg04392293
cg04392488
cg04392578
cg04392694
cg04393339
cg04393452
cg04393693
cg04394031
cg04394390
cg04394529
cg04394710
cg04394724
cg04395071
cg04395167
cg04395230
cg04395689
cg04395954
cg04396010
cg04396462
cg04396711
cg04396772
cg04396850
cg04396936
cg04396998
cg04397137
cg04397884
cg04398060
cg04398156
cg04398171
cg04398180
cg04398190
cg04398282
cg04398322
cg04398451
cg04398526
cg04398581
cg04398759
cg04398861
cg04398950
cg04398978
cg04399085
cg04399205
cg04399289
cg04399565
cg04399631
cg04399875
cg04399899
cg04400047
cg04400072
cg04400145
cg04400147
cg04400496
cg04400533
cg04400620
cg04400653
cg04400841
cg04400972
cg04401067
cg04401100
cg04401876
cg04402007
cg04402351
cg04402798
cg04402828
cg04402891
cg04403049
cg04403415
cg04403423
cg04403474
cg04403488
cg04403809
cg04403850
cg04404240
cg04404304
cg04404381
cg04404489
cg04404543
cg04404694
cg04404772
cg04404982
cg04405075
cg04405332
cg04405541
cg04405547
cg04405704
cg04406111
cg04406114
cg04406254
cg04406307
cg04406436
cg04406445
cg04406620
cg04406762
cg04406784
cg04406863
cg04406981
cg04407063
cg04407215
cg04407248
cg04407305
cg04407388
cg04407417
cg04407490
cg04407530
cg04407762
cg04407776
cg04407872
cg04408104
cg04408162
cg04408483
cg04409030
cg04409319
cg04409427
cg04409509
cg04409981
cg04410024
cg04410039
cg04410355
cg04410448
cg04410715
cg04410756
cg04410989
cg04411041
cg04411044
cg04411086
cg04411201
cg04411337
cg04411342
cg04411442
cg04411449
cg04411541
cg04412099
cg04412116
cg04412303
cg04412481
cg04412755
cg04412950
cg04413089
cg04413147
cg04413153
cg04413320
cg04413853
cg04414307
cg04414451
cg04414509
cg04414720
cg04414860
cg04414975
cg04415114
cg04415176
cg04415297
cg04415599
cg04415610
cg04415736
cg04415780
cg04415896
cg04416111
cg04416302
cg04416734
cg04416898
cg04417236
cg04418091
cg04418330
cg04418355
cg04418434
cg04419883
cg04420335
cg04420349
cg04420516
cg04420723
cg04420862
cg04420917
cg04421271
cg04421348
cg04421392
cg04421583
cg04421602
cg04421611
cg04421679
cg04421713
cg04421915
cg04422003
cg04422019
cg04422625
cg04422741
cg04422742
cg04422802
cg04422903
cg04423294
cg04423314
cg04423572
cg04423635
cg04424060
cg04424215
cg04424544
cg04424605
cg04424643
cg04424721
cg04425005
cg04425201
cg04425551
cg04425701
cg04425710
cg04425920
cg04426653
cg04427003
cg04427254
cg04427437
cg04427462
cg04427469
cg04427490
cg04427498
cg04427512
cg04427651
cg04428139
cg04428163
cg04428662
cg04428826
cg04429994
cg04430529
cg04430775
cg04430797
cg04430911
cg04431002
cg04431119
cg04431133
cg04431143
cg04431254
cg04431331
cg04431346
cg04431508
cg04431777
cg04431788
cg04431829
cg04431844
cg04431935
cg04432319
cg04432599
cg04432695
cg04433322
cg04433354
cg04433909
cg04434147
cg04434244
cg04434491
cg04434593
cg04434871
cg04434994
cg04435236
cg04435241
cg04435420
cg04435632
cg04435885
cg04436207
cg04436383
cg04436389
cg04436431
cg04436459
cg04436469
cg04436528
cg04436554
cg04436634
cg04436701
cg04436724
cg04436755
cg04436964
cg04436971
cg04437407
cg04437482
cg04437762
cg04438064
cg04438098
cg04438395
cg04438497
cg04438558
cg04438688
cg04438997
cg04439218
cg04439252
cg04439458
cg04439622
cg04439776
cg04440182
cg04440254
cg04440283
cg04440361
cg04440811
cg04440885
cg04441333
cg04441405
cg04441667
cg04441775
cg04441847
cg04442042
cg04442388
cg04442417
cg04442426
cg04442576
cg04442631
cg04442638
cg04442796
cg04442806
cg04442892
cg04443360
cg04443870
cg04444027
cg04444104
cg04444369
cg04444506
cg04444583
cg04444661
cg04444942
cg04444949
cg04445427
cg04445570
cg04445851
cg04445871
cg04446279
cg04446453
cg04446501
cg04446579
cg04446724
cg04446992
cg04447128
cg04447362
cg04447621
cg04447756
cg04448014
cg04448345
cg04448476
cg04448477
cg04448487
cg04448933
cg04449473
cg04449562
cg04449953
cg04450003
cg04450032
cg04450052
cg04450456
cg04450459
cg04450501
cg04450606
cg04450797
cg04450855
cg04450857
cg04450994
cg04451031
cg04451175
cg04451570
cg04451770
cg04451880
cg04452092
cg04452095
cg04452195
cg04452203
cg04452311
cg04452362
cg04452906
cg04452961
cg04453050
cg04453124
cg04453138
cg04453371
cg04453511
cg04453550
cg04453594
cg04453792
cg04454050
cg04454086
cg04454215
cg04454285
cg04454571
cg04454576
cg04454807
cg04455058
cg04455430
cg04455646
cg04456238
cg04456245
cg04456492
cg04456547
cg04456754
cg04456861
cg04456892
cg04456916
cg04457069
cg04457114
cg04457317
cg04457354
cg04457481
cg04457572
cg04457631
cg04457658
cg04457792
cg04457794
cg04457979
cg04458023
cg04458159
cg04458206
cg04458368
cg04458776
cg04458919
cg04458969
cg04458972
cg04459030
cg04459086
cg04459499
cg04459545
cg04459939
cg04460361
cg04460364
cg04460557
cg04460609
cg04460816
cg04460847
cg04460961
cg04461013
cg04461101
cg04461123
cg04461197
cg04461477
cg04461481
cg04461566
cg04461586
cg04461678
cg04461745
cg04461800
cg04461802
cg04461851
cg04461867
cg04462378
cg04462547
cg04462561
cg04462662
cg04462931
cg04463386
cg04463607
cg04463638
cg04464122
cg04464276
cg04464357
cg04464446
cg04464548
cg04464719
cg04464727
cg04465078
cg04465154
cg04465185
cg04465730
cg04465784
cg04466214
cg04466394
cg04466484
cg04466549
cg04466743
cg04466886
cg04466963
cg04466995
cg04467093
cg04467119
cg04467320
cg04467334
cg04467549
cg04467589
cg04467618
cg04467639
cg04467832
cg04468092
cg04468198
cg04468380
cg04468568
cg04468671
cg04468741
cg04468817
cg04468927
cg04469016
cg04469731
cg04469880
cg04469998
cg04470044
cg04470072
cg04470085
cg04470676
cg04470754
cg04470969
cg04471045
cg04471151
cg04471202
cg04471325
cg04471485
cg04471507
cg04471822
cg04471890
cg04471919
cg04472001
cg04472009
cg04472083
cg04472592
cg04472685
cg04473095
cg04473167
cg04473235
cg04473280
cg04473405
cg04473569
cg04473654
cg04473763
cg04473902
cg04474049
cg04474085
cg04474257
cg04474277
cg04474280
cg04474366
cg04474832
cg04474988
cg04475095
cg04475157
cg04475307
cg04475846
cg04475868
cg04476341
cg04476394
cg04476508
cg04476531
cg04476626
cg04476764
cg04476846
cg04476865
cg04476874
cg04476891
cg04477079
cg04477431
cg04477681
cg04477789
cg04477962
cg04478015
cg04478080
cg04478180
cg04478251
cg04478428
cg04478605
cg04478795
cg04478817
cg04478875
cg04478905
cg04478930
cg04478931
cg04478991
cg04479041
cg04479212
cg04479464
cg04479472
cg04479713
cg04479860
cg04479876
cg04479987
cg04480106
cg04480325
cg04480376
cg04480767
cg04481053
cg04481096
cg04481126
cg04481170
cg04481181
cg04481603
cg04481779
cg04481923
cg04482331
cg04482628
cg04482712
cg04482812
cg04482825
cg04482884
cg04482892
cg04482971
cg04483101
cg04483469
cg04483701
cg04483936
cg04484126
cg04484136
cg04484415
cg04484695
cg04484967
cg04484984
cg04484994
cg04485065
cg04485362
cg04485799
cg04485850
cg04485956
cg04486013
cg04486022
cg04486050
cg04486436
cg04486725
cg04486919
cg04487008
cg04487158
cg04487205
cg04487296
cg04487479
cg04487600
cg04487659
cg04487720
cg04487855
cg04487904
cg04488036
cg04488111
cg04488145
cg04488373
cg04488487
cg04488527
cg04488529
cg04488647
cg04488758
cg04488853
cg04489366
cg04489548
cg04489573
cg04489586
cg04490024
cg04490037
cg04490207
cg04490211
cg04490945
cg04491321
cg04491443
cg04491808
cg04491917
cg04492048
cg04492086
cg04492174
cg04492193
cg04492228
cg04492263
cg04492369
cg04492496
cg04492858
cg04492982
cg04493000
cg04493054
cg04493247
cg04493316
cg04493401
cg04493558
cg04493818
cg04493908
cg04494051
cg04494059
cg04494122
cg04494136
cg04494562
cg04494791
cg04494800
cg04495219
cg04495336
cg04495354
cg04495420
cg04495670
cg04495891
cg04495944
cg04495993
cg04496042
cg04496108
cg04496281
cg04496791
cg04496824
cg04496906
cg04496920
cg04497015
cg04497165
cg04497389
cg04497512
cg04497684
cg04498014
cg04498159
cg04498198
cg04498349
cg04498679
cg04498801
cg04498921
cg04499011
cg04499015
cg04499083
cg04499646
cg04499648
cg04499701
cg04500084
cg04500377
cg04500437
cg04500819
cg04500879
cg04500896
cg04500986
cg04501176
cg04501372
cg04502407
cg04502490
cg04502517
cg04502620
cg04502814
cg04502852
cg04503319
cg04503570
cg04503600
cg04503912
cg04504006
cg04504043
cg04504062
cg04504205
cg04504217
cg04505023
cg04505252
cg04505313
cg04505348
cg04505349
cg04505435
cg04505523
cg04505750
cg04505972
cg04506190
cg04506553
cg04506569
cg04506928
cg04507071
cg04507562
cg04507925
cg04508114
cg04508216
cg04508312
cg04508467
cg04508575
cg04508648
cg04508701
cg04508739
cg04508951
cg04509100
cg04509221
cg04509446
cg04509542
cg04509882
cg04510153
cg04510209
cg04510282
cg04510398
cg04510459
cg04510564
cg04510874
cg04511104
cg04511125
cg04511182
cg04511444
cg04511534
cg04511619
cg04511702
cg04512786
cg04512892
cg04512917
cg04512965
cg04512966
cg04513214
cg04513227
cg04513311
cg04513411
cg04513422
cg04513540
cg04513861
cg04513912
cg04514047
cg04514206
cg04514255
cg04514392
cg04514469
cg04514644
cg04514683
cg04514998
cg04515042
cg04515200
cg04515268
cg04515524
cg04515567
cg04515608
cg04515702
cg04515913
cg04515986
cg04516022
cg04516112
cg04516203
cg04516379
cg04516672
cg04517044
cg04517079
cg04517263
cg04517274
cg04517282
cg04517343
cg04517429
cg04517524
cg04517738
cg04517749
cg04518195
cg04518304
cg04518342
cg04518959
cg04518985
cg04519403
cg04519462
cg04519485
cg04519487
cg04519622
cg04519626
cg04519775
cg04519870
cg04519916
cg04520078
cg04520169
cg04520251
cg04520340
cg04520370
cg04520693
cg04520704
cg04520793
cg04521004
cg04521224
cg04521244
cg04521333
cg04521449
cg04521626
cg04521724
cg04521765
cg04521867
cg04522003
cg04522045
cg04522374
cg04522432
cg04522575
cg04522625
cg04522691
cg04522721
cg04522821
cg04522866
cg04522915
cg04522932
cg04522949
cg04522984
cg04523090
cg04523291
cg04523589
cg04523867
cg04523868
cg04524040
cg04524088
cg04524239
cg04524433
cg04524478
cg04524513
cg04524770
cg04525335
cg04525398
cg04525408
cg04525814
cg04525852
cg04525857
cg04526087
cg04526104
cg04526209
cg04526298
cg04526480
cg04526584
cg04526737
cg04526858
cg04526883
cg04527202
cg04527335
cg04527369
cg04527429
cg04527612
cg04527918
cg04527989
cg04528038
cg04528352
cg04528382
cg04528445
cg04528545
cg04528720
cg04528819
cg04528931
cg04529193
cg04529406
cg04529486
cg04529713
cg04529865
cg04529938
cg04530015
cg04530127
cg04530214
cg04530628
cg04530844
cg04530978
cg04531473
cg04531704
cg04531756
cg04531781
cg04532033
cg04532057
cg04532200
cg04532613
cg04532707
cg04532834
cg04532859
cg04533078
cg04533116
cg04533214
cg04533266
cg04533623
cg04533751
cg04534026
cg04534077
cg04534231
cg04534404
cg04535236
cg04535665
cg04535746
cg04535803
cg04535945
cg04535966
cg04536393
cg04536588
cg04536704
cg04536765
cg04536829
cg04536844
cg04536856
cg04536893
cg04536922
cg04537170
cg04537229
cg04537282
cg04537394
cg04537602
cg04537738
cg04538289
cg04538990
cg04539155
cg04539172
cg04539240
cg04539283
cg04539476
cg04539705
cg04539775
cg04539895
cg04539957
cg04540061
cg04540493
cg04540712
cg04540882
cg04541293
cg04541607
cg04541670
cg04542030
cg04542047
cg04542489
cg04542653
cg04542977
cg04543077
cg04543115
cg04543273
cg04543289
cg04543510
cg04543600
cg04543865
cg04543901
cg04544017
cg04544033
cg04544196
cg04544267
cg04544699
cg04544858
cg04544908
cg04544946
cg04545079
cg04545296
cg04545516
cg04545659
cg04545963
cg04546041
cg04546097
cg04546181
cg04546186
cg04546557
cg04546573
cg04546899
cg04547002
cg04547181
cg04547675
cg04548002
cg04548076
cg04548156
cg04548204
cg04548327
cg04548336
cg04548463
cg04548483
cg04548519
cg04548722
cg04548815
cg04548856
cg04548926
cg04549076
cg04549162
cg04549288
cg04549418
cg04549460
cg04549524
cg04550079
cg04550103
cg04550474
cg04550524
cg04550697
cg04550712
cg04550823
cg04550950
cg04551118
cg04551395
cg04551500
cg04551630
cg04551655
cg04551776
cg04551925
cg04552132
cg04552206
cg04552319
cg04552418
cg04552555
cg04552585
cg04552811
cg04552852
cg04553112
cg04553232
cg04553623
cg04553690
cg04553838
cg04553960
cg04554122
cg04554195
cg04554272
cg04554505
cg04554576
cg04554613
cg04554817
cg04554928
cg04554929
cg04555665
cg04555771
cg04555941
cg04555966
cg04556126
cg04556210
cg04556393
cg04556418
cg04556472
cg04556646
cg04556938
cg04557057
cg04557294
cg04557883
cg04558115
cg04558166
cg04558175
cg04558322
cg04558386
cg04558707
cg04558749
cg04559508
cg04559604
cg04559779
cg04559824
cg04559896
cg04559908
cg04559909
cg04560015
cg04560093
cg04560098
cg04560213
cg04560225
cg04560456
cg04560531
cg04560668
cg04560741
cg04561005
cg04561120
cg04561261
cg04561571
cg04561731
cg04561753
cg04561791
cg04561804
cg04561937
cg04562217
cg04562330
cg04562491
cg04562588
cg04562589
cg04562683
cg04562714
cg04562757
cg04563046
cg04563169
cg04563215
cg04563438
cg04563543
cg04563693
cg04563718
cg04563766
cg04563946
cg04563996
cg04564000
cg04564003
cg04564481
cg04564515
cg04565008
cg04565201
cg04565255
cg04565337
cg04565473
cg04565490
cg04565740
cg04566512
cg04566534
cg04566677
cg04567009
cg04567302
cg04567323
cg04567334
cg04567445
cg04567517
cg04567661
cg04567731
cg04567738
cg04568054
cg04568264
cg04568564
cg04568613
cg04568774
cg04568799
cg04568819
cg04568823
cg04569152
cg04569165
cg04569179
cg04569233
cg04569313
cg04569429
cg04569608
cg04569615
cg04569651
cg04570265
cg04570551
cg04570735
cg04571130
cg04571189
cg04571233
cg04571584
cg04571941
cg04572206
cg04572258
cg04572429
cg04572540
cg04572706
cg04572860
cg04572930
cg04572969
cg04573316
cg04573398
cg04573500
cg04573550
cg04573653
cg04573661
cg04573702
cg04573706
cg04573771
cg04573845
cg04573851
cg04573872
cg04573935
cg04574034
cg04574090
cg04574135
cg04574346
cg04574480
cg04574956
cg04575155
cg04575202
cg04575393
cg04575427
cg04575699
cg04576021
cg04576048
cg04576182
cg04576213
cg04576298
cg04576317
cg04576707
cg04576764
cg04576847
cg04577162
cg04577249
cg04577395
cg04577451
cg04577789
cg04578090
cg04578149
cg04578317
cg04578397
cg04578792
cg04578894
cg04578903
cg04579171
cg04579254
cg04579263
cg04579398
cg04579415
cg04579507
cg04579632
cg04580179
cg04580344
cg04580443
cg04581018
cg04581073
cg04581293
cg04581516
cg04581537
cg04582010
cg04582254
cg04582263
cg04582295
cg04582365
cg04582424
cg04582672
cg04582861
cg04582871
cg04582938
cg04583000
cg04583074
cg04583163
cg04583195
cg04583232
cg04583339
cg04583430
cg04583842
cg04583874
cg04584103
cg04584275
cg04584700
cg04584872
cg04585209
cg04585227
cg04585378
cg04585389
cg04585390
cg04585787
cg04585822
cg04585937
cg04586023
cg04586126
cg04586299
cg04586332
cg04586348
cg04586403
cg04586418
cg04586492
cg04586579
cg04586722
cg04587084
cg04587161
cg04587424
cg04587581
cg04587626
cg04587858
cg04587886
cg04587910
cg04588051
cg04588138
cg04588248
cg04588257
cg04588336
cg04588380
cg04588436
cg04588473
cg04588710
cg04589118
cg04589210
cg04589521
cg04589523
cg04589674
cg04589761
cg04589828
cg04590119
cg04590170
cg04590434
cg04590638
cg04590721
cg04590790
cg04590841
cg04591018
cg04591034
cg04591230
cg04591469
cg04591623
cg04591648
cg04591709
cg04592144
cg04592413
cg04592728
cg04592811
cg04593531
cg04593538
cg04593696
cg04593880
cg04594378
cg04594452
cg04595200
cg04595372
cg04595479
cg04595807
cg04596004
cg04596429
cg04596842
cg04597312
cg04597393
cg04597433
cg04597449
cg04597545
cg04597657
cg04597658
cg04597765
cg04597894
cg04597975
cg04597985
cg04598035
cg04598121
cg04598292
cg04598517
cg04598670
cg04598774
cg04599026
cg04599041
cg04599149
cg04599158
cg04599297
cg04599341
cg04599356
cg04599403
cg04599612
cg04599785
cg04599922
cg04600000
cg04600027
cg04600055
cg04600077
cg04600092
cg04600297
cg04600699
cg04600795
cg04600798
cg04600984
cg04601137
cg04601296
cg04601775
cg04602284
cg04602696
cg04602747
cg04602755
cg04602992
cg04603130
cg04603419
cg04603796
cg04603811
cg04603818
cg04603976
cg04604050
cg04604142
cg04604420
cg04604656
cg04604946
cg04605287
cg04605532
cg04605617
cg04605681
cg04605697
cg04605816
cg04605987
cg04606020
cg04606053
cg04606076
cg04606397
cg04606471
cg04606550
cg04606582
cg04606672
cg04606779
cg04606830
cg04606861
cg04607024
cg04607131
cg04607372
cg04607412
cg04607442
cg04607671
cg04607699
cg04608190
cg04608746
cg04608829
cg04608933
cg04609227
cg04609245
cg04609350
cg04609576
cg04609640
cg04609875
cg04609952
cg04610171
cg04610187
cg04610235
cg04610274
cg04610450
cg04610631
cg04610742
cg04611161
cg04611395
cg04611407
cg04611437
cg04611466
cg04611493
cg04611649
cg04611670
cg04611717
cg04611801
cg04611812
cg04612030
cg04612055
cg04612198
cg04612203
cg04612349
cg04612503
cg04612566
cg04612608
cg04612667
cg04612732
cg04612869
cg04612952
cg04612959
cg04613080
cg04613258
cg04613313
cg04613945
cg04614155
cg04614203
cg04614290
cg04614339
cg04614483
cg04614656
cg04614700
cg04615460
cg04615668
cg04615859
cg04615865
cg04617428
cg04617549
cg04617606
cg04617640
cg04617914
cg04617948
cg04618078
cg04618230
cg04618277
cg04619047
cg04619882
cg04620298
cg04620750
cg04620833
cg04621521
cg04621728
cg04621904
cg04621944
cg04621997
cg04622024
cg04622200
cg04622454
cg04622595
cg04622731
cg04622795
cg04622802
cg04623131
cg04623265
cg04623270
cg04623440
cg04623955
cg04624074
cg04624110
cg04624362
cg04624413
cg04624885
cg04625338
cg04625615
cg04625862
cg04625873
cg04625905
cg04625975
cg04626451
cg04626491
cg04626915
cg04627093
cg04627110
cg04627266
cg04627530
cg04627863
cg04628174
cg04628369
cg04628438
cg04628741
cg04628742
cg04628802
cg04629133
cg04629189
cg04629204
cg04629424
cg04629512
cg04629595
cg04629867
cg04629951
cg04630490
cg04630639
cg04630748
cg04630823
cg04630982
cg04631283
cg04631458
cg04631994
cg04632378
cg04632887
cg04632997
cg04633676
cg04633683
cg04634417
cg04634427
cg04634483
cg04635021
cg04635154
cg04635277
cg04635334
cg04635364
cg04635504
cg04635635
cg04635642
cg04635849
cg04635983
cg04636166
cg04636402
cg04636564
cg04636748
cg04636765
cg04636834
cg04636870
cg04636876
cg04636881
cg04636967
cg04637264
cg04637372
cg04637429
cg04637454
cg04637478
cg04637490
cg04637506
cg04637727
cg04637809
cg04638014
cg04638150
cg04638265
cg04638710
cg04638766
cg04639304
cg04639610
cg04639905
cg04639931
cg04640076
cg04640109
cg04640197
cg04640528
cg04640729
cg04640865
cg04640885
cg04640913
cg04640920
cg04640971
cg04640972
cg04641860
cg04642165
cg04642300
cg04642306
cg04642669
cg04642741
cg04643437
cg04643444
cg04643524
cg04643527
cg04643655
cg04643822
cg04643920
cg04644049
cg04645039
cg04645050
cg04645070
cg04645150
cg04645160
cg04645534
cg04645676
cg04645914
cg04646173
cg04646186
cg04646282
cg04646674
cg04646842
cg04647494
cg04647529
cg04647790
cg04647835
cg04647918
cg04647982
cg04648048
cg04648334
cg04648480
cg04648494
cg04649441
cg04649530
cg04649587
cg04649598
cg04649769
cg04650094
cg04650238
cg04650322
cg04650403
cg04650653
cg04650834
cg04650948
cg04651137
cg04651240
cg04651601
cg04651603
cg04651781
cg04652097
cg04652208
cg04652270
cg04652282
cg04652496
cg04652522
cg04652943
cg04653021
cg04653308
cg04653337
cg04653364
cg04653522
cg04653776
cg04653893
cg04653913
cg04654167
cg04654288
cg04654299
cg04654363
cg04654429
cg04654489
cg04654530
cg04654716
cg04654917
cg04655481
cg04655834
cg04656009
cg04656042
cg04656051
cg04656070
cg04656101
cg04656424
cg04656451
cg04656692
cg04656831
cg04656882
cg04657000
cg04657044
cg04657146
cg04657183
cg04657325
cg04657470
cg04657684
cg04657768
cg04658021
cg04658038
cg04658077
cg04658243
cg04658357
cg04658405
cg04658679
cg04658699
cg04658841
cg04659154
cg04659537
cg04659622
cg04659901
cg04659961
cg04660111
cg04660147
cg04660422
cg04660984
cg04661382
cg04661436
cg04661457
cg04661629
cg04661709
cg04661929
cg04662184
cg04662250
cg04662369
cg04662532
cg04662594
cg04662609
cg04662629
cg04662828
cg04662961
cg04663017
cg04663057
cg04663285
cg04663292
cg04663556
cg04663564
cg04663797
cg04663842
cg04664161
cg04664179
cg04664309
cg04664342
cg04664465
cg04664697
cg04664897
cg04664968
cg04665204
cg04665287
cg04665374
cg04665423
cg04665604
cg04665867
cg04665930
cg04666465
cg04666911
cg04667114
cg04667664
cg04667719
cg04668137
cg04668301
cg04668642
cg04669407
cg04669668
cg04669894
cg04669895
cg04670031
cg04670168
cg04670568
cg04670857
cg04671206
cg04671462
cg04671476
cg04671541
cg04671611
cg04671614
cg04671659
cg04671734
cg04671739
cg04671742
cg04672103
cg04672210
cg04672506
cg04672622
cg04672650
cg04672903
cg04672979
cg04673446
cg04673462
cg04673465
cg04673666
cg04673737
cg04673937
cg04674060
cg04674267
cg04674315
cg04674357
cg04674389
cg04674406
cg04674421
cg04674508
cg04674568
cg04674755
cg04674832
cg04674956
cg04675221
cg04675246
cg04675251
cg04675542
cg04675946
cg04676388
cg04676446
cg04676482
cg04676766
cg04677123
cg04677158
cg04677340
cg04677405
cg04677410
cg04677622
cg04677683
cg04677846
cg04677942
cg04678231
cg04678315
cg04678336
cg04678392
cg04678936
cg04678950
cg04679031
cg04679530
cg04679782
cg04679849
cg04679902
cg04680209
cg04680393
cg04680738
cg04680743
cg04681525
cg04681579
cg04681845
cg04682133
cg04682135
cg04682193
cg04682580
cg04682699
cg04682775
cg04682802
cg04682905
cg04682969
cg04682977
cg04683068
cg04683516
cg04683551
cg04683740
cg04683824
cg04683830
cg04684114
cg04684152
cg04684481
cg04685170
cg04685186
cg04685253
cg04685302
cg04685387
cg04685392
cg04685442
cg04685738
cg04685747
cg04685865
cg04685954
cg04686204
cg04686354
cg04686481
cg04686763
cg04687040
cg04687241
cg04687310
cg04687409
cg04687439
cg04687486
cg04687517
cg04687551
cg04687616
cg04688104
cg04688330
cg04688450
cg04688476
cg04688596
cg04688788
cg04688815
cg04688889
cg04689048
cg04689058
cg04689379
cg04689451
cg04689773
cg04689880
cg04690110
cg04690482
cg04690567
cg04690729
cg04690917
cg04691144
cg04691180
cg04691264
cg04691669
cg04691795
cg04692023
cg04692301
cg04692403
cg04692454
cg04692506
cg04692538
cg04692870
cg04693014
cg04693046
cg04693256
cg04693379
cg04693423
cg04693782
cg04693787
cg04694022
cg04694205
cg04694209
cg04694239
cg04694619
cg04694744
cg04694812
cg04694875
cg04695027
cg04695077
cg04695373
cg04695513
cg04695635
cg04695882
cg04696059
cg04696720
cg04696780
cg04696881
cg04696943
cg04696980
cg04697056
cg04697227
cg04697265
cg04697454
cg04697624
cg04699145
cg04699162
cg04699199
cg04699272
cg04699313
cg04699394
cg04699482
cg04699519
cg04699668
cg04700055
cg04700474
cg04700930
cg04701181
cg04701505
cg04701628
cg04701716
cg04702509
cg04702527
cg04702872
cg04702940
cg04703221
cg04703535
cg04703696
cg04703800
cg04703867
cg04703912
cg04703951
cg04704064
cg04704169
cg04704198
cg04704247
cg04704294
cg04704449
cg04704487
cg04704634
cg04704683
cg04704856
cg04705068
cg04705084
cg04705499
cg04705866
cg04705952
cg04706201
cg04706229
cg04706556
cg04706597
cg04706995
cg04707013
cg04707254
cg04707332
cg04707519
cg04707706
cg04707715
cg04708036
cg04708216
cg04708264
cg04708321
cg04708601
cg04708790
cg04709035
cg04709120
cg04709144
cg04709306
cg04709675
cg04709703
cg04709736
cg04709771
cg04709822
cg04710115
cg04710179
cg04710226
cg04710528
cg04710661
cg04710768
cg04711474
cg04711526
cg04711622
cg04712122
cg04712321
cg04712361
cg04712635
cg04713042
cg04713352
cg04713531
cg04713789
cg04714076
cg04714110
cg04714195
cg04714466
cg04714478
cg04714787
cg04715120
cg04715503
cg04715572
cg04716261
cg04716394
cg04716447
cg04716478
cg04716530
cg04716990
cg04716996
cg04717143
cg04717595
cg04717613
cg04717703
cg04717802
cg04717837
cg04717895
cg04718050
cg04718145
cg04718234
cg04718304
cg04718447
cg04718492
cg04718702
cg04719215
cg04719721
cg04720065
cg04720348
cg04720592
cg04720596
cg04720797
cg04721087
cg04721098
cg04721302
cg04721825
cg04721828
cg04721884
cg04722059
cg04722177
cg04722215
cg04722283
cg04722349
cg04722391
cg04722511
cg04722593
cg04722901
cg04723534
cg04723680
cg04723721
cg04724319
cg04724406
cg04724477
cg04724522
cg04724540
cg04724659
cg04724807
cg04725166
cg04725313
cg04725637
cg04725776
cg04726013
cg04726200
cg04726250
cg04726360
cg04726374
cg04726439
cg04726446
cg04726535
cg04726824
cg04727071
cg04727357
cg04727458
cg04727522
cg04728180
cg04728310
cg04728402
cg04728413
cg04728429
cg04728789
cg04728863
cg04728919
cg04728978
cg04729173
cg04729574
cg04729609
cg04729655
cg04729913
cg04730047
cg04730254
cg04730365
cg04730443
cg04730459
cg04730665
cg04730685
cg04730768
cg04730794
cg04730825
cg04730850
cg04730882
cg04730930
cg04731038
cg04731120
cg04731384
cg04731448
cg04731544
cg04731624
cg04731714
cg04731988
cg04732303
cg04732357
cg04732968
cg04733365
cg04733533
cg04733537
cg04733624
cg04733787
cg04733838
cg04733856
cg04733933
cg04734076
cg04734784
cg04734841
cg04735129
cg04735481
cg04735509
cg04735632
cg04735660
cg04735773
cg04735908
cg04735948
cg04736217
cg04736401
cg04736562
cg04736625
cg04736951
cg04737087
cg04737133
cg04737137
cg04737150
cg04737405
cg04737758
cg04737759
cg04737845
cg04737881
cg04737885
cg04737916
cg04737991
cg04737993
cg04738109
cg04738151
cg04738169
cg04738224
cg04738237
cg04738355
cg04738464
cg04738877
cg04738965
cg04739156
cg04739200
cg04739460
cg04739648
cg04739880
cg04740205
cg04740359
cg04740477
cg04740679
cg04740898
cg04741094
cg04741118
cg04741211
cg04741366
cg04741880
cg04742282
cg04742334
cg04742384
cg04742397
cg04742556
cg04742605
cg04742624
cg04742671
cg04742719
cg04742780
cg04742977
cg04742985
cg04743066
cg04743510
cg04743650
cg04743872
cg04743883
cg04743945
cg04744093
cg04744379
cg04744409
cg04744624
cg04744713
cg04744717
cg04744735
cg04745004
cg04745064
cg04745161
cg04745336
cg04745384
cg04745491
cg04745662
cg04745771
cg04746089
cg04746197
cg04747180
cg04747322
cg04747619
cg04747824
cg04747827
cg04747996
cg04748223
cg04748511
cg04748546
cg04748704
cg04748834
cg04749066
cg04749316
cg04749372
cg04749453
cg04749507
cg04749549
cg04749631
cg04749732
cg04749740
cg04749873
cg04750099
cg04750100
cg04750265
cg04750421
cg04750536
cg04751149
cg04751276
cg04751549
cg04751736
cg04751761
cg04751839
cg04751886
cg04752042
cg04752053
cg04752257
cg04752263
cg04752650
cg04752680
cg04752716
cg04752768
cg04752812
cg04752871
cg04752885
cg04752945
cg04752992
cg04753078
cg04753469
cg04753583
cg04753836
cg04754011
cg04755227
cg04755365
cg04755523
cg04755561
cg04755604
cg04755674
cg04755771
cg04755857
cg04755999
cg04756223
cg04756491
cg04756515
cg04756577
cg04756594
cg04756597
cg04757081
cg04757093
cg04757168
cg04757239
cg04757345
cg04757350
cg04757410
cg04757411
cg04757492
cg04757499
cg04757806
cg04757991
cg04758026
cg04758329
cg04758387
cg04759112
cg04759114
cg04759227
cg04759376
cg04759648
cg04759651
cg04759756
cg04759982
cg04760448
cg04760493
cg04760604
cg04760708
cg04761231
cg04761746
cg04761768
cg04762129
cg04762312
cg04762351
cg04762552
cg04762615
cg04762815
cg04763156
cg04763519
cg04763994
cg04764056
cg04764584
cg04764624
cg04764812
cg04764839
cg04764898
cg04764902
cg04764907
cg04765098
cg04765207
cg04765277
cg04765303
cg04765420
cg04765483
cg04765904
cg04766005
cg04766061
cg04766365
cg04766834
cg04767174
cg04767507
cg04767522
cg04767753
cg04767841
cg04767897
cg04767934
cg04768368
cg04768425
cg04768479
cg04768501
cg04768557
cg04768606
cg04768697
cg04768713
cg04768884
cg04768970
cg04768998
cg04769341
cg04769798
cg04770282
cg04770364
cg04770370
cg04770751
cg04770764
cg04771084
cg04771100
cg04771199
cg04771285
cg04771413
cg04771433
cg04771669
cg04771673
cg04772328
cg04772575
cg04772797
cg04772947
cg04772948
cg04773376
cg04773529
cg04773645
cg04773818
cg04773864
cg04774043
cg04774103
cg04774239
cg04774364
cg04774505
cg04774581
cg04774597
cg04774696
cg04774770
cg04774822
cg04774951
cg04775059
cg04775304
cg04775627
cg04775824
cg04775856
cg04775890
cg04776231
cg04776357
cg04776445
cg04776489
cg04776718
cg04777091
cg04777112
cg04777348
cg04777352
cg04777644
cg04777824
cg04777971
cg04777988
cg04778012
cg04778125
cg04778755
cg04778855
cg04779161
cg04779233
cg04779297
cg04779428
cg04779796
cg04780380
cg04780434
cg04780481
cg04780563
cg04780726
cg04781080
cg04781095
cg04781305
cg04781339
cg04781494
cg04781580
cg04781638
cg04781916
cg04782002
cg04782146
cg04782213
cg04782472
cg04782552
cg04783151
cg04783228
cg04783231
cg04783450
cg04783977
cg04784101
cg04784196
cg04784212
cg04784315
cg04784316
cg04784410
cg04784635
cg04784672
cg04784699
cg04784898
cg04785187
cg04785213
cg04785587
cg04785900
cg04785902
cg04785931
cg04785972
cg04786201
cg04786204
cg04786207
cg04786592
cg04786889
cg04787211
cg04787728
cg04787756
cg04787775
cg04787784
cg04787888
cg04787916
cg04788390
cg04788743
cg04788926
cg04788957
cg04788999
cg04789318
cg04789365
cg04789403
cg04789475
cg04789529
cg04789602
cg04789663
cg04789687
cg04789818
cg04790129
cg04790147
cg04790148
cg04790154
cg04790169
cg04790755
cg04790874
cg04790887
cg04790923
cg04790977
cg04791080
cg04791129
cg04791162
cg04791256
cg04791390
cg04791421
cg04791523
cg04791601
cg04792167
cg04792227
cg04792330
cg04792378
cg04792380
cg04792642
cg04792712
cg04792777
cg04792813
cg04792910
cg04793118
cg04793268
cg04793272
cg04793338
cg04793632
cg04793637
cg04793813
cg04793888
cg04793989
cg04794141
cg04794268
cg04794369
cg04794430
cg04794662
cg04794690
cg04795387
cg04795638
cg04795662
cg04795700
cg04795724
cg04795774
cg04796017
cg04796162
cg04796525
cg04796828
cg04797061
cg04797098
cg04797166
cg04797224
cg04797323
cg04797496
cg04797742
cg04797820
cg04797846
cg04797885
cg04797957
cg04798102
cg04798273
cg04798490
cg04798684
cg04798824
cg04799343
cg04799838
cg04799859
cg04799958
cg04799980
cg04800503
cg04800569
cg04800681
cg04801098
cg04801704
cg04801767
cg04802018
cg04802386
cg04802696
cg04803153
cg04803509
cg04804052
cg04804094
cg04804377
cg04804542
cg04804543
cg04804717
cg04804726
cg04804770
cg04804772
cg04804814
cg04805181
cg04805512
cg04805577
cg04806237
cg04806409
cg04806562
cg04806571
cg04806664
cg04806887
cg04806936
cg04806942
cg04806979
cg04807561
cg04807567
cg04807594
cg04807739
cg04807864
cg04808506
cg04808985
cg04809787
cg04809948
cg04810063
cg04810287
cg04810745
cg04810755
cg04810997
cg04811056
cg04811114
cg04811512
cg04811540
cg04811706
cg04811942
cg04811945
cg04812084
cg04812164
cg04812189
cg04812347
cg04812351
cg04812644
cg04813004
cg04813119
cg04813697
cg04813787
cg04813876
cg04813880
cg04813904
cg04813911
cg04814085
cg04814317
cg04814352
cg04814467
cg04815334
cg04815891
cg04815959
cg04815973
cg04816013
cg04816171
cg04816311
cg04816394
cg04816434
cg04816699
cg04816803
cg04817190
cg04817238
cg04817258
cg04817870
cg04817908
cg04817996
cg04818845
cg04819180
cg04819250
cg04819337
cg04819351
cg04819497
cg04819580
cg04819691
cg04819714
cg04819775
cg04820078
cg04820159
cg04820195
cg04820362
cg04820593
cg04820679
cg04820773
cg04820911
cg04821026
cg04821129
cg04821248
cg04821375
cg04821993
cg04822022
cg04822213
cg04822278
cg04822456
cg04822548
cg04822710
cg04823219
cg04823299
cg04823492
cg04823676
cg04823796
cg04824189
cg04824378
cg04824401
cg04824555
cg04824716
cg04825076
cg04825119
cg04825215
cg04825276
cg04825431
cg04825491
cg04825588
cg04825872
cg04826040
cg04826176
cg04826368
cg04826413
cg04827640
cg04827692
cg04828580
cg04829448
cg04829485
cg04829509
cg04829830
cg04830191
cg04830316
cg04830355
cg04830357
cg04830546
cg04830629
cg04830757
cg04830808
cg04830812
cg04830825
cg04830857
cg04830958
cg04831044
cg04831048
cg04831076
cg04831174
cg04831327
cg04831589
cg04831594
cg04831656
cg04831708
cg04831783
cg04831795
cg04831900
cg04832019
cg04832177
cg04832325
cg04833011
cg04833034
cg04833533
cg04833713
cg04833845
cg04833885
cg04833898
cg04833938
cg04834097
cg04834204
cg04834228
cg04834436
cg04834770
cg04834821
cg04834825
cg04834966
cg04835091
cg04835284
cg04835511
cg04835653
cg04835811
cg04835841
cg04835925
cg04836028
cg04836214
cg04836442
cg04836472
cg04836492
cg04836530
cg04836851
cg04837025
cg04837071
cg04837104
cg04837231
cg04837280
cg04837494
cg04837597
cg04837616
cg04837750
cg04837832
cg04837847
cg04837923
cg04837959
cg04838007
cg04838191
cg04838249
cg04839131
cg04839207
cg04839289
cg04839677
cg04839683
cg04839761
cg04839764
cg04839835
cg04839991
cg04840025
cg04840051
cg04840108
cg04840203
cg04840290
cg04840702
cg04840800
cg04840813
cg04840828
cg04840930
cg04841121
cg04841337
cg04841358
cg04841371
cg04841389
cg04841806
cg04841983
cg04842136
cg04842157
cg04842161
cg04842472
cg04842553
cg04843067
cg04843085
cg04843111
cg04843168
cg04843252
cg04843425
cg04843461
cg04843568
cg04843660
cg04843813
cg04843821
cg04843935
cg04843968
cg04844038
cg04844207
cg04844267
cg04844495
cg04844534
cg04844693
cg04845319
cg04845332
cg04845466
cg04845819
cg04845821
cg04845871
cg04845915
cg04846036
cg04846156
cg04846203
cg04846232
cg04846432
cg04846574
cg04846961
cg04847174
cg04847273
cg04847610
cg04847649
cg04847825
cg04848107
cg04848343
cg04848349
cg04848660
cg04848686
cg04848858
cg04848913
cg04848972
cg04849320
cg04849824
cg04849842
cg04849850
cg04849856
cg04850017
cg04850045
cg04850148
cg04850211
cg04850284
cg04850286
cg04850479
cg04850659
cg04850765
cg04850779
cg04850842
cg04850961
cg04850976
cg04850999
cg04851089
cg04851169
cg04851268
cg04851352
cg04851505
cg04851702
cg04852275
cg04852339
cg04852685
cg04852821
cg04852972
cg04853218
cg04853708
cg04853906
cg04853995
cg04854189
cg04854282
cg04854328
cg04854637
cg04854749
cg04854881
cg04854911
cg04855107
cg04855401
cg04855678
cg04855961
cg04856022
cg04856117
cg04856167
cg04856396
cg04856872
cg04857033
cg04857172
cg04857231
cg04857257
cg04857403
cg04857672
cg04857710
cg04857792
cg04857881
cg04858110
cg04858148
cg04858155
cg04858586
cg04858631
cg04858709
cg04858960
cg04859241
cg04859466
cg04859726
cg04859826
cg04859918
cg04860082
cg04860157
cg04860291
cg04860432
cg04861096
cg04861489
cg04861869
cg04861904
cg04861929
cg04861974
cg04862002
cg04862290
cg04862321
cg04862340
cg04862347
cg04862556
cg04862679
cg04863667
cg04863679
cg04863758
cg04863892
cg04864179
cg04864270
cg04864327
cg04864441
cg04864453
cg04864538
cg04864592
cg04864600
cg04864807
cg04864990
cg04865056
cg04865113
cg04865290
cg04865319
cg04865442
cg04865691
cg04865692
cg04865726
cg04865841
cg04865929
cg04865998
cg04866357
cg04866380
cg04866810
cg04867115
cg04867253
cg04867257
cg04867749
cg04867891
cg04868219
cg04868238
cg04868962
cg04869006
cg04869269
cg04869532
cg04869770
cg04869838
cg04869854
cg04870110
cg04870120
cg04870470
cg04870732
cg04871131
cg04871364
cg04871460
cg04871472
cg04871498
cg04871807
cg04872027
cg04872123
cg04872399
cg04872414
cg04872541
cg04872593
cg04872610
cg04872675
cg04872848
cg04872947
cg04873053
cg04873098
cg04873188
cg04873577
cg04873861
cg04874031
cg04874129
cg04874292
cg04874343
cg04874463
cg04874562
cg04874673
cg04874782
cg04874795
cg04875020
cg04875062
cg04875128
cg04875162
cg04875212
cg04875514
cg04875614
cg04875821
cg04875977
cg04876028
cg04876069
cg04876072
cg04876223
cg04876245
cg04876407
cg04876424
cg04876500
cg04876582
cg04876693
cg04877144
cg04877287
cg04877737
cg04877893
cg04877959
cg04878072
cg04878146
cg04878152
cg04878159
cg04878685
cg04878701
cg04878813
cg04878826
cg04878851
cg04879104
cg04879235
cg04879343
cg04879348
cg04879645
cg04879838
cg04880052
cg04880091
cg04880195
cg04880253
cg04880278
cg04880412
cg04880737
cg04880990
cg04881095
cg04881228
cg04881472
cg04881585
cg04881622
cg04881642
cg04881814
cg04881903
cg04882175
cg04882213
cg04882216
cg04882349
cg04882359
cg04882397
cg04882398
cg04883026
cg04883260
cg04883269
cg04883472
cg04883553
cg04883911
cg04884025
cg04884090
cg04884118
cg04884171
cg04884318
cg04884395
cg04884798
cg04885037
cg04885072
cg04885303
cg04885336
cg04885343
cg04885549
cg04885574
cg04885581
cg04885642
cg04885678
cg04885825
cg04885881
cg04885885
cg04886060
cg04886382
cg04886595
cg04886769
cg04886783
cg04886849
cg04886857
cg04886981
cg04887030
cg04887076
cg04887082
cg04887172
cg04887278
cg04887675
cg04888113
cg04888174
cg04888234
cg04888360
cg04888874
cg04889061
cg04889069
cg04889221
cg04889688
cg04889790
cg04889800
cg04890230
cg04890237
cg04890277
cg04890480
cg04890560
cg04890576
cg04890607
cg04890713
cg04890851
cg04890934
cg04891040
cg04891053
cg04891165
cg04891577
cg04891688
cg04891761
cg04891836
cg04891883
cg04891961
cg04892187
cg04892447
cg04892570
cg04892600
cg04892643
cg04892724
cg04892758
cg04892766
cg04893119
cg04893543
cg04893741
cg04893786
cg04893792
cg04894027
cg04894463
cg04894537
cg04895001
cg04895166
cg04895202
cg04895233
cg04895246
cg04895345
cg04895387
cg04895616
cg04895735
cg04895975
cg04896011
cg04896115
cg04896168
cg04896191
cg04896437
cg04896534
cg04896596
cg04896620
cg04896678
cg04896949
cg04896959
cg04897044
cg04897439
cg04897644
cg04897683
cg04897713
cg04897790
cg04897804
cg04897931
cg04898026
cg04898035
cg04898124
cg04898487
cg04898695
cg04898719
cg04898773
cg04898939
cg04899153
cg04899175
cg04899225
cg04899273
cg04899500
cg04899563
cg04899656
cg04899681
cg04899753
cg04900080
cg04900672
cg04900872
cg04900877
cg04900882
cg04900941
cg04901044
cg04901053
cg04901179
cg04901199
cg04901835
cg04902302
cg04902364
cg04902458
cg04902474
cg04902529
cg04902542
cg04902729
cg04902811
cg04902838
cg04902871
cg04902929
cg04902930
cg04902968
cg04903089
cg04903116
cg04903146
cg04903159
cg04903509
cg04903600
cg04903691
cg04903759
cg04903884
cg04903900
cg04904030
cg04904059
cg04904099
cg04904276
cg04904388
cg04904468
cg04904527
cg04904531
cg04904561
cg04904784
cg04904815
cg04904932
cg04905079
cg04905173
cg04905201
cg04905434
cg04905557
cg04905635
cg04905719
cg04905829
cg04905877
cg04906242
cg04906283
cg04907084
cg04907151
cg04907173
cg04907218
cg04907571
cg04907595
cg04907738
cg04907849
cg04908013
cg04908088
cg04908300
cg04908382
cg04908548
cg04908586
cg04908588
cg04908608
cg04908625
cg04908668
cg04908905
cg04908961
cg04909432
cg04910041
cg04910179
cg04910228
cg04910277
cg04910453
cg04910587
cg04910588
cg04910591
cg04910692
cg04910752
cg04910877
cg04910921
cg04910970
cg04911180
cg04911669
cg04911680
cg04911695
cg04911723
cg04911819
cg04911821
cg04912297
cg04912316
cg04912542
cg04912710
cg04912778
cg04912984
cg04913005
cg04913114
cg04913246
cg04913250
cg04913265
cg04913291
cg04913730
cg04913790
cg04913803
cg04913815
cg04913851
cg04913974
cg04913979
cg04914013
cg04914057
cg04914126
cg04914198
cg04914221
cg04914283
cg04914290
cg04914562
cg04914574
cg04914832
cg04914930
cg04914946
cg04914996
cg04915058
cg04915300
cg04915533
cg04915618
cg04915974
cg04916416
cg04916485
cg04917197
cg04917258
cg04917275
cg04917391
cg04917409
cg04917472
cg04917688
cg04918082
cg04918175
cg04918350
cg04918696
cg04918770
cg04918978
cg04919489
cg04919563
cg04919581
cg04919592
cg04919596
cg04919982
cg04920032
cg04920385
cg04920452
cg04920616
cg04920630
cg04920704
cg04921068
cg04921109
cg04921578
cg04921646
cg04921771
cg04921824
cg04921914
cg04922006
cg04922029
cg04922063
cg04922072
cg04922154
cg04922188
cg04922320
cg04922361
cg04922606
cg04922763
cg04922803
cg04922880
cg04922971
cg04923020
cg04923174
cg04923746
cg04923773
cg04923779
cg04923840
cg04923875
cg04924028
cg04924099
cg04924185
cg04924454
cg04924511
cg04924962
cg04925032
cg04925220
cg04925261
cg04925824
cg04925864
cg04925956
cg04926134
cg04926244
cg04926280
cg04926295
cg04926361
cg04926384
cg04926385
cg04926461
cg04926732
cg04926766
cg04926767
cg04926881
cg04926904
cg04927004
cg04927066
cg04927345
cg04927537
cg04927540
cg04927695
cg04927725
cg04928338
cg04928670
cg04928930
cg04929015
cg04929022
cg04929165
cg04929355
cg04929543
cg04929612
cg04929865
cg04929932
cg04930001
cg04930211
cg04930571
cg04930596
cg04930601
cg04930630
cg04930661
cg04930816
cg04930840
cg04930848
cg04930858
cg04931032
cg04931037
cg04931184
cg04931216
cg04931238
cg04931256
cg04931493
cg04931539
cg04931808
cg04931913
cg04932082
cg04932465
cg04932551
cg04932878
cg04933135
cg04933168
cg04933361
cg04933530
cg04934031
cg04934305
cg04934382
cg04934530
cg04934652
cg04935278
cg04935434
cg04935449
cg04935521
cg04935792
cg04936009
cg04936178
cg04936242
cg04936260
cg04936932
cg04937144
cg04937184
cg04937398
cg04937596
cg04937609
cg04937696
cg04937794
cg04937851
cg04937939
cg04938107
cg04938149
cg04938315
cg04938317
cg04938329
cg04938381
cg04938738
cg04938780
cg04938830
cg04938966
cg04939026
cg04939219
cg04939302
cg04939480
cg04939496
cg04939649
cg04939662
cg04940214
cg04940329
cg04940526
cg04940570
cg04940764
cg04941018
cg04941127
cg04941278
cg04941313
cg04941520
cg04941706
cg04942107
cg04942251
cg04942380
cg04942564
cg04942640
cg04942901
cg04943065
cg04943225
cg04943241
cg04943440
cg04943586
cg04943636
cg04943741
cg04943797
cg04943879
cg04944283
cg04944296
cg04944300
cg04944527
cg04944536
cg04944537
cg04944595
cg04944659
cg04944682
cg04944904
cg04945153
cg04945158
cg04945216
cg04945350
cg04945379
cg04945434
cg04945557
cg04945608
cg04945753
cg04945945
cg04946274
cg04946315
cg04946561
cg04946709
cg04946910
cg04947136
cg04947339
cg04947385
cg04947533
cg04947680
cg04947801
cg04947907
cg04948014
cg04948194
cg04948284
cg04948438
cg04948475
cg04948649
cg04948763
cg04948906
cg04948956
cg04949149
cg04949153
cg04949225
cg04949308
cg04949429
cg04950301
cg04950342
cg04950627
cg04950824
cg04950931
cg04951104
cg04951131
cg04951293
cg04951476
cg04951819
cg04951822
cg04952061
cg04952072
cg04952324
cg04952446
cg04952627
cg04952694
cg04953015
cg04953373
cg04953935
cg04953958
cg04954056
cg04954111
cg04954203
cg04954225
cg04954241
cg04955051
cg04955116
cg04955246
cg04955333
cg04955485
cg04955511
cg04955573
cg04955791
cg04955912
cg04955914
cg04956244
cg04956254
cg04956306
cg04956362
cg04956382
cg04956624
cg04956701
cg04956882
cg04956944
cg04956949
cg04957132
cg04957177
cg04957663
cg04957757
cg04957903
cg04958055
cg04958165
cg04958236
cg04958280
cg04958528
cg04958669
cg04958882
cg04959196
cg04959298
cg04959480
cg04959572
cg04959634
cg04959790
cg04960007
cg04960169
cg04960602
cg04960798
cg04960880
cg04961101
cg04961189
cg04961225
cg04961235
cg04961448
cg04961466
cg04961582
cg04961665
cg04961911
cg04961920
cg04962005
cg04962134
cg04962480
cg04962621
cg04963523
cg04963553
cg04963560
cg04963607
cg04963651
cg04963967
cg04964333
cg04964669
cg04964733
cg04964883
cg04965050
cg04965200
cg04965549
cg04965934
cg04966159
cg04966191
cg04966574
cg04966851
cg04966972
cg04967039
cg04967200
cg04967410
cg04967578
cg04967610
cg04967982
cg04968084
cg04968127
cg04968426
cg04968473
cg04968532
cg04968806
cg04969428
cg04969688
cg04969764
cg04970014
cg04970064
cg04970106
cg04970287
cg04970389
cg04970434
cg04970570
cg04970637
cg04970744
cg04970839
cg04970847
cg04971161
cg04971534
cg04971769
cg04971779
cg04972046
cg04972065
cg04972348
cg04972384
cg04972459
cg04972513
cg04972529
cg04972745
cg04972748
cg04972766
cg04972770
cg04972856
cg04972979
cg04973183
cg04973239
cg04973493
cg04973669
cg04973915
cg04973925
cg04973995
cg04974062
cg04974130
cg04974290
cg04974499
cg04974647
cg04974775
cg04974940
cg04975143
cg04975272
cg04975481
cg04975617
cg04975775
cg04975834
cg04975920
cg04976075
cg04976151
cg04976697
cg04976759
cg04977088
cg04977528
cg04977602
cg04977618
cg04977749
cg04977834
cg04977856
cg04977858
cg04978007
cg04978078
cg04978107
cg04978451
cg04978831
cg04979234
cg04979435
cg04979811
cg04980428
cg04980478
cg04980849
cg04980928
cg04980991
cg04981007
cg04981208
cg04981315
cg04981409
cg04981439
cg04981501
cg04981619
cg04981665
cg04981696
cg04981737
cg04981758
cg04981940
cg04981952
cg04982102
cg04982190
cg04982488
cg04982781
cg04982834
cg04983142
cg04983276
cg04983327
cg04983349
cg04983459
cg04983519
cg04983608
cg04983821
cg04983903
cg04983977
cg04984039
cg04984052
cg04984575
cg04984709
cg04984825
cg04984852
cg04985020
cg04985372
cg04985582
cg04986004
cg04986276
cg04986324
cg04986336
cg04986373
cg04986413
cg04986504
cg04986555
cg04986579
cg04986591
cg04986781
cg04986931
cg04986935
cg04987335
cg04987362
cg04987734
cg04988048
cg04988273
cg04988367
cg04988476
cg04988487
cg04988514
cg04988794
cg04988869
cg04988917
cg04988918
cg04988978
cg04989185
cg04989278
cg04989533
cg04990190
cg04990372
cg04990420
cg04990472
cg04990571
cg04990605
cg04990609
cg04990850
cg04991036
cg04991071
cg04991452
cg04991747
cg04992150
cg04992521
cg04992576
cg04992588
cg04992603
cg04992665
cg04992752
cg04992757
cg04992950
cg04993019
cg04993041
cg04993082
cg04993112
cg04993130
cg04993257
cg04993267
cg04993276
cg04993279
cg04993290
cg04993364
cg04994202
cg04994217
cg04994405
cg04994447
cg04994761
cg04995095
cg04995291
cg04995300
cg04995311
cg04995717
cg04995753
cg04995826
cg04995846
cg04995976
cg04996020
cg04996089
cg04996097
cg04996195
cg04996238
cg04996277
cg04996300
cg04996588
cg04996868
cg04997045
cg04997235
cg04997812
cg04998160
cg04998202
cg04998375
cg04998379
cg04998447
cg04998536
cg04998690
cg04999435
cg04999637
cg04999691
cg04999902
cg05000039
cg05000199
cg05000339
cg05000446
cg05000466
cg05000598
cg05000772
cg05001044
cg05001111
cg05001334
cg05001389
cg05001580
cg05001691
cg05001848
cg05001908
cg05001932
cg05002165
cg05003322
cg05003599
cg05003666
cg05003908
cg05004142
cg05004506
cg05004518
cg05004818
cg05004855
cg05005217
cg05005308
cg05005332
cg05005343
cg05005999
cg05006142
cg05006211
cg05006231
cg05006304
cg05006384
cg05006432
cg05006449
cg05006813
cg05006954
cg05007097
cg05007098
cg05007126
cg05007163
cg05007325
cg05007366
cg05007495
cg05007549
cg05007697
cg05007992
cg05007997
cg05008139
cg05008367
cg05008653
cg05008854
cg05008898
cg05008975
cg05009100
cg05009172
cg05009601
cg05010129
cg05010260
cg05010309
cg05010648
cg05010967
cg05011258
cg05011265
cg05011467
cg05011836
cg05012044
cg05012125
cg05012158
cg05012356
cg05012457
cg05012624
cg05012661
cg05012697
cg05012972
cg05013243
cg05013661
cg05013825
cg05013912
cg05013913
cg05014103
cg05014568
cg05014721
cg05014727
cg05014837
cg05015452
cg05015938
cg05016408
cg05016746
cg05017154
cg05017199
cg05017628
cg05017639
cg05017760
cg05017994
cg05018023
cg05018034
cg05018460
cg05018513
cg05018648
cg05018674
cg05019016
cg05019180
cg05019423
cg05019826
cg05020125
cg05020203
cg05020510
cg05020759
cg05021029
cg05021075
cg05021589
cg05021636
cg05021686
cg05021771
cg05021842
cg05022059
cg05022087
cg05022105
cg05022301
cg05022368
cg05022378
cg05023043
cg05023114
cg05023151
cg05023192
cg05024121
cg05024143
cg05024715
cg05024762
cg05024939
cg05024961
cg05025046
cg05025071
cg05025211
cg05025332
cg05025392
cg05025913
cg05026014
cg05026186
cg05026403
cg05026658
cg05026798
cg05027052
cg05027597
cg05027713
cg05028555
cg05028750
cg05028773
cg05028929
cg05029312
cg05029558
cg05029625
cg05029822
cg05029983
cg05030129
cg05030251
cg05030405
cg05030450
cg05030553
cg05030953
cg05031011
cg05031204
cg05031424
cg05031448
cg05031519
cg05032098
cg05032348
cg05032384
cg05032957
cg05033185
cg05033295
cg05033369
cg05033389
cg05033416
cg05033439
cg05033749
cg05033803
cg05033924
cg05034124
cg05034195
cg05034471
cg05034642
cg05034656
cg05034973
cg05035061
cg05035280
cg05035315
cg05035616
cg05035620
cg05036106
cg05036130
cg05036153
cg05036173
cg05036183
cg05036279
cg05036337
cg05036439
cg05036656
cg05036715
cg05036937
cg05036991
cg05037033
cg05037210
cg05037389
cg05037556
cg05037688
cg05037806
cg05038436
cg05038469
cg05038582
cg05038757
cg05038881
cg05039054
cg05039202
cg05039475
cg05039548
cg05039671
cg05039893
cg05040210
cg05040338
cg05040348
cg05040472
cg05040624
cg05040725
cg05040778
cg05041265
cg05041294
cg05041475
cg05041517
cg05041596
cg05041728
cg05041795
cg05042110
cg05042213
cg05042439
cg05042606
cg05042706
cg05042708
cg05043311
cg05043461
cg05043557
cg05043657
cg05043733
cg05043794
cg05043886
cg05043910
cg05044173
cg05044185
cg05044291
cg05044339
cg05044414
cg05044764
cg05044778
cg05044809
cg05044994
cg05045027
cg05045104
cg05045332
cg05045335
cg05045498
cg05045584
cg05045598
cg05045702
cg05045817
cg05045981
cg05046020
cg05046097
cg05046272
cg05046305
cg05046306
cg05046377
cg05046589
cg05046721
cg05046722
cg05046858
cg05046936
cg05046996
cg05047209
cg05047289
cg05047401
cg05047908
cg05048057
cg05048426
cg05048475
cg05048523
cg05048685
cg05048917
cg05048927
cg05049003
cg05049335
cg05049390
cg05049681
cg05049822
cg05049825
cg05050042
cg05050047
cg05050053
cg05050341
cg05050864
cg05050944
cg05051262
cg05051606
cg05051799
cg05051976
cg05052243
cg05052407
cg05052463
cg05052501
cg05052703
cg05052869
cg05052969
cg05053220
cg05053327
cg05053440
cg05053751
cg05053818
cg05053829
cg05053979
cg05054149
cg05054531
cg05054831
cg05054910
cg05055001
cg05055150
cg05055326
cg05055490
cg05055712
cg05055782
cg05055827
cg05055833
cg05056300
cg05056497
cg05056638
cg05056901
cg05057515
cg05057534
cg05057794
cg05057827
cg05057834
cg05057932
cg05057976
cg05058167
cg05058313
cg05058354
cg05058748
cg05058758
cg05058976
cg05059108
cg05059438
cg05059451
cg05059480
cg05059571
cg05059607
cg05059644
cg05059843
cg05060175
cg05060440
cg05060577
cg05060607
cg05061107
cg05061471
cg05061650
cg05061754
cg05061769
cg05061804
cg05062087
cg05062178
cg05062413
cg05062489
cg05062491
cg05062550
cg05062556
cg05062620
cg05062653
cg05062676
cg05062814
cg05062820
cg05062854
cg05062889
cg05062939
cg05063097
cg05063104
cg05063374
cg05063632
cg05063670
cg05063690
cg05063856
cg05063952
cg05064044
cg05064106
cg05064223
cg05064683
cg05064936
cg05064990
cg05065100
cg05065507
cg05065846
cg05065948
cg05066096
cg05066387
cg05066621
cg05066804
cg05066973
cg05067156
cg05067286
cg05067427
cg05067499
cg05067717
cg05067995
cg05068035
cg05068206
cg05068452
cg05068597
cg05068866
cg05068951
cg05069835
cg05069909
cg05070250
cg05070265
cg05070273
cg05070372
cg05070537
cg05070839
cg05071334
cg05071383
cg05071493
cg05072008
cg05072063
cg05072215
cg05072413
cg05072547
cg05072552
cg05072559
cg05073035
cg05073130
cg05073382
cg05073843
cg05073904
cg05074138
cg05074631
cg05074946
cg05075176
cg05075268
cg05075308
cg05075545
cg05075562
cg05075579
cg05075665
cg05076221
cg05076730
cg05076755
cg05076820
cg05076914
cg05077231
cg05078019
cg05078075
cg05078775
cg05079049
cg05079191
cg05079448
cg05079544
cg05079547
cg05079548
cg05079779
cg05080371
cg05080409
cg05080746
cg05080787
cg05080966
cg05081006
cg05081033
cg05081167
cg05081352
cg05081416
cg05081497
cg05081498
cg05081614
cg05081751
cg05081778
cg05081908
cg05081953
cg05082102
cg05082311
cg05082376
cg05082466
cg05082550
cg05082563
cg05082805
cg05082920
cg05083033
cg05083038
cg05083067
cg05083128
cg05083273
cg05083325
cg05083852
cg05084525
cg05084668
cg05084700
cg05084793
cg05085137
cg05085169
cg05085267
cg05085500
cg05085566
cg05085585
cg05085636
cg05085844
cg05086021
cg05086443
cg05086444
cg05086789
cg05086944
cg05087067
cg05087309
cg05087455
cg05087459
cg05087982
cg05088006
cg05088017
cg05088356
cg05088433
cg05088515
cg05088549
cg05088892
cg05089225
cg05089527
cg05089897
cg05090143
cg05090170
cg05090351
cg05090695
cg05090759
cg05090966
cg05091135
cg05091585
cg05091817
cg05092304
cg05092308
cg05092353
cg05092459
cg05092861
cg05092932
cg05093169
cg05093315
cg05093429
cg05093535
cg05093576
cg05093686
cg05093811
cg05093999
cg05094137
cg05094216
cg05094429
cg05095252
cg05095428
cg05095590
cg05095591
cg05096321
cg05096415
cg05096467
cg05096492
cg05096637
cg05096700
cg05096751
cg05096777
cg05096800
cg05097197
cg05097579
cg05097643
cg05097861
cg05097899
cg05098118
cg05098343
cg05098382
cg05098432
cg05098512
cg05098551
cg05098815
cg05099186
cg05099196
cg05099387
cg05099576
cg05099596
cg05099605
cg05099708
cg05099952
cg05100017
cg05100067
cg05100070
cg05100107
cg05100282
cg05100315
cg05100392
cg05100419
cg05100518
cg05100650
cg05100846
cg05100867
cg05100917
cg05101135
cg05101765
cg05101846
cg05102394
cg05102552
cg05102668
cg05103064
cg05103581
cg05103803
cg05103917
cg05104080
cg05104351
cg05104581
cg05104897
cg05104995
cg05105016
cg05105069
cg05105330
cg05105740
cg05105913
cg05105919
cg05106502
cg05106699
cg05106770
cg05106785
cg05106824
cg05107246
cg05107361
cg05107535
cg05107686
cg05109573
cg05109780
cg05109931
cg05110389
cg05110426
cg05110803
cg05110943
cg05111155
cg05111603
cg05111645
cg05111779
cg05111898
cg05112070
cg05112224
cg05112254
cg05112555
cg05112617
cg05112967
cg05113373
cg05113410
cg05113558
cg05113697
cg05113958
cg05114486
cg05114606
cg05114676
cg05114739
cg05114858
cg05114898
cg05114959
cg05115424
cg05115664
cg05116378
cg05116382
cg05116424
cg05116756
cg05116777
cg05117208
cg05117324
cg05117693
cg05117809
cg05117823
cg05117982
cg05118364
cg05118587
cg05118621
cg05118916
cg05119113
cg05119115
cg05119467
cg05119988
cg05120042
cg05120113
cg05120331
cg05120428
cg05120987
cg05121182
cg05121202
cg05121480
cg05121989
cg05122026
cg05122040
cg05122082
cg05122213
cg05122441
cg05122453
cg05122803
cg05122887
cg05122957
cg05123019
cg05123333
cg05123378
cg05123845
cg05123976
cg05124021
cg05124117
cg05124129
cg05124242
cg05124770
cg05125220
cg05125809
cg05125838
cg05126095
cg05126289
cg05126388
cg05126514
cg05126581
cg05127077
cg05127217
cg05127450
cg05127574
cg05128056
cg05128379
cg05128386
cg05128498
cg05128520
cg05128656
cg05128707
cg05128922
cg05129050
cg05129081
cg05129295
cg05129477
cg05129479
cg05129489
cg05129572
cg05129597
cg05129858
cg05130075
cg05130129
cg05130355
cg05130405
cg05130482
cg05130518
cg05130642
cg05130679
cg05130830
cg05131034
cg05131102
cg05131142
cg05131266
cg05131382
cg05131483
cg05131488
cg05131526
cg05131623
cg05131629
cg05131646
cg05131696
cg05131771
cg05131940
cg05132077
cg05132150
cg05132262
cg05132568
cg05132782
cg05132828
cg05132851
cg05132925
cg05133205
cg05133323
cg05133340
cg05133398
cg05133591
cg05133706
cg05133756
cg05133814
cg05133853
cg05134041
cg05134054
cg05134325
cg05134426
cg05134476
cg05134736
cg05134796
cg05134847
cg05134926
cg05134945
cg05135107
cg05135156
cg05135158
cg05135176
cg05135252
cg05135288
cg05135521
cg05135541
cg05135846
cg05135942
cg05136169
cg05136329
cg05136531
cg05136650
cg05136804
cg05136848
cg05136956
cg05137103
cg05137159
cg05137263
cg05137975
cg05138082
cg05138138
cg05138148
cg05138150
cg05138397
cg05138546
cg05138681
cg05138949
cg05138957
cg05139028
cg05139043
cg05139061
cg05139152
cg05139472
cg05139523
cg05139728
cg05139788
cg05139861
cg05140231
cg05140232
cg05140433
cg05140593
cg05140624
cg05140643
cg05140650
cg05140937
cg05141005
cg05141059
cg05141234
cg05141384
cg05141432
cg05141465
cg05141574
cg05141578
cg05141602
cg05141787
cg05141988
cg05142057
cg05142148
cg05142272
cg05142358
cg05142445
cg05142520
cg05142617
[truncated: 1,399,018 more chars]
