# Supplementary material for: Detection of cell-type-specific risk-CpG sites in epigenome-wide association studies
Source: Nat Commun. 2019 Jul 15;10:3113. doi: 10.1038/s41467-019-10864-z (PMC6629651; doi:10.1038/s41467-019-10864-z)
Supplement: Supplementary file 4 — Source Data [file 41467_2019_10864_MOESM4_ESM.zip › Source Data/Comparison R code with otherEWASmethods/readme.txt]

To implement the comparison code, please first install the following R packages:
HIREewas, RefFreeEWAS, sva

Remarks:
1. The folders "demo", "Rwrap", "src" are for implementing EWASHer
2. "refactor.R" is a R file to implement ReFACTor.
