# Supplementary material for: Detection of cell-type-specific risk-CpG sites in epigenome-wide association studies
Source: Nat Commun. 2019 Jul 15;10:3113. doi: 10.1038/s41467-019-10864-z (PMC6629651; doi:10.1038/s41467-019-10864-z)
Supplement: Supplementary file 4 — Source Data [file 41467_2019_10864_MOESM4_ESM.zip › Source Data/Comparison R code with otherEWASmethods/Rwrap/FLE.R]

#################################################
# call FLE by pointing to the input data files
#################################################
FLE_fromfile <- function(pysrc,datafile,phenfile,covarfile,mapfile="None"){
	flepycmd=paste("python ",pysrc,"/","fastlmm-ewasher.py ", datafile, " ", phenfile, " ", "-covar ",  covarfile, " -map ", mapfile, sep="")
	print("Calling FaST-LMM-EWASher python code base...")
	print(flepycmd)
	system(flepycmd)
	print(paste("Done. Results were printed to: ","./results/."))
	print("Reading in results in to R")
	data <-read.table(paste("./results/out_ewasher.txt"),header=TRUE)
	return(data)
}

#################################################################
# call FLE by pointing to data frames containing relevant inputs
#################################################################
FLE <- function(pysrc,data,phen,covar){		
	#write each input to file, then call FLE_fromfile	
	createdir_ifneeded(getwd(),"tmp")
	write.table(phen,file="phenfileTmp.txt",col.names=FALSE,row.names=FALSE,sep="\t",quote=FALSE)
	write.table(data,file="datafileTmp.txt",col.names=FALSE,row.names=FALSE,sep="\t",quote=FALSE)
	write.table(covar,file="covarfileTmp.txt",col.names=FALSE,row.names=FALSE,sep="\t",quote=FALSE)
	return(FLE_fromfile(pysrc,"datafileTmp.txt","phenfileTmp.txt","covarfileTmp.txt"))
}

createdir_ifneeded <- function(mainDir,subDir){	
	if (file.exists(subDir)){	   
	} else {
		dir.create(file.path(mainDir, subDir))		
	}
}
