# Supplementary material for: Detection of cell-type-specific risk-CpG sites in epigenome-wide association studies
Source: Nat Commun. 2019 Jul 15;10:3113. doi: 10.1038/s41467-019-10864-z (PMC6629651; doi:10.1038/s41467-019-10864-z)
Supplement: Supplementary file 4 — Source Data [file 41467_2019_10864_MOESM4_ESM.zip › Source Data/Comparison R code with otherEWASmethods/Rwrap/FLEscript.R]

#------------------------------------
# R wrapper of FaST-LMM-EWASHer (FLE)
#------------------------------------
# Currently, the R code calls the python/C code. In future versions, this will be made to be python independent.
# Thus, CURRENTLY ONE MUST INSTALL PYTHON (e.g. using Anaconda which is freely available: http://continuum.io/downloads)
# and point to the appropriate version (Windows vs. Linux) of python FaST-LMM-EWASHer, as shown in the example below
#------------------------------------

# Examples of how to call FaST-LMM-EWASher from R

#the top of the download source tree 
#SET THIS TO WHERE YOUR DOWNLOADED SOURCE CODE FOR FaST-LMM-EWASher is
# **N.B. pathnames MUST BE SPECIFIED WITH A FORWARD SLASH, "/", as shown below.
basedir="D:/Source/ERG01/CodeReleases/FLE/NatureMethods.12.16.2013/fastlmm-ewasher"
basedir="C:/D/Source/ERG01_extranet/CodeReleases/FLE/NatureMethods.12.16.2013/fastlmm-ewasher"

#set the working directory relative to this
setwd(paste(basedir,"/demo",sep=""))

#set the relevant source code directory 
pysrc=paste(basedir,"/src",sep="")

#import the wrapper functions
source(paste(basedir,"/Rwrap/FLE.R",sep=""))

#e.g. (1) call FLE by pointing to the source files
results=FLE_fromfile(pysrc,"input_data.txt","input_phenotype.txt","covariates.txt")

#e.g. (2) call FLE by pointing to the source files, along with a map file (see README.txt)
results=FLE_fromfile(pysrc,"input_data.txt","input_phenotype.txt","covariates.txt","testmarkers.map")

#e.g.(3)  call FLE with already loaded data in the R workspace
#first load data just to be able to demonstrate this version of FLE from data frames
data <- read.table("input_data.txt")
phen <- read.table("input_phenotype.txt")
covar <- read.table("covariates.txt")
# now call FLE on this data
results <- FLE(pysrc,data,phen,covar)
