# Supplementary material for: Detection of cell-type-specific risk-CpG sites in epigenome-wide association studies
Source: Nat Commun. 2019 Jul 15;10:3113. doi: 10.1038/s41467-019-10864-z (PMC6629651; doi:10.1038/s41467-019-10864-z)
Supplement: Supplementary file 4 — Source Data [file 41467_2019_10864_MOESM4_ESM.zip › Source Data/Comparison R code with otherEWASmethods/src/annot450k.dict]

(dp1
S'cg22461835'
p2
(lp3
g2
aS'8'
aS'26723365'
p4
aS'ADRA1A'
p5
aS'promoter-TSS (NM_000680)'
p6
aS'-443'
p7
aS'adrenoceptor alpha 1A'
p8
asS'cg00651829'
p9
(lp10
g9
aS'22'
p11
aS'23413066'
p12
aS'GNAZ'
p13
aS'intron (NM_002073, intron 1 of 2)'
p14
aS'397'
p15
aS'guanine nucleotide binding protein (G protein), alpha z polypeptide'
p16
asS'cg17027195'
p17
(lp18
g17
aS'7'
aS'69064093'
p19
aS'AUTS2'
p20
aS"5' UTR (NM_001127232, exon 1 of 5)"
p21
aS'187'
p22
aS'autism susceptibility candidate 2'
p23
asS'cg09868354'
p24
(lp25
g24
aS'10'
p26
aS'62576479'
p27
aS'CDK1'
p28
aS'Intergenic'
p29
aS'38267'
p30
aS'cyclin-dependent kinase 1'
p31
asS'cg03050183'
p32
(lp33
g32
aS'11'
p34
aS'65547778'
p35
aS'AP5B1'
p36
aS'exon (NM_138368, exon 2 of 2)'
p37
aS'284'
p38
aS'adaptor-related protein complex 5, beta 1 subunit'
p39
asS'cg10328462'
p40
(lp41
g40
aS'5'
aS'148724862'
p42
aS'GRPEL2'
p43
aS'promoter-TSS (NM_152407)'
p44
aS'-115'
p45
aS'GrpE-like 2, mitochondrial (E. coli)'
p46
asS'cg01989731'
p47
(lp48
g47
aS'5'
aS'112861277'
p49
aS'YTHDC2'
p50
aS'intron (NM_022828, intron 3 of 29)'
p51
aS'11886'
p52
aS'YTH domain containing 2'
p53
asS'cg06819656'
p54
(lp55
g54
aS'3'
aS'170584266'
p56
aS'RPL22L1'
p57
aS'exon (NM_001099645, exon 4 of 4)'
p58
aS'3779'
p59
aS'ribosomal protein L22-like 1'
p60
asS'cg05645634'
p61
(lp62
g61
aS'10'
p63
aS'118562797'
p64
aS'ENO4'
p65
aS'Intergenic'
p66
aS'-46226'
p67
aS'enolase family member 4'
p68
asS'cg04244851'
p69
(lp70
g69
aS'1'
aS'151019134'
p71
aS'C1orf56'
p72
aS'exon (NM_001159642, exon 10 of 10)'
p73
aS'-1125'
p74
aS'chromosome 1 open reading frame 56'
p75
asS'cg19669385'
p76
(lp77
g76
aS'17'
p78
aS'800263'
p79
aS'NXN'
p80
aS'intron (NM_022463, intron 1 of 7)'
p81
aS'-32912'
p82
aS'nucleoredoxin'
p83
asS'cg04244855'
p84
(lp85
g84
aS'7'
aS'611233'
p86
aS'FLJ44511'
p87
aS'intron (NM_002735, intron 9 of 10)'
p88
aS'51205'
p89
aS'uncharacterized LOC441307'
p90
asS'cg17689707'
p91
(lp92
g91
aS'6'
aS'134638871'
p93
aS'SGK1'
p94
aS"5' UTR (NM_001143676, exon 1 of 14)"
p95
aS'325'
p96
aS'serum/glucocorticoid regulated kinase 1'
p97
asS'cg04244857'
p98
(lp99
g98
aS'17'
p100
aS'7671200'
p101
aS'RPL29P2'
p102
aS'intron (NM_020877, intron 21 of 84)'
p103
aS'13562'
p104
aS'ribosomal protein L29 pseudogene 2'
p105
asS'cg02434381'
p106
(lp107
g106
aS'19'
p108
aS'5904655'
p109
aS'VMAC'
p110
aS'promoter-TSS (NM_001193375)'
p111
aS'-197'
p112
aS'vimentin-type intermediate filament associated coiled-coil protein'
p113
asS'cg05777492'
p114
(lp115
g114
aS'6'
aS'42989179'
p116
aS'RRP36'
p117
aS'promoter-TSS (NM_033112)'
p118
aS'-206'
p119
aS'ribosomal RNA processing 36 homolog (S. cerevisiae)'
p120
asS'cg25970726'
p121
(lp122
g121
aS'10'
p123
aS'100638900'
p124
aS'HPSE2'
p125
aS'intron (NM_021828, intron 3 of 11)'
p126
aS'356732'
p127
aS'heparanase 2'
p128
asS'cg23340034'
p129
(lp130
g129
aS'3'
aS'186782465'
p131
aS'ST6GAL1'
p132
aS'intron (NM_003032, intron 4 of 6)'
p133
aS'42800'
p134
aS'ST6 beta-galactosamide alpha-2,6-sialyltranferase 1'
p135
asS'cg25428494'
p136
(lp137
g136
aS'4'
aS'84255411'
p138
aS'HPSE'
p139
aS'intron (NM_001098540, intron 1 of 11)'
p140
aS'555'
p141
aS'heparanase'
p142
asS'cg20024403'
p143
(lp144
g143
aS'17'
p145
aS'81039326'
p146
aS'METRNL'
p147
aS'intron (NM_001004431, intron 1 of 3)'
p148
aS'1759'
p149
aS'meteorin, glial cell differentiation regulator-like'
p150
asS'cg01686522'
p151
(lp152
g151
aS'16'
p153
aS'88905165'
p154
aS'GALNS'
p155
aS'intron (NM_000512, intron 4 of 13)'
p156
aS'18209'
p157
aS'galactosamine (N-acetyl)-6-sulfate sulfatase'
p158
asS'cg26361540'
p159
(lp160
g159
aS'1'
aS'46597881'
p161
aS'PIK3R3'
p162
aS"5' UTR (NM_003629, exon 1 of 10)"
p163
aS'499'
p164
aS'phosphoinositide-3-kinase, regulatory subunit 3 (gamma)'
p165
asS'cg18425908'
p166
(lp167
g166
aS'4'
aS'119606135'
p168
aS'METTL14'
p169
aS'promoter-TSS (NM_020961)'
p170
aS'-439'
p171
aS'methyltransferase like 14'
p172
asS'cg26361545'
p173
(lp174
g173
aS'2'
aS'236708149'
p175
aS'AGAP1'
p176
aS'exon (NM_001244888, exon 8 of 10)'
p177
aS'305416'
p178
aS'ArfGAP with GTPase domain, ankyrin repeat and PH domain 1'
p179
asS'cg10609310'
p180
(lp181
g180
aS'8'
aS'38722935'
p182
aS'PLEKHA2'
p183
aS'Intergenic'
p184
aS'-35818'
p185
aS'pleckstrin homology domain containing, family A (phosphoinositide binding specific) member 2'
p186
asS'cg06363887'
p187
(lp188
g187
aS'4'
aS'71554064'
p189
aS'UTP3'
p190
aS'promoter-TSS (NM_020368)'
p191
aS'-132'
p192
aS'UTP3, small subunit (SSU) processome component, homolog (S. cerevisiae)'
p193
asS'cg17023770'
p194
(lp195
g194
aS'5'
aS'140624874'
p196
aS'PCDHB15'
p197
aS'promoter-TSS (NM_018935)'
p198
aS'-273'
p199
aS'protocadherin beta 15'
p200
asS'cg04804717'
p201
(lp202
g201
aS'7'
aS'1300320'
p203
aS'UNCX'
p204
aS'Intergenic'
p205
aS'27666'
p206
aS'UNC homeobox'
p207
asS'cg04079251'
p208
(lp209
g208
aS'1'
aS'45120632'
p210
aS'TMEM53'
p211
aS'exon (NM_024587, exon 3 of 3)'
p212
aS'19467'
p213
aS'transmembrane protein 53'
p214
asS'cg17825173'
p215
(lp216
g215
aS'10'
p217
aS'71164116'
p218
aS'TACR2'
p219
aS"3' UTR (NM_001057, exon 5 of 5)"
p220
aS'12558'
p221
aS'tachykinin receptor 2'
p222
asS'cg08550242'
p223
(lp224
g223
aS'2'
aS'85822152'
p225
aS'RNF181'
p226
aS'promoter-TSS (NM_016494)'
p227
aS'-685'
p228
aS'ring finger protein 181'
p229
asS'cg19698294'
p230
(lp231
g230
aS'6'
aS'1114974'
p232
aS'LOC285768'
p233
aS'Intergenic'
p234
aS'-13407'
p235
aS'uncharacterized LOC285768'
p236
asS'cg10450899'
p237
(lp238
g237
aS'17'
p239
aS'685900'
p240
aS'GLOD4'
p241
aS'promoter-TSS (NM_016080)'
p242
aS'-329'
p243
aS'glyoxalase domain containing 4'
p244
asS'cg05491695'
p245
(lp246
g245
aS'11'
p247
aS'65266512'
p248
aS'MALAT1'
p249
aS'non-coding (NR_002819, exon 1 of 1)'
p250
aS'1279'
p251
aS'metastasis associated lung adenocarcinoma transcript 1 (non-protein coding)'
p252
asS'cg25515502'
p253
(lp254
g253
aS'5'
aS'86563959'
p255
aS'RASA1'
p256
aS'promoter-TSS (NM_002890)'
p257
aS'-111'
p258
aS'RAS p21 protein activator (GTPase activating protein) 1'
p259
asS'cg13012653'
p260
(lp261
g260
aS'5'
aS'96078834'
p262
aS'CAST'
p263
aS'promoter-TSS (NR_033798)'
p264
aS'-410'
p265
aS'calpastatin'
p266
asS'cg24533804'
p267
(lp268
g267
aS'12'
p269
aS'9220357'
p270
aS'A2M-AS1'
p271
aS'TTS (NM_000014)'
p272
aS'2584'
p273
aS'A2M antisense RNA 1'
p274
asS'cg13413387'
p275
(lp276
g275
aS'2'
aS'10534660'
p277
aS'HPCAL1'
p278
aS'intron (NM_001258359, intron 1 of 4)'
p279
aS'25770'
p280
aS'hippocalcin-like 1'
p281
asS'cg08996579'
p282
(lp283
g282
aS'10'
p284
aS'50817804'
p285
aS'SLC18A3'
p286
aS'promoter-TSS (NM_003055)'
p287
aS'-543'
p288
aS'solute carrier family 18 (vesicular acetylcholine), member 3'
p289
asS'cg13413384'
p290
(lp291
g290
aS'9'
aS'137302231'
p292
aS'MIR4669'
p293
aS'intron (NM_002957, intron 4 of 9)'
p294
aS'30974'
p295
aS'microRNA 4669'
p296
asS'cg13982688'
p297
(lp298
g297
aS'9'
aS'97401505'
p299
aS'FBP1'
p300
aS'exon (NM_001127628, exon 2 of 8)'
p301
aS'418'
p302
aS'fructose-1,6-bisphosphatase 1'
p303
asS'cg13479358'
p304
(lp305
g304
aS'6'
aS'28603052'
p306
aS'SCAND3'
p307
aS'Intergenic'
p308
aS'-47940'
p309
aS'SCAN domain containing 3'
p310
asS'cg16995983'
p311
(lp312
g311
aS'5'
aS'92920496'
p313
aS'NR2F1'
p314
aS"5' UTR (NM_005654, exon 1 of 3)"
p315
aS'1453'
p316
aS'nuclear receptor subfamily 2, group F, member 1'
p317
asS'cg18757087'
p318
(lp319
g318
aS'5'
aS'173317332'
p320
aS'CPEB4'
p321
aS'exon (NM_030627, exon 1 of 10)'
p322
aS'2001'
p323
aS'cytoplasmic polyadenylation element binding protein 4'
p324
asS'cg23382101'
p325
(lp326
g325
aS'4'
aS'187246368'
p327
aS'F11'
p328
aS'intron (NR_033900, intron 1 of 3)'
p329
aS'59250'
p330
aS'coagulation factor XI'
p331
asS'cg02519879'
p332
(lp333
g332
aS'3'
aS'122286677'
p334
aS'PARP9'
p335
aS'intron (NM_138287, intron 2 of 4)'
p336
aS'-3154'
p337
aS'poly (ADP-ribose) polymerase family, member 9'
p338
asS'cg24696268'
p339
(lp340
g339
aS'4'
aS'49526636'
p341
aS'CWH43'
p342
aS'Intergenic'
p343
aS'538371'
p344
aS'cell wall biogenesis 43 C-terminal homolog (S. cerevisiae)'
p345
asS'cg17689702'
p346
(lp347
g346
aS'13'
p348
aS'113893780'
p349
aS'CUL4A'
p350
aS'exon (NM_003589, exon 10 of 20)'
p351
aS'29849'
p352
aS'cullin 4A'
p353
asS'cg04129132'
p354
(lp355
g354
aS'1'
aS'43296035'
p356
aS'ERMAP'
p357
aS'intron (NM_001017922, intron 2 of 11)'
p358
aS'4786'
p359
aS'erythroblast membrane-associated protein (Scianna blood group)'
p360
asS'cg12517394'
p361
(lp362
g361
aS'11'
p363
aS'61582795'
p364
aS'MIR1908'
p365
aS'promoter-TSS (NR_031729)'
p366
aS'-83'
p367
aS'microRNA 1908'
p368
asS'cg19753138'
p369
(lp370
g369
aS'3'
aS'110789472'
p371
aS'PVRL3-AS1'
p372
aS'promoter-TSS (NR_045114)'
p373
aS'-666'
p374
aS'PVRL3 antisense RNA 1'
p375
asS'cg06488536'
p376
(lp377
g376
aS'6'
aS'147225846'
p378
aS'LOC729176'
p379
aS'intron (NR_034115, intron 7 of 10)'
p380
aS'-100886'
p381
aS'katanin p80 subunit B-like 1 pseudogene'
p382
asS'cg01976176'
p383
(lp384
g383
aS'14'
p385
aS'20922685'
p386
aS'OSGEP'
p387
aS'promoter-TSS (NM_001641)'
p388
aS'582'
p389
aS'O-sialoglycoprotein endopeptidase'
p390
asS'cg01942226'
p391
(lp392
g391
aS'4'
aS'154218350'
p393
aS'ANXA2P1'
p394
aS'intron (NM_001130067, intron 6 of 11)'
p395
aS'11613'
p396
aS'annexin A2 pseudogene 1'
p397
asS'cg02429035'
p398
(lp399
g398
aS'17'
p400
aS'27348666'
p401
aS'SEZ6'
p402
aS'Intergenic'
p403
aS'-15585'
p404
aS'seizure related 6 homolog (mouse)'
p405
asS'cg04378440'
p406
(lp407
g406
aS'17'
p408
aS'42299139'
p409
aS'UBTF'
p410
aS'promoter-TSS (NM_001076683)'
p411
aS'-145'
p412
aS'upstream binding transcription factor, RNA polymerase I'
p413
asS'cg11461030'
p414
(lp415
g414
aS'1'
aS'46932239'
p416
aS'LOC729041'
p417
aS'Intergenic'
p418
aS'32740'
p419
aS'fatty acid amide hydrolase pseudogene'
p420
asS'cg02409108'
p421
(lp422
g421
aS'11'
p423
aS'79152112'
p424
aS'TENM4'
p425
aS'promoter-TSS (NM_001098816)'
p426
aS'-417'
p427
aS'teneurin transmembrane protein 4'
p428
asS'cg12313215'
p429
(lp430
g429
aS'15'
p431
aS'72767565'
p432
aS'ARIH1'
p433
aS'intron (NM_005744, intron 1 of 13)'
p434
aS'898'
p435
aS'ariadne homolog, ubiquitin-conjugating enzyme E2 binding protein, 1 (Drosophila)'
p436
asS'cg06959635'
p437
(lp438
g437
aS'X'
aS'138724627'
p439
aS'MCF2'
p440
aS'exon (NM_001171877, exon 1 of 22)'
p441
aS'373'
p442
aS'MCF.2 cell line derived transforming sequence'
p443
asS'cg18614379'
p444
(lp445
g444
aS'15'
p446
aS'64388188'
p447
aS'SNX1'
p448
aS"5' UTR (NM_148955, exon 1 of 13)"
p449
aS'105'
p450
aS'sorting nexin 1'
p451
asS'cg00952822'
p452
(lp453
g452
aS'8'
aS'144571936'
p454
aS'ZC3H3'
p455
aS'intron (NM_015117, intron 4 of 11)'
p456
aS'51684'
p457
aS'zinc finger CCCH-type containing 3'
p458
asS'cg06671842'
p459
(lp460
g459
aS'11'
p461
aS'18813477'
p462
aS'PTPN5'
p463
aS'promoter-TSS (NM_006906)'
p464
aS'-88'
p465
aS'protein tyrosine phosphatase, non-receptor type 5 (striatum-enriched)'
p466
asS'cg24494262'
p467
(lp468
g467
aS'4'
aS'155339844'
p469
aS'DCHS2'
p470
aS'intron (NM_001142552, intron 1 of 7)'
p471
aS'-27395'
p472
aS'dachsous 2 (Drosophila)'
p473
asS'cg19905504'
p474
(lp475
g474
aS'2'
aS'242165248'
p476
aS'ANO7'
p477
aS'TTS (NM_001001891)'
p478
aS'37324'
p479
aS'anoctamin 7'
p480
asS'cg04755662'
p481
(lp482
g481
aS'X'
aS'66763359'
p483
aS'AR'
p484
aS'promoter-TSS (NM_000044)'
p485
aS'-515'
p486
aS'androgen receptor'
p487
asS'cg03258011'
p488
(lp489
g488
aS'17'
p490
aS'54857409'
p491
aS'C17orf67'
p492
aS'Intergenic'
p493
aS'53847'
p494
aS'chromosome 17 open reading frame 67'
p495
asS'cg23892690'
p496
(lp497
g496
aS'2'
aS'201675739'
p498
aS'BZW1'
p499
aS'promoter-TSS (NM_014670)'
p500
aS'-530'
p501
aS'basic leucine zipper and W2 domains 1'
p502
asS'cg25211875'
p503
(lp504
g503
aS'15'
p505
aS'55944483'
p506
aS'PYGO1'
p507
aS'intron (NM_173814, intron 11 of 19)'
p508
aS'-63433'
p509
aS'pygopus homolog 1 (Drosophila)'
p510
asS'cg01099031'
p511
(lp512
g511
aS'19'
p513
aS'53466188'
p514
aS'ZNF816'
p515
aS'promoter-TSS (NM_001202456)'
p516
aS'-24'
p517
aS'zinc finger protein 816'
p518
asS'cg01532284'
p519
(lp520
g519
aS'19'
p521
aS'55874851'
p522
aS'FAM71E2'
p523
aS'promoter-TSS (NM_001145402)'
p524
aS'-231'
p525
aS'family with sequence similarity 71, member E2'
p526
asS'cg04910505'
p527
(lp528
g527
aS'10'
p529
aS'1410596'
p530
aS'ADARB2-AS1'
p531
aS'intron (NM_018702, intron 2 of 9)'
p532
aS'-158229'
p533
aS'ADARB2 antisense RNA 1'
p534
asS'cg04827379'
p535
(lp536
g535
aS'10'
p537
aS'118083701'
p538
aS'CCDC172'
p539
aS'promoter-TSS (NM_198515)'
p540
aS'-239'
p541
aS'coiled-coil domain containing 172'
p542
asS'cg13375916'
p543
(lp544
g543
aS'8'
aS'143055975'
p545
aS'MIR4472-1'
p546
aS'Intergenic'
p547
aS'-201725'
p548
aS'microRNA 4472-1'
p549
asS'cg19503168'
p550
(lp551
g550
aS'1'
aS'205423791'
p552
aS'MIR135B'
p553
aS'Intergenic'
p554
aS'-6265'
p555
aS'microRNA 135b'
p556
asS'cg16012536'
p557
(lp558
g557
aS'6'
aS'30153882'
p559
aS'TRIM15'
p560
aS'exon (NM_003449, exon 10 of 10).6'
p561
aS'22899'
p562
aS'tripartite motif containing 15'
p563
asS'cg17639059'
p564
(lp565
g564
aS'12'
p566
aS'57483108'
p567
aS'NAB2'
p568
aS'exon (NM_005967, exon 1 of 7)'
p569
aS'431'
p570
aS'NGFI-A binding protein 2 (EGR1 binding protein 2)'
p571
asS'cg20266154'
p572
(lp573
g572
aS'17'
p574
aS'35165846'
p575
aS'LHX1'
p576
aS'Intergenic'
p577
aS'-128926'
p578
aS'LIM homeobox 1'
p579
asS'cg00036732'
p580
(lp581
g580
aS'10'
p582
aS'102767507'
p583
aS'LZTS2'
p584
aS'TTS (NM_032429)'
p585
aS'10643'
p586
aS'leucine zipper, putative tumor suppressor 2'
p587
asS'cg07102450'
p588
(lp589
g588
aS'16'
p590
aS'4355464'
p591
aS'GLIS2'
p592
aS'Intergenic'
p593
aS'-26761'
p594
aS'GLIS family zinc finger 2'
p595
asS'cg21460020'
p596
(lp597
g596
aS'6'
aS'142410221'
p598
aS'NMBR'
p599
aS'promoter-TSS (NM_002511)'
p600
aS'-285'
p601
aS'neuromedin B receptor'
p602
asS'cg10916702'
p603
(lp604
g603
aS'3'
aS'149376317'
p605
aS'WWTR1-AS1'
p606
aS'promoter-TSS (NM_001168280)'
p607
aS'320'
p608
aS'WWTR1 antisense RNA 1'
p609
asS'cg27234929'
p610
(lp611
g610
aS'15'
p612
aS'97244292'
p613
aS'SPATA8'
p614
aS'Intergenic'
p615
aS'-82387'
p616
aS'spermatogenesis associated 8'
p617
asS'cg14114962'
p618
(lp619
g618
aS'9'
aS'68454852'
p620
aS'LOC642236'
p621
aS'promoter-TSS (NR_033907)'
p622
aS'-477'
p623
aS'FSHD region gene 1 pseudogene'
p624
asS'cg19337732'
p625
(lp626
g625
aS'15'
p627
aS'28455611'
p628
aS'OCA2'
p629
aS'intron (NM_004667, intron 44 of 92)'
p630
aS'-111153'
p631
aS'oculocutaneous albinism II'
p632
asS'cg18153977'
p633
(lp634
g633
aS'8'
aS'144952929'
p635
aS'EPPK1'
p636
aS'Intergenic'
p637
aS'-5495'
p638
aS'epiplakin 1'
p639
asS'cg21661864'
p640
(lp641
g640
aS'2'
aS'240599807'
p642
aS'LOC150935'
p643
aS'Intergenic'
p644
aS'-84747'
p645
aS'uncharacterized LOC150935'
p646
asS'cg05357137'
p647
(lp648
g647
aS'10'
p649
aS'28527770'
p650
aS'MPP7'
p651
aS'intron (NM_173496, intron 3 of 18)'
p652
aS'43297'
p653
aS'membrane protein, palmitoylated 7 (MAGUK p55 subfamily member 7)'
p654
asS'cg09132215'
p655
(lp656
g655
aS'1'
aS'6615264'
p657
aS'TAS1R1'
p658
aS'promoter-TSS (NM_138697)'
p659
aS'-74'
p660
aS'taste receptor, type 1, member 1'
p661
asS'cg05357131'
p662
(lp663
g662
aS'9'
aS'124535348'
p664
aS'DAB2IP'
p665
aS'exon (NM_138709, exon 10 of 14)'
p666
aS'30284'
p667
aS'DAB2 interacting protein'
p668
asS'cg10382206'
p669
(lp670
g669
aS'1'
aS'209373448'
p671
aS'MIR205HG'
p672
aS'Intergenic'
p673
aS'-228720'
p674
aS'MIR205 host gene (non-protein coding)'
p675
asS'cg09070846'
p676
(lp677
g676
aS'13'
p678
aS'69559039'
p679
aS'LINC00550'
p680
aS'Intergenic'
p681
aS'-99582'
p682
aS'long intergenic non-protein coding RNA 550'
p683
asS'cg21754201'
p684
(lp685
g684
aS'6'
aS'32032817'
p686
aS'TNXB'
p687
aS'exon (NM_019105, exon 19 of 44).3'
p688
aS'-18912'
p689
aS'tenascin XB'
p690
asS'cg19269520'
p691
(lp692
g691
aS'17'
p693
aS'41018146'
p694
aS'AOC4'
p695
aS'Intergenic'
p696
aS'-1016'
p697
aS'amine oxidase, copper containing 3 (vascular adhesion protein 1) pseudogene'
p698
asS'cg03355147'
p699
(lp700
g699
aS'16'
p701
aS'598833'
p702
aS'MIR3176'
p703
aS'intron (NM_005632, intron 4 of 13)'
p704
aS'5556'
p705
aS'microRNA 3176'
p706
asS'cg20255284'
p707
(lp708
g707
aS'2'
aS'228670579'
p709
aS'CCL20'
p710
aS'Intergenic'
p711
aS'-7979'
p712
aS'chemokine (C-C motif) ligand 20'
p713
asS'cg25831075'
p714
(lp715
g714
aS'3'
aS'164915196'
p716
aS'SLITRK3'
p717
aS'promoter-TSS (NM_014926)'
p718
aS'-727'
p719
aS'SLIT and NTRK-like family, member 3'
p720
asS'cg25831071'
p721
(lp722
g721
aS'11'
p723
aS'133446185'
p724
aS'OPCML'
p725
aS'Intergenic'
p726
aS'-43782'
p727
aS'opioid binding protein/cell adhesion molecule-like'
p728
asS'cg13604020'
p729
(lp730
g729
aS'22'
p731
aS'38902925'
p732
aS'DDX17'
p733
aS'promoter-TSS (NM_006386)'
p734
aS'-580'
p735
aS'DEAD (Asp-Glu-Ala-Asp) box helicase 17'
p736
asS'cg02931247'
p737
(lp738
g737
aS'12'
p739
aS'7249484'
p740
aS'C1R'
p741
aS'exon (NM_016546, exon 6 of 6)'
p742
aS'-4441'
p743
aS'complement component 1, r subcomponent'
p744
asS'cg25160915'
p745
(lp746
g745
aS'3'
aS'113252350'
p747
aS'SIDT1'
p748
aS'intron (NM_017699, intron 1 of 24)'
p749
aS'1132'
p750
aS'SID1 transmembrane family, member 1'
p751
asS'cg09119349'
p752
(lp753
g752
aS'19'
p754
aS'46094869'
p755
aS'OPA3'
p756
aS'exon (NM_005282, exon 2 of 2)'
p757
aS'-6747'
p758
aS'optic atrophy 3 (autosomal recessive, with chorea and spastic paraplegia)'
p759
asS'cg01201797'
p760
(lp761
g760
aS'2'
aS'208635605'
p762
aS'FZD5'
p763
aS'Intergenic'
p764
aS'-1462'
p765
aS'frizzled family receptor 5'
p766
asS'cg23500601'
p767
(lp768
g767
aS'19'
p769
aS'17502346'
p770
aS'BST2'
p771
aS'Intergenic'
p772
aS'14038'
p773
aS'bone marrow stromal cell antigen 2'
p774
asS'cg24481506'
p775
(lp776
g775
aS'10'
p777
aS'135281392'
p778
aS'LOC619207'
p779
aS'non-coding (NR_002934, exon 10 of 10)'
p780
aS'13960'
p781
aS'scavenger receptor protein family member'
p782
asS'cg19648792'
p783
(lp784
g783
aS'17'
p785
aS'556535'
p786
aS'VPS53'
p787
aS'exon (NM_001128159, exon 7 of 22)'
p788
aS'61561'
p789
aS'vacuolar protein sorting 53 homolog (S. cerevisiae)'
p790
asS'cg17065810'
p791
(lp792
g791
aS'11'
p793
aS'93491807'
p794
aS'C11orf54'
p795
aS'intron (NM_014039, intron 6 of 7)'
p796
aS'17014'
p797
aS'chromosome 11 open reading frame 54'
p798
asS'cg10144336'
p799
(lp800
g799
aS'10'
p801
aS'3088123'
p802
aS'PFKP'
p803
aS'Intergenic'
p804
aS'-21589'
p805
aS'phosphofructokinase, platelet'
p806
asS'cg06320134'
p807
(lp808
g807
aS'1'
aS'6663664'
p809
aS'KLHL21'
p810
aS'promoter-TSS (NM_014851)'
p811
aS'-735'
p812
aS'kelch-like family member 21'
p813
asS'cg00083937'
p814
(lp815
g814
aS'22'
p816
aS'51039805'
p817
aS'MAPK8IP2'
p818
aS'intron (NM_012324, intron 1 of 11)'
p819
aS'674'
p820
aS'mitogen-activated protein kinase 8 interacting protein 2'
p821
asS'cg06320136'
p822
(lp823
g822
aS'2'
aS'68882507'
p824
aS'PROKR1'
p825
aS'exon (NM_138964, exon 2 of 2)'
p826
aS'9553'
p827
aS'prokineticin receptor 1'
p828
asS'cg06533895'
p829
(lp830
g829
aS'16'
p831
aS'20908699'
p832
aS'LYRM1'
p833
aS'intron (NM_173475, intron 1 of 2)'
p834
aS'-2858'
p835
aS'LYR motif containing 1'
p836
asS'cg22888418'
p837
(lp838
g837
aS'4'
aS'155664223'
p839
aS'LRAT'
p840
aS'promoter-TSS (NM_004744)'
p841
aS'-940'
p842
aS'lecithin retinol acyltransferase (phosphatidylcholine--retinol O-acyltransferase)'
p843
asS'cg19892758'
p844
(lp845
g844
aS'12'
p846
aS'100664044'
p847
aS'SCYL2'
p848
aS'intron (NM_017988, intron 1 of 17)'
p849
aS'2495'
p850
aS'SCY1-like 2 (S. cerevisiae)'
p851
asS'cg12296532'
p852
(lp853
g852
aS'17'
p854
aS'79482181'
p855
aS'ACTG1'
p856
aS'Intergenic'
p857
aS'-2289'
p858
aS'actin, gamma 1'
p859
asS'cg24702040'
p860
(lp861
g860
aS'1'
aS'233501790'
p862
aS'KIAA1804'
p863
aS'intron (NM_032435, intron 5 of 9)'
p864
aS'38276'
p865
aS'mixed lineage kinase 4'
p866
asS'cg03982074'
p867
(lp868
g867
aS'7'
aS'100612875'
p869
aS'MUC12'
p870
aS'promoter-TSS (NM_001164462)'
p871
aS'-29'
p872
aS'mucin 12, cell surface associated'
p873
asS'cg23818351'
p874
(lp875
g874
aS'1'
aS'65220165'
p876
aS'RAVER2'
p877
aS'intron (NM_018211, intron 1 of 11)'
p878
aS'9387'
p879
aS'ribonucleoprotein, PTB-binding 2'
p880
asS'cg17639056'
p881
(lp882
g881
aS'X'
aS'46618639'
p883
aS'SLC9A7'
p884
aS'promoter-TSS (NM_001257291)'
p885
aS'-32'
p886
aS'solute carrier family 9, subfamily A (NHE7, cation proton antiporter 7), member 7'
p887
asS'cg20412698'
p888
(lp889
g888
aS'12'
p890
aS'117098395'
p891
aS'C12orf49'
p892
aS'Intergenic'
p893
aS'77448'
p894
aS'chromosome 12 open reading frame 49'
p895
asS'cg16765160'
p896
(lp897
g896
aS'12'
p898
aS'39837110'
p899
aS'KIF21A'
p900
aS'promoter-TSS (NM_001173463)'
p901
aS'82'
p902
aS'kinesin family member 21A'
p903
asS'cg12194824'
p904
(lp905
g904
aS'19'
p906
aS'5691122'
p907
aS'RPL36'
p908
aS'TTS (NR_076392)'
p909
aS'776'
p910
aS'ribosomal protein L36'
p911
asS'cg03295554'
p912
(lp913
g912
aS'11'
p914
aS'128395450'
p915
aS'ETS1'
p916
aS'intron (NM_001143820, intron 3 of 9)'
p917
aS'-3245'
p918
aS'v-ets erythroblastosis virus E26 oncogene homolog 1 (avian)'
p919
asS'cg21857822'
p920
(lp921
g920
aS'1'
aS'17698725'
p922
aS'PADI6'
p923
aS'promoter-TSS (NM_207421)'
p924
aS'-16'
p925
aS'peptidyl arginine deiminase, type VI'
p926
asS'cg15384856'
p927
(lp928
g927
aS'1'
aS'244014210'
p929
aS'AKT3'
p930
aS'Intergenic'
p931
aS'-7324'
p932
aS'v-akt murine thymoma viral oncogene homolog 3 (protein kinase B, gamma)'
p933
asS'cg27442931'
p934
(lp935
g934
aS'4'
aS'154074124'
p936
aS'TRIM2'
p937
aS'promoter-TSS (NM_001130067)'
p938
aS'-146'
p939
aS'tripartite motif containing 2'
p940
asS'cg09246749'
p941
(lp942
g941
aS'6'
aS'79926242'
p943
aS'LOC100288198'
p944
aS'intron (NM_138730, intron 1 of 5)'
p945
aS'-17149'
p946
aS'uncharacterized LOC100288198'
p947
asS'cg12875720'
p948
(lp949
g948
aS'14'
p950
aS'85983929'
p951
aS'FLRT2'
p952
aS'Intergenic'
p953
aS'-12559'
p954
aS'fibronectin leucine rich transmembrane protein 2'
p955
asS'cg02807859'
p956
(lp957
g956
aS'13'
p958
aS'28350407'
p959
aS'GSX1'
p960
aS'Intergenic'
p961
aS'-16373'
p962
aS'GS homeobox 1'
p963
asS'cg23319790'
p964
(lp965
g964
aS'19'
p966
aS'54215487'
p967
aS'MIR517A'
p968
aS'promoter-TSS (NR_030201)'
p969
aS'-35'
p970
aS'microRNA 517a'
p971
asS'cg26366091'
p972
(lp973
g972
aS'1'
aS'111770274'
p974
aS'CHI3L2'
p975
aS'promoter-TSS (NM_001025197)'
p976
aS'-7'
p977
aS'chitinase 3-like 2'
p978
asS'cg18447077'
p979
(lp980
g979
aS'X'
aS'77912605'
p981
aS'ZCCHC5'
p982
aS'exon (NM_152694, exon 2 of 2)'
p983
aS'2220'
p984
aS'zinc finger, CCHC domain containing 5'
p985
asS'cg12194828'
p986
(lp987
g986
aS'X'
aS'15353857'
p988
aS'PIGA'
p989
aS'promoter-TSS (NM_002641)'
p990
aS'-181'
p991
aS'phosphatidylinositol glycan anchor biosynthesis, class A'
p992
asS'cg18640514'
p993
(lp994
g993
aS'7'
aS'53664246'
p995
aS'FLJ45974'
p996
aS'Intergenic'
p997
aS'215378'
p998
aS'uncharacterized LOC401337'
p999
asS'cg22609829'
p1000
(lp1001
g1000
aS'5'
aS'159707484'
p1002
aS'CCNJL'
p1003
aS'intron (NM_024565, intron 3 of 6)'
p1004
aS'32089'
p1005
aS'cyclin J-like'
p1006
asS'cg18631201'
p1007
(lp1008
g1007
aS'12'
p1009
aS'110151328'
p1010
aS'FAM222A'
p1011
aS'promoter-TSS (NM_032829)'
p1012
aS'-859'
p1013
aS'family with sequence similarity 222, member A'
p1014
asS'cg07182753'
p1015
(lp1016
g1015
aS'14'
p1017
aS'24776700'
p1018
aS'LTB4R2'
p1019
aS'exon (NM_014430, exon 4 of 7)'
p1020
aS'-2657'
p1021
aS'leukotriene B4 receptor 2'
p1022
asS'cg14217074'
p1023
(lp1024
g1023
aS'3'
aS'187528979'
p1025
aS'BCL6'
p1026
aS'Intergenic'
p1027
aS'-65466'
p1028
aS'B-cell CLL/lymphoma 6'
p1029
asS'cg23628240'
p1030
(lp1031
g1030
aS'10'
p1032
aS'98591602'
p1033
aS'LCOR'
p1034
aS'promoter-TSS (NM_001170766)'
p1035
aS'-415'
p1036
aS'ligand dependent nuclear receptor corepressor'
p1037
asS'cg13384816'
p1038
(lp1039
g1038
aS'8'
aS'11728558'
p1040
aS'CTSB'
p1041
aS'Intergenic'
p1042
aS'-2912'
p1043
aS'cathepsin B'
p1044
asS'cg24233211'
p1045
(lp1046
g1045
aS'6'
aS'14002749'
p1047
aS'RNF182'
p1048
aS'Intergenic'
p1049
aS'77325'
p1050
aS'ring finger protein 182'
p1051
asS'cg15253387'
p1052
(lp1053
g1052
aS'17'
p1054
aS'54675001'
p1055
aS'NOG'
p1056
aS'Intergenic'
p1057
aS'3941'
p1058
aS'noggin'
p1059
asS'cg25372085'
p1060
(lp1061
g1060
aS'10'
p1062
aS'80528720'
p1063
aS'ZMIZ1-AS1'
p1064
aS'Intergenic'
p1065
aS'298485'
p1066
aS'ZMIZ1 antisense RNA 1'
p1067
asS'cg20234170'
p1068
(lp1069
g1068
aS'11'
p1070
aS'34460107'
p1071
aS'CAT'
p1072
aS'promoter-TSS (NM_001752)'
p1073
aS'-365'
p1074
aS'catalase'
p1075
asS'cg14855972'
p1076
(lp1077
g1076
aS'1'
aS'101004472'
p1078
aS'GPR88'
p1079
aS"5' UTR (NM_022049, exon 2 of 2)"
p1080
aS'744'
p1081
aS'G protein-coupled receptor 88'
p1082
asS'cg23738681'
p1083
(lp1084
g1083
aS'17'
p1085
aS'73726337'
p1086
aS'ITGB4'
p1087
aS'exon (NM_000213, exon 8 of 40)'
p1088
aS'5561'
p1089
aS'integrin, beta 4'
p1090
asS'cg18512963'
p1091
(lp1092
g1091
aS'3'
aS'131430364'
p1093
aS'MRPL3'
p1094
aS'intron (NM_130808, intron 3 of 15)'
p1095
aS'-208504'
p1096
aS'mitochondrial ribosomal protein L3'
p1097
asS'cg11942086'
p1098
(lp1099
g1098
aS'2'
aS'209012188'
p1100
aS'CRYGB'
p1101
aS'intron (NR_038437, intron 2 of 2)'
p1102
aS'-1311'
p1103
aS'crystallin, gamma B'
p1104
asS'cg11703729'
p1105
(lp1106
g1105
aS'10'
p1107
aS'13851615'
p1108
aS'PRPF18'
p1109
aS'intron (NM_018027, intron 4 of 24)'
p1110
aS'222676'
p1111
aS'PRP18 pre-mRNA processing factor 18 homolog (S. cerevisiae)'
p1112
asS'cg08997224'
p1113
(lp1114
g1113
aS'11'
p1115
aS'69951486'
p1116
aS'ANO1'
p1117
aS'intron (NM_018043, intron 4 of 25)'
p1118
aS'19970'
p1119
aS'anoctamin 1, calcium activated chloride channel'
p1120
asS'cg14872707'
p1121
(lp1122
g1121
aS'4'
aS'8062478'
p1123
aS'ABLIM2'
p1124
aS'intron (NM_001130083, intron 7 of 20)'
p1125
aS'98081'
p1126
aS'actin binding LIM protein family, member 2'
p1127
asS'cg11703722'
p1128
(lp1129
g1128
aS'5'
aS'138731547'
p1130
aS'PROB1'
p1131
aS'promoter-TSS (NM_001161546)'
p1132
aS'-662'
p1133
aS'proline-rich basic protein 1'
p1134
asS'cg18875274'
p1135
(lp1136
g1135
aS'14'
p1137
aS'35874341'
p1138
aS'NFKBIA'
p1139
aS'promoter-TSS (NM_020529)'
p1140
aS'-381'
p1141
aS'nuclear factor of kappa light polypeptide gene enhancer in B-cells inhibitor, alpha'
p1142
asS'cg01648556'
p1143
(lp1144
g1143
aS'14'
p1145
aS'101520524'
p1146
aS'MIR382'
p1147
aS'promoter-TSS (NR_029874)'
p1148
aS'-119'
p1149
aS'microRNA 382'
p1150
asS'cg00557293'
p1151
(lp1152
g1151
aS'17'
p1153
aS'45973779'
p1154
aS'SP2'
p1155
aS'intron (NM_003110, intron 1 of 6)'
p1156
aS'263'
p1157
aS'Sp2 transcription factor'
p1158
asS'cg09420816'
p1159
(lp1160
g1159
aS'15'
p1161
aS'77925960'
p1162
aS'LINGO1'
p1163
aS'Intergenic'
p1164
aS'-1251'
p1165
aS'leucine rich repeat and Ig domain containing 1'
p1166
asS'cg12434944'
p1167
(lp1168
g1167
aS'7'
aS'48031559'
p1169
aS'HUS1'
p1170
aS'intron (NM_001030019, intron 8 of 9)'
p1171
aS'-12337'
p1172
aS'HUS1 checkpoint homolog (S. pombe)'
p1173
asS'cg09838876'
p1174
(lp1175
g1174
aS'5'
aS'148737760'
p1176
aS'PCYOX1L'
p1177
aS'intron (NM_024028, intron 1 of 5)'
p1178
aS'190'
p1179
aS'prenylcysteine oxidase 1 like'
p1180
asS'cg20058937'
p1181
(lp1182
g1181
aS'7'
aS'5336543'
p1183
aS'SLC29A4'
p1184
aS'intron (NM_001040661, intron 6 of 10)'
p1185
aS'13982'
p1186
aS'solute carrier family 29 (nucleoside transporters), member 4'
p1187
asS'ch.14.34005785F'
p1188
(lp1189
g1188
aS'14'
p1190
aS'34936034'
p1191
aS'SPTSSA'
p1192
aS'Intergenic'
p1193
aS'-4566'
p1194
aS'serine palmitoyltransferase, small subunit A'
p1195
asS'cg02697519'
p1196
(lp1197
g1196
aS'1'
aS'10769910'
p1198
aS'CASZ1'
p1199
aS'intron (NM_001079843, intron 2 of 20)'
p1200
aS'86823'
p1201
aS'castor zinc finger 1'
p1202
asS'cg07200122'
p1203
(lp1204
g1203
aS'2'
aS'312159'
p1205
aS'FAM150B'
p1206
aS'Intergenic'
p1207
aS'-23851'
p1208
aS'family with sequence similarity 150, member B'
p1209
asS'cg02027541'
p1210
(lp1211
g1210
aS'7'
aS'105926126'
p1212
aS'NAMPT'
p1213
aS'promoter-TSS (NM_005746)'
p1214
aS'-488'
p1215
aS'nicotinamide phosphoribosyltransferase'
p1216
asS'cg15454820'
p1217
(lp1218
g1217
aS'10'
p1219
aS'96990858'
p1220
aS'C10orf129'
p1221
aS'Intergenic'
p1222
aS'36901'
p1223
aS'chromosome 10 open reading frame 129'
p1224
asS'cg22238304'
p1225
(lp1226
g1225
aS'2'
aS'206981412'
p1227
aS'GCSHP3'
p1228
aS'promoter-TSS (NR_033248)'
p1229
aS'-116'
p1230
aS'glycine cleavage system protein H (aminomethyl carrier) pseudogene 3'
p1231
asS'cg18557131'
p1232
(lp1233
g1232
aS'13'
p1234
aS'100624207'
p1235
aS'ZIC5'
p1236
aS'promoter-TSS (NM_033132)'
p1237
aS'-29'
p1238
aS'Zic family member 5'
p1239
asS'cg17331296'
p1240
(lp1241
g1240
aS'8'
aS'41754181'
p1242
aS'ANK1'
p1243
aS'promoter-TSS (NM_001142446)'
p1244
aS'99'
p1245
aS'ankyrin 1, erythrocytic'
p1246
asS'cg02217616'
p1247
(lp1248
g1247
aS'11'
p1249
aS'79079450'
p1250
aS'MIR708'
p1251
aS'intron (NM_001098816, intron 1 of 33)'
p1252
aS'33703'
p1253
aS'microRNA 708'
p1254
asS'cg02353937'
p1255
(lp1256
g1255
aS'X'
aS'53449152'
p1257
aS'SMC1A'
p1258
aS'promoter-TSS (NM_001267053)'
p1259
aS'466'
p1260
aS'structural maintenance of chromosomes 1A'
p1261
asS'cg09874289'
p1262
(lp1263
g1262
aS'19'
p1264
aS'17008193'
p1265
aS'F2RL3'
p1266
aS'intron (NM_015692, intron 39 of 41)'
p1267
aS'8367'
p1268
aS'coagulation factor II (thrombin) receptor-like 3'
p1269
asS'cg07093702'
p1270
(lp1271
g1270
aS'6'
aS'30619047'
p1272
aS'C6orf136'
p1273
aS'exon (NM_145029, exon 3 of 5).2'
p1274
aS'4231'
p1275
aS'chromosome 6 open reading frame 136'
p1276
asS'cg11118681'
p1277
(lp1278
g1277
aS'3'
aS'39149366'
p1279
aS'TTC21A'
p1280
aS'promoter-TSS (NM_031899)'
p1281
aS'214'
p1282
aS'tetratricopeptide repeat domain 21A'
p1283
asS'cg04529860'
p1284
(lp1285
g1284
aS'19'
p1286
aS'39900650'
p1287
aS'MIR4530'
p1288
aS'promoter-TSS (NR_039755)'
p1289
aS'-332'
p1290
aS'microRNA 4530'
p1291
asS'cg02059823'
p1292
(lp1293
g1292
aS'2'
aS'240872433'
p1294
aS'MIR4786'
p1295
aS'Intergenic'
p1296
aS'10078'
p1297
aS'microRNA 4786'
p1298
asS'cg01886303'
p1299
(lp1300
g1299
aS'15'
p1301
aS'29406026'
p1302
aS'NDNL2'
p1303
aS'intron (NM_001130414, intron 11 of 12)'
p1304
aS'155994'
p1305
aS'necdin-like 2'
p1306
asS'cg04529865'
p1307
(lp1308
g1307
aS'12'
p1309
aS'132881276'
p1310
aS'GALNT9'
p1311
aS'intron (NM_001122636, intron 1 of 10)'
p1312
aS'24629'
p1313
aS'UDP-N-acetyl-alpha-D-galactosamine:polypeptide N-acetylgalactosaminyltransferase 9 (GalNAc-T9)'
p1314
asS'cg04529868'
p1315
(lp1316
g1315
aS'14'
p1317
aS'65381343'
p1318
aS'CHURC1-FNTB'
p1319
aS'intron (NM_001204063, intron 1 of 3)'
p1320
aS'264'
p1321
aS'CHURC1-FNTB readthrough'
p1322
asS'cg20899625'
p1323
(lp1324
g1323
aS'3'
aS'126721131'
p1325
aS'PLXNA1'
p1326
aS'intron (NM_032242, intron 2 of 30)'
p1327
aS'13694'
p1328
aS'plexin A1'
p1329
asS'cg11619390'
p1330
(lp1331
g1330
aS'1'
aS'32931179'
p1332
aS'ZBTB8B'
p1333
aS'intron (NM_001145720, intron 1 of 3)'
p1334
aS'521'
p1335
aS'zinc finger and BTB domain containing 8B'
p1336
asS'cg20360416'
p1337
(lp1338
g1337
aS'4'
aS'7246127'
p1339
aS'SORCS2'
p1340
aS'intron (NM_020777, intron 1 of 26)'
p1341
aS'51753'
p1342
aS'sortilin-related VPS10 domain containing receptor 2'
p1343
asS'cg07142201'
p1344
(lp1345
g1344
aS'11'
p1346
aS'109293216'
p1347
aS'C11orf87'
p1348
aS'intron (NM_207645, intron 1 of 1)'
p1349
aS'370'
p1350
aS'chromosome 11 open reading frame 87'
p1351
asS'cg26901352'
p1352
(lp1353
g1352
aS'16'
p1354
aS'57447502'
p1355
aS'CCL17'
p1356
aS'intron (NM_002987, intron 1 of 3)'
p1357
aS'8823'
p1358
aS'chemokine (C-C motif) ligand 17'
p1359
asS'cg18411040'
p1360
(lp1361
g1360
aS'1'
aS'83452405'
p1362
aS'MIR548AP'
p1363
aS'Intergenic'
p1364
aS'926654'
p1365
aS'microRNA 548ap'
p1366
asS'cg18411043'
p1367
(lp1368
g1367
aS'1'
aS'31221135'
p1369
aS'MIR4420'
p1370
aS'intron (NM_006762, intron 1 of 7)'
p1371
aS'-9056'
p1372
aS'microRNA 4420'
p1373
asS'cg01497613'
p1374
(lp1375
g1374
aS'17'
p1376
aS'48041301'
p1377
aS'DLX4'
p1378
aS'Intergenic'
p1379
aS'-5261'
p1380
aS'distal-less homeobox 4'
p1381
asS'cg16964102'
p1382
(lp1383
g1382
aS'10'
p1384
aS'135390573'
p1385
aS'SPRNP1'
p1386
aS'Intergenic'
p1387
aS'-7111'
p1388
aS'shadow of prion protein homolog (zebrafish) pseudogene 1'
p1389
asS'cg09009042'
p1390
(lp1391
g1390
aS'1'
aS'28157061'
p1392
aS'PPP1R8'
p1393
aS'promoter-TSS (NM_014110)'
p1394
aS'-191'
p1395
aS'protein phosphatase 1, regulatory subunit 8'
p1396
asS'cg03239258'
p1397
(lp1398
g1397
aS'15'
p1399
aS'83654751'
p1400
aS'FAM103A1'
p1401
aS'promoter-TSS (NM_031452)'
p1402
aS'-204'
p1403
aS'family with sequence similarity 103, member A1'
p1404
asS'cg09988853'
p1405
(lp1406
g1405
aS'19'
p1407
aS'50832728'
p1408
aS'KCNC3'
p1409
aS'promoter-TSS (NM_004977)'
p1410
aS'-94'
p1411
aS'potassium voltage-gated channel, Shaw-related subfamily, member 3'
p1412
asS'cg05891094'
p1413
(lp1414
g1413
aS'14'
p1415
aS'106144565'
p1416
aS'ELK2AP'
p1417
aS'Intergenic'
p1418
aS'-5421'
p1419
aS'ELK2A, member of ETS oncogene family, pseudogene'
p1420
asS'cg03229033'
p1421
(lp1422
g1421
aS'1'
aS'146550796'
p1423
aS'LOC728989'
p1424
aS'Intergenic'
p1425
aS'-36197'
p1426
aS'phosphodiesterase 4D interacting protein pseudogene'
p1427
asS'cg08579995'
p1428
(lp1429
g1428
aS'19'
p1430
aS'19856230'
p1431
aS'ZNF14'
p1432
aS'Intergenic'
p1433
aS'-12309'
p1434
aS'zinc finger protein 14'
p1435
asS'cg07487731'
p1436
(lp1437
g1436
aS'5'
aS'140616495'
p1438
aS'PCDHB18'
p1439
aS'non-coding (NR_001281, exon 1 of 1)'
p1440
aS'2557'
p1441
aS'protocadherin beta 18 pseudogene'
p1442
asS'cg01965939'
p1443
(lp1444
g1443
aS'5'
aS'148442694'
p1445
aS'SH3TC2'
p1446
aS'promoter-TSS (NM_024577)'
p1447
aS'43'
p1448
aS'SH3 domain and tetratricopeptide repeats 2'
p1449
asS'cg25935047'
p1450
(lp1451
g1450
aS'19'
p1452
aS'451092'
p1453
aS'SHC2'
p1454
aS'intron (NM_012435, intron 1 of 12)'
p1455
aS'9904'
p1456
aS'SHC (Src homology 2 domain containing) transforming protein 2'
p1457
asS'cg17158101'
p1458
(lp1459
g1458
aS'7'
aS'107401952'
p1460
aS'CBLL1'
p1461
aS'non-coding (NR_024199, exon 7 of 7)'
p1462
aS'17673'
p1463
aS'Cbl proto-oncogene, E3 ubiquitin protein ligase-like 1'
p1464
asS'cg21372174'
p1465
(lp1466
g1465
aS'12'
p1467
aS'51835919'
p1468
aS'SLC4A8'
p1469
aS'TTS (NR_047672)'
p1470
aS'17018'
p1471
aS'solute carrier family 4, sodium bicarbonate cotransporter, member 8'
p1472
asS'cg25306357'
p1473
(lp1474
g1473
aS'10'
p1475
aS'101303025'
p1476
aS'NKX2-3'
p1477
aS'Intergenic'
p1478
aS'10335'
p1479
aS'NK2 homeobox 3'
p1480
asS'cg00746143'
p1481
(lp1482
g1481
aS'3'
aS'194959645'
p1483
aS'XXYLT1'
p1484
aS'intron (NM_152531, intron 1 of 3)'
p1485
aS'32250'
p1486
aS'xyloside xylosyltransferase 1'
p1487
asS'cg19464876'
p1488
(lp1489
g1488
aS'2'
aS'55847483'
p1490
aS'SMEK2'
p1491
aS'Intergenic'
p1492
aS'-2687'
p1493
aS'SMEK homolog 2, suppressor of mek1 (Dictyostelium)'
p1494
asS'cg25987194'
p1495
(lp1496
g1495
aS'7'
aS'107301566'
p1497
aS'SLC26A4'
p1498
aS'intron (NM_000441, intron 1 of 20)'
p1499
aS'486'
p1500
aS'solute carrier family 26, member 4'
p1501
asS'cg11781306'
p1502
(lp1503
g1502
aS'5'
aS'140201656'
p1504
aS'PCDHA5'
p1505
aS'exon (NM_018908, exon 1 of 4)'
p1506
aS'295'
p1507
aS'protocadherin alpha 5'
p1508
asS'cg27136344'
p1509
(lp1510
g1509
aS'17'
p1511
aS'80606911'
p1512
aS'WDR45B'
p1513
aS'promoter-TSS (NM_019613)'
p1514
aS'-500'
p1515
aS'WD repeat domain 45B'
p1516
asS'cg24797724'
p1517
(lp1518
g1517
aS'X'
aS'153066531'
p1519
aS'SSR4'
p1520
aS'Intergenic'
p1521
aS'6512'
p1522
aS'signal sequence receptor, delta'
p1523
asS'cg02531516'
p1524
(lp1525
g1524
aS'1'
aS'84326624'
p1526
aS'MIR548AP'
p1527
aS'intron (NR_049805, intron 3 of 4)'
p1528
aS'52435'
p1529
aS'microRNA 548ap'
p1530
asS'cg26836696'
p1531
(lp1532
g1531
aS'5'
aS'145722201'
p1533
aS'POU4F3'
p1534
aS'Intergenic'
p1535
aS'3614'
p1536
aS'POU class 4 homeobox 3'
p1537
asS'cg19332610'
p1538
(lp1539
g1538
aS'7'
aS'154539311'
p1540
aS'LOC100132707'
p1541
aS'intron (NM_130797, intron 8 of 25)'
p1542
aS'-180916'
p1543
aS'uncharacterized LOC100132707'
p1544
asS'cg09848445'
p1545
(lp1546
g1545
aS'10'
p1547
aS'43601862'
p1548
aS'RET'
p1549
aS'exon (NM_020630, exon 5 of 19)'
p1550
aS'29345'
p1551
aS'ret proto-oncogene'
p1552
asS'cg22017015'
p1553
(lp1554
g1553
aS'1'
aS'156100165'
p1555
aS'LMNA'
p1556
aS'intron (NR_047545, intron 2 of 10)'
p1557
aS'4214'
p1558
aS'lamin A/C'
p1559
asS'cg25338581'
p1560
(lp1561
g1560
aS'12'
p1562
aS'29534561'
p1563
aS'ERGIC2'
p1564
aS'promoter-TSS (NM_016570)'
p1565
aS'-418'
p1566
aS'ERGIC and golgi 2'
p1567
asS'cg06569993'
p1568
(lp1569
g1568
aS'17'
p1570
aS'662994'
p1571
aS'DBIL5P'
p1572
aS"3' UTR (NM_016080, exon 9 of 9)"
p1573
aS'7421'
p1574
aS'diazepam binding inhibitor-like 5, pseudogene'
p1575
asS'cg11152884'
p1576
(lp1577
g1576
aS'5'
aS'170850020'
p1578
aS'FGF18'
p1579
aS'intron (NM_003862, intron 2 of 4)'
p1580
aS'3353'
p1581
aS'fibroblast growth factor 18'
p1582
asS'cg19729649'
p1583
(lp1584
g1583
aS'17'
p1585
aS'79919727'
p1586
aS'NOTUM'
p1587
aS'promoter-TSS (NM_178493)'
p1588
aS'-670'
p1589
aS'notum pectinacetylesterase homolog (Drosophila)'
p1590
asS'cg25257018'
p1591
(lp1592
g1591
aS'11'
p1593
aS'94757770'
p1594
aS'KDM4E'
p1595
aS'promoter-TSS (NM_001161630)'
p1596
aS'-652'
p1597
aS'lysine (K)-specific demethylase 4E'
p1598
asS'cg03825607'
p1599
(lp1600
g1599
aS'10'
p1601
aS'65216488'
p1602
aS'JMJD1C-AS1'
p1603
aS'intron (NM_032776, intron 1 of 25)'
p1604
aS'-8501'
p1605
aS'JMJD1C antisense RNA 1'
p1606
asS'cg06436510'
p1607
(lp1608
g1607
aS'8'
aS'95566223'
p1609
aS'KIAA1429'
p1610
aS'promoter-TSS (NM_183009)'
p1611
aS'-477'
p1612
aS'KIAA1429'
p1613
asS'cg22307230'
p1614
(lp1615
g1614
aS'13'
p1616
aS'40229780'
p1617
aS'COG6'
p1618
aS'promoter-TSS (NM_001145079)'
p1619
aS'16'
p1620
aS'component of oligomeric golgi complex 6'
p1621
asS'cg20356482'
p1622
(lp1623
g1622
aS'9'
aS'97356092'
p1624
aS'FBP2'
p1625
aS'promoter-TSS (NM_003837)'
p1626
aS'-17'
p1627
aS'fructose-1,6-bisphosphatase 2'
p1628
asS'cg23315932'
p1629
(lp1630
g1629
aS'14'
p1631
aS'59781114'
p1632
aS'DAAM1'
p1633
aS'intron (NM_014992, intron 2 of 24)'
p1634
aS'50955'
p1635
aS'dishevelled associated activator of morphogenesis 1'
p1636
asS'cg23844115'
p1637
(lp1638
g1637
aS'6'
aS'10434871'
p1639
aS'LINC00518'
p1640
aS'non-coding (NR_027793, exon 1 of 3)'
p1641
aS'184'
p1642
aS'long intergenic non-protein coding RNA 518'
p1643
asS'cg18042004'
p1644
(lp1645
g1644
aS'22'
p1646
aS'41940657'
p1647
aS'POLR3H'
p1648
aS'promoter-TSS (NM_001018050)'
p1649
aS'-178'
p1650
aS'polymerase (RNA) III (DNA directed) polypeptide H (22.9kD)'
p1651
asS'cg27392802'
p1652
(lp1653
g1652
aS'16'
p1654
aS'332705'
p1655
aS'PDIA2'
p1656
aS'promoter-TSS (NM_006849)'
p1657
aS'-413'
p1658
aS'protein disulfide isomerase family A, member 2'
p1659
asS'cg03536846'
p1660
(lp1661
g1660
aS'8'
aS'120886254'
p1662
aS'DEPTOR'
p1663
aS'intron (NM_022783, intron 1 of 8)'
p1664
aS'354'
p1665
aS'DEP domain containing MTOR-interacting protein'
p1666
asS'cg22640982'
p1667
(lp1668
g1667
aS'10'
p1669
aS'97197695'
p1670
aS'SORBS1'
p1671
aS'intron (NM_024991, intron 3 of 25)'
p1672
aS'3242'
p1673
aS'sorbin and SH3 domain containing 1'
p1674
asS'cg27392804'
p1675
(lp1676
g1675
aS'13'
p1677
aS'107001662'
p1678
aS'LINC00460'
p1679
aS'Intergenic'
p1680
aS'-27249'
p1681
aS'long intergenic non-protein coding RNA 460'
p1682
asS'cg05100739'
p1683
(lp1684
g1683
aS'17'
p1685
aS'72733163'
p1686
aS'RAB37'
p1687
aS'promoter-TSS (NM_001163990)'
p1688
aS'-193'
p1689
aS'RAB37, member RAS oncogene family'
p1690
asS'cg07366848'
p1691
(lp1692
g1691
aS'5'
aS'165856074'
p1693
aS'TENM2'
p1694
aS'Intergenic'
p1695
aS'-855769'
p1696
aS'teneurin transmembrane protein 2'
p1697
asS'cg18847009'
p1698
(lp1699
g1698
aS'2'
aS'70175826'
p1700
aS'ASPRV1'
p1701
aS'Intergenic'
p1702
aS'13571'
p1703
aS'aspartic peptidase, retroviral-like 1'
p1704
asS'cg26534468'
p1705
(lp1706
g1705
aS'17'
p1707
aS'35537229'
p1708
aS'ACACA'
p1709
aS'intron (NM_198839, intron 44 of 59)'
p1710
aS'119463'
p1711
aS'acetyl-CoA carboxylase alpha'
p1712
asS'cg05261759'
p1713
(lp1714
g1713
aS'9'
aS'130498309'
p1715
aS'TOR2A'
p1716
aS'promoter-TSS (NM_001134431)'
p1717
aS'-681'
p1718
aS'torsin family 2, member A'
p1719
asS'cg12152384'
p1720
(lp1721
g1720
aS'12'
p1722
aS'47164566'
p1723
aS'SLC38A4'
p1724
aS'intron (NM_018018, intron 14 of 16)'
p1725
aS'55214'
p1726
aS'solute carrier family 38, member 4'
p1727
asS'cg09864990'
p1728
(lp1729
g1728
aS'20'
p1730
aS'61041274'
p1731
aS'GATA5'
p1732
aS'intron (NM_080473, intron 4 of 6)'
p1733
aS'9752'
p1734
aS'GATA binding protein 5'
p1735
asS'cg13618623'
p1736
(lp1737
g1736
aS'9'
aS'126693384'
p1738
aS'DENND1A'
p1739
aS'promoter-TSS (NM_020946)'
p1740
aS'-967'
p1741
aS'DENN/MADD domain containing 1A'
p1742
asS'cg09864992'
p1743
(lp1744
g1743
aS'1'
aS'1309161'
p1745
aS'AURKAIP1'
p1746
aS'TTS (NM_017900)'
p1747
aS'1401'
p1748
aS'aurora kinase A interacting protein 1'
p1749
asS'cg02144050'
p1750
(lp1751
g1750
aS'X'
aS'48397520'
p1752
aS'TBC1D25'
p1753
aS'promoter-TSS (NM_002536)'
p1754
aS'-555'
p1755
aS'TBC1 domain family, member 25'
p1756
asS'cg06308088'
p1757
(lp1758
g1757
aS'10'
p1759
aS'28500694'
p1760
aS'MPP7'
p1761
aS'intron (NM_173496, intron 4 of 18)'
p1762
aS'70373'
p1763
aS'membrane protein, palmitoylated 7 (MAGUK p55 subfamily member 7)'
p1764
asS'cg16817426'
p1765
(lp1766
g1765
aS'1'
aS'45807214'
p1767
aS'MUTYH'
p1768
aS'exon (NM_025077, exon 4 of 8)'
p1769
aS'-1072'
p1770
aS'mutY homolog (E. coli)'
p1771
asS'cg13711144'
p1772
(lp1773
g1772
aS'7'
aS'107218933'
p1774
aS'BCAP29'
p1775
aS'TTS (NM_181581)'
p1776
aS'-1489'
p1777
aS'B-cell receptor-associated protein 29'
p1778
asS'cg14723423'
p1779
(lp1780
g1779
aS'19'
p1781
aS'45448413'
p1782
aS'APOC2'
p1783
aS'promoter-TSS (NM_000483)'
p1784
aS'-826'
p1785
aS'apolipoprotein C-II'
p1786
asS'cg12533479'
p1787
(lp1788
g1787
aS'10'
p1789
aS'127464762'
p1790
aS'MMP21'
p1791
aS'promoter-TSS (NM_147191)'
p1792
aS'-372'
p1793
aS'matrix metallopeptidase 21'
p1794
asS'cg00178790'
p1795
(lp1796
g1795
aS'18'
p1797
aS'13726864'
p1798
aS'RNMT'
p1799
aS'promoter-TSS (NM_001098801)'
p1800
aS'160'
p1801
aS'RNA (guanine-7-) methyltransferase'
p1802
asS'cg14460735'
p1803
(lp1804
g1803
aS'1'
aS'246728727'
p1805
aS'TFB2M'
p1806
aS'promoter-TSS (NM_152609)'
p1807
aS'838'
p1808
aS'transcription factor B2, mitochondrial'
p1809
asS'cg06308084'
p1810
(lp1811
g1810
aS'22'
p1812
aS'50493570'
p1813
aS'MLC1'
p1814
aS'Intergenic'
p1815
aS'30211'
p1816
aS'megalencephalic leukoencephalopathy with subcortical cysts 1'
p1817
asS'cg08100536'
p1818
(lp1819
g1818
aS'12'
p1820
aS'132601634'
p1821
aS'DDX51'
p1822
aS'intron (NR_003290, intron 5 of 9)'
p1823
aS'27246'
p1824
aS'DEAD (Asp-Glu-Ala-Asp) box polypeptide 51'
p1825
asS'cg08100535'
p1826
(lp1827
g1826
aS'7'
aS'129414736'
p1828
aS'MIR183'
p1829
aS'promoter-TSS (NR_029512)'
p1830
aS'118'
p1831
aS'microRNA 183'
p1832
asS'cg03957420'
p1833
(lp1834
g1833
aS'8'
aS'19468555'
p1835
aS'CSGALNACT1'
p1836
aS'intron (NR_024040, intron 1 of 9)'
p1837
aS'-8499'
p1838
aS'chondroitin sulfate N-acetylgalactosaminyltransferase 1'
p1839
asS'cg26521139'
p1840
(lp1841
g1840
aS'2'
aS'236658091'
p1842
aS'AGAP1'
p1843
aS'intron (NM_001037131, intron 5 of 17)'
p1844
aS'255358'
p1845
aS'ArfGAP with GTPase domain, ankyrin repeat and PH domain 1'
p1846
asS'cg12028152'
p1847
(lp1848
g1847
aS'15'
p1849
aS'64753898'
p1850
aS'ZNF609'
p1851
aS'Intergenic'
p1852
aS'-37721'
p1853
aS'zinc finger protein 609'
p1854
asS'cg24722351'
p1855
(lp1856
g1855
aS'5'
aS'146837147'
p1857
aS'DPYSL3'
p1858
aS'intron (NM_001197294, intron 1 of 13)'
p1859
aS'-3887'
p1860
aS'dihydropyrimidinase-like 3'
p1861
asS'cg03959232'
p1862
(lp1863
g1862
aS'5'
aS'140621344'
p1864
aS'PCDHB19P'
p1865
aS'non-coding (NR_001282, exon 1 of 1)'
p1866
aS'1655'
p1867
aS'protocadherin beta 19 pseudogene'
p1868
asS'cg05037210'
p1869
(lp1870
g1869
aS'17'
p1871
aS'80010528'
p1872
aS'GPS1'
p1873
aS'promoter-TSS (NM_002917)'
p1874
aS'765'
p1875
aS'G protein pathway suppressor 1'
p1876
asS'cg25292358'
p1877
(lp1878
g1877
aS'21'
p1879
aS'15352085'
p1880
aS'ANKRD20A11P'
p1881
aS'non-coding (NR_027270, exon 1 of 6)'
p1882
aS'680'
p1883
aS'ankyrin repeat domain 20 family, member A11, pseudogene'
p1884
asS'cg21082921'
p1885
(lp1886
g1885
aS'5'
aS'98263013'
p1887
aS'CHD1'
p1888
aS'promoter-TSS (NM_001270)'
p1889
aS'-775'
p1890
aS'chromodomain helicase DNA binding protein 1'
p1891
asS'cg00673286'
p1892
(lp1893
g1892
aS'15'
p1894
aS'83349613'
p1895
aS'AP3B2'
p1896
aS'exon (NM_004644, exon 7 of 26)'
p1897
aS'29022'
p1898
aS'adaptor-related protein complex 3, beta 2 subunit'
p1899
asS'cg03063943'
p1900
(lp1901
g1900
aS'8'
aS'848452'
p1902
aS'ERICH1-AS1'
p1903
aS'intron (NR_073466, intron 2 of 3)'
p1904
aS'160847'
p1905
aS'ERICH1 antisense RNA 1'
p1906
asS'cg11336311'
p1907
(lp1908
g1907
aS'1'
aS'23887324'
p1909
aS'ID3'
p1910
aS'Intergenic'
p1911
aS'-1039'
p1912
aS'inhibitor of DNA binding 3, dominant negative helix-loop-helix protein'
p1913
asS'cg03850426'
p1914
(lp1915
g1914
aS'13'
p1916
aS'53422860'
p1917
aS'PCDH8'
p1918
aS'promoter-TSS (NM_002590)'
p1919
aS'-85'
p1920
aS'protocadherin 8'
p1921
asS'cg12267069'
p1922
(lp1923
g1922
aS'1'
aS'156407809'
p1924
aS'C1orf61'
p1925
aS'Intergenic'
p1926
aS'-8625'
p1927
aS'chromosome 1 open reading frame 61'
p1928
asS'cg03051449'
p1929
(lp1930
g1929
aS'6'
aS'26501812'
p1931
aS'BTN1A1'
p1932
aS'intron (NM_001732, intron 1 of 6)'
p1933
aS'317'
p1934
aS'butyrophilin, subfamily 1, member A1'
p1935
asS'cg23859051'
p1936
(lp1937
g1936
aS'17'
p1938
aS'1478585'
p1939
aS'PITPNA'
p1940
aS"3' UTR (NM_152346, exon 14 of 14)"
p1941
aS'-12475'
p1942
aS'phosphatidylinositol transfer protein, alpha'
p1943
asS'cg19670610'
p1944
(lp1945
g1944
aS'4'
aS'89455337'
p1946
aS'PIGY'
p1947
aS'Intergenic'
p1948
aS'-10385'
p1949
aS'phosphatidylinositol glycan anchor biosynthesis, class Y'
p1950
asS'cg05478330'
p1951
(lp1952
g1951
aS'15'
p1953
aS'78189752'
p1954
aS'LOC645752'
p1955
aS'Intergenic'
p1956
aS'29436'
p1957
aS'golgin A6 family, member A pseudogene'
p1958
asS'cg23859055'
p1959
(lp1960
g1959
aS'7'
aS'16684067'
p1961
aS'ANKMY2'
p1962
aS'intron (NM_020319, intron 1 of 9)'
p1963
aS'1375'
p1964
aS'ankyrin repeat and MYND domain containing 2'
p1965
asS'cg19570171'
p1966
(lp1967
g1966
aS'22'
p1968
aS'39239822'
p1969
aS'NPTXR'
p1970
aS'exon (NM_014293, exon 1 of 5)'
p1971
aS'195'
p1972
aS'neuronal pentraxin receptor'
p1973
asS'cg26426488'
p1974
(lp1975
g1974
aS'7'
aS'100461644'
p1976
aS'TRIP6'
p1977
aS'intron (NM_020246, intron 13 of 13)'
p1978
aS'-3306'
p1979
aS'thyroid hormone receptor interactor 6'
p1980
asS'cg00137209'
p1981
(lp1982
g1981
aS'3'
aS'142314968'
p1983
aS'PLS1'
p1984
aS'promoter-TSS (NM_001145319)'
p1985
aS'-261'
p1986
aS'plastin 1'
p1987
asS'cg24722354'
p1988
(lp1989
g1988
aS'1'
aS'31423023'
p1990
aS'SNORD103A'
p1991
aS'promoter-TSS (NR_004054)'
p1992
aS'-971'
p1993
aS'small nucleolar RNA, C/D box 103A'
p1994
asS'cg03167763'
p1995
(lp1996
g1995
aS'1'
aS'20512397'
p1997
aS'UBXN10'
p1998
aS'promoter-TSS (NM_152376)'
p1999
aS'-181'
p2000
aS'UBX domain protein 10'
p2001
asS'cg01132443'
p2002
(lp2003
g2002
aS'17'
p2004
aS'74735058'
p2005
aS'MFSD11'
p2006
aS'exon (NM_001242532, exon 2 of 13)'
p2007
aS'1475'
p2008
aS'major facilitator superfamily domain containing 11'
p2009
asS'cg00627621'
p2010
(lp2011
g2010
aS'8'
aS'126442449'
p2012
aS'TRIB1'
p2013
aS'promoter-TSS (NM_025195)'
p2014
aS'-114'
p2015
aS'tribbles homolog 1 (Drosophila)'
p2016
asS'cg10783086'
p2017
(lp2018
g2017
aS'15'
p2019
aS'102345981'
p2020
aS'OR4F6'
p2021
aS'promoter-TSS (NM_001005326)'
p2022
aS'58'
p2023
aS'olfactory receptor, family 4, subfamily F, member 6'
p2024
asS'cg04638486'
p2025
(lp2026
g2025
aS'5'
aS'52856570'
p2027
aS'NDUFS4'
p2028
aS'exon (NM_002495, exon 1 of 5)'
p2029
aS'105'
p2030
aS'NADH dehydrogenase (ubiquinone) Fe-S protein 4, 18kDa (NADH-coenzyme Q reductase)'
p2031
asS'cg20651758'
p2032
(lp2033
g2032
aS'15'
p2034
aS'93425245'
p2035
aS'LOC100507217'
p2036
aS'promoter-TSS (NR_037601)'
p2037
aS'-828'
p2038
aS'uncharacterized LOC100507217'
p2039
asS'cg13555335'
p2040
(lp2041
g2040
aS'9'
aS'140583757'
p2042
aS'EHMT1'
p2043
aS'intron (NM_001145527, intron 1 of 15)'
p2044
aS'70313'
p2045
aS'euchromatic histone-lysine N-methyltransferase 1'
p2046
asS'ch.13.233184R'
p2047
(lp2048
g2047
aS'13'
p2049
aS'28567843'
p2050
aS'PRHOXNB'
p2051
aS'Intergenic'
p2052
aS'-5069'
p2053
aS'parahox cluster neighbor'
p2054
asS'cg06401027'
p2055
(lp2056
g2055
aS'12'
p2057
aS'8234690'
p2058
aS'NECAP1'
p2059
aS'promoter-TSS (NR_024260)'
p2060
aS'-117'
p2061
aS'NECAP endocytosis associated 1'
p2062
asS'cg23067810'
p2063
(lp2064
g2063
aS'19'
p2065
aS'54527386'
p2066
aS'CACNG6'
p2067
aS'Intergenic'
p2068
aS'31844'
p2069
aS'calcium channel, voltage-dependent, gamma subunit 6'
p2070
asS'cg01250888'
p2071
(lp2072
g2071
aS'13'
p2073
aS'44544577'
p2074
aS'LINC00284'
p2075
aS'Intergenic'
p2076
aS'-51894'
p2077
aS'long intergenic non-protein coding RNA 284'
p2078
asS'cg07192718'
p2079
(lp2080
g2079
aS'1'
aS'55445837'
p2081
aS'TMEM61'
p2082
aS'promoter-TSS (NM_182532)'
p2083
aS'-628'
p2084
aS'transmembrane protein 61'
p2085
asS'cg10328513'
p2086
(lp2087
g2086
aS'2'
aS'220177785'
p2088
aS'PTPRN'
p2089
aS'Intergenic'
p2090
aS'-3490'
p2091
aS'protein tyrosine phosphatase, receptor type, N'
p2092
asS'cg06401021'
p2093
(lp2094
g2093
aS'6'
aS'55443868'
p2095
aS'HMGCLL1'
p2096
aS"5' UTR (NM_019036, exon 1 of 10)"
p2097
aS'144'
p2098
aS'3-hydroxymethyl-3-methylglutaryl-CoA lyase-like 1'
p2099
asS'cg18398637'
p2100
(lp2101
g2100
aS'10'
p2102
aS'134994215'
p2103
aS'KNDC1'
p2104
aS'intron (NM_152643, intron 3 of 29)'
p2105
aS'20244'
p2106
aS'kinase non-catalytic C-lobe domain (KIND) containing 1'
p2107
asS'cg04557774'
p2108
(lp2109
g2108
aS'11'
p2110
aS'73472407'
p2111
aS'RAB6A'
p2112
aS'promoter-TSS (NM_002869)'
p2113
aS'-206'
p2114
aS'RAB6A, member RAS oncogene family'
p2115
asS'cg18682430'
p2116
(lp2117
g2116
aS'7'
aS'157468342'
p2118
aS'MIR153-2'
p2119
aS'intron (NM_130842, intron 12 of 21)'
p2120
aS'-101228'
p2121
aS'microRNA 153-2'
p2122
asS'cg27059379'
p2123
(lp2124
g2123
aS'16'
p2125
aS'84224564'
p2126
aS'ADAD2'
p2127
aS'promoter-TSS (NM_139174)'
p2128
aS'-159'
p2129
aS'adenosine deaminase domain containing 2'
p2130
asS'cg24639969'
p2131
(lp2132
g2131
aS'1'
aS'247580565'
p2133
aS'NLRP3'
p2134
aS'promoter-TSS (NM_183395)'
p2135
aS'-786'
p2136
aS'NLR family, pyrin domain containing 3'
p2137
asS'cg09925075'
p2138
(lp2139
g2138
aS'14'
p2140
aS'60098793'
p2141
aS'RTN1'
p2142
aS'intron (NM_021136, intron 3 of 8)'
p2143
aS'-1261'
p2144
aS'reticulon 1'
p2145
asS'cg11710851'
p2146
(lp2147
g2146
aS'12'
p2148
aS'130765858'
p2149
aS'PIWIL1'
p2150
aS'Intergenic'
p2151
aS'-56575'
p2152
aS'piwi-like RNA-mediated gene silencing 1'
p2153
asS'cg19088555'
p2154
(lp2155
g2154
aS'6'
aS'32095548'
p2156
aS'ATF6B'
p2157
aS'TTS (NM_022110)'
p2158
aS'469'
p2159
aS'activating transcription factor 6 beta'
p2160
asS'cg22970357'
p2161
(lp2162
g2161
aS'2'
aS'119600408'
p2163
aS'EN1'
p2164
aS"3' UTR (NM_001426, exon 2 of 2)"
p2165
aS'5351'
p2166
aS'engrailed homeobox 1'
p2167
asS'cg17415371'
p2168
(lp2169
g2168
aS'20'
p2170
aS'23338762'
p2171
aS'GZF1'
p2172
aS'Intergenic'
p2173
aS'-6259'
p2174
aS'GDNF-inducible zinc finger protein 1'
p2175
asS'cg19088553'
p2176
(lp2177
g2176
aS'6'
aS'101901884'
p2178
aS'GRIK2'
p2179
aS'intron (NM_001166247, intron 1 of 16)'
p2180
aS'55023'
p2181
aS'glutamate receptor, ionotropic, kainate 2'
p2182
asS'cg18024904'
p2183
(lp2184
g2183
aS'17'
p2185
aS'80678370'
p2186
aS'FN3KRP'
p2187
aS'intron (NR_046408, intron 4 of 6)'
p2188
aS'3788'
p2189
aS'fructosamine 3 kinase related protein'
p2190
asS'cg02071579'
p2191
(lp2192
g2191
aS'16'
p2193
aS'88550450'
p2194
aS'MIR5189'
p2195
aS'intron (NM_153813, intron 1 of 9)'
p2196
aS'15124'
p2197
aS'microRNA 5189'
p2198
asS'cg06997305'
p2199
(lp2200
g2199
aS'11'
p2201
aS'43964094'
p2202
aS'C11orf96'
p2203
aS'promoter-TSS (NM_001145033)'
p2204
aS'-12'
p2205
aS'chromosome 11 open reading frame 96'
p2206
asS'cg12461125'
p2207
(lp2208
g2207
aS'1'
aS'44496257'
p2209
aS'SLC6A9'
p2210
aS'intron (NM_001024845, intron 1 of 13)'
p2211
aS'907'
p2212
aS'solute carrier family 6 (neurotransmitter transporter, glycine), member 9'
p2213
asS'cg23778149'
p2214
(lp2215
g2214
aS'8'
aS'65489653'
p2216
aS'LOC401463'
p2217
aS'non-coding (NR_015374, exon 1 of 2)'
p2218
aS'167'
p2219
aS'uncharacterized LOC401463'
p2220
asS'cg25148282'
p2221
(lp2222
g2221
aS'17'
p2223
aS'56561060'
p2224
aS'HSF5'
p2225
aS'intron (NM_001080439, intron 1 of 5)'
p2226
aS'4699'
p2227
aS'heat shock transcription factor family member 5'
p2228
asS'cg02658564'
p2229
(lp2230
g2229
aS'4'
aS'3447935'
p2231
aS'HGFAC'
p2232
aS'exon (NM_001528, exon 10 of 14)'
p2233
aS'4209'
p2234
aS'HGF activator'
p2235
asS'cg07092097'
p2236
(lp2237
g2236
aS'10'
p2238
aS'88720025'
p2239
aS'SNCG'
p2240
aS'intron (NM_003087, intron 3 of 4)'
p2241
aS'1737'
p2242
aS'synuclein, gamma (breast cancer-specific protein 1)'
p2243
asS'cg23365183'
p2244
(lp2245
g2244
aS'10'
p2246
aS'102994020'
p2247
aS'FLJ41350'
p2248
aS'intron (NR_029380, intron 2 of 2)'
p2249
aS'4669'
p2250
aS'uncharacterized LOC399806'
p2251
asS'cg10569615'
p2252
(lp2253
g2252
aS'5'
aS'114515936'
p2254
aS'TRIM36'
p2255
aS"5' UTR (NM_018700, exon 1 of 10)"
p2256
aS'307'
p2257
aS'tripartite motif containing 36'
p2258
asS'cg13656173'
p2259
(lp2260
g2259
aS'9'
aS'139002093'
p2261
aS'C9orf69'
p2262
aS'Intergenic'
p2263
aS'8184'
p2264
aS'chromosome 9 open reading frame 69'
p2265
asS'cg22049174'
p2266
(lp2267
g2266
aS'18'
p2268
aS'2565651'
p2269
aS'METTL4'
p2270
aS'intron (NM_022840, intron 2 of 8)'
p2271
aS'5838'
p2272
aS'methyltransferase like 4'
p2273
asS'cg04705318'
p2274
(lp2275
g2274
aS'14'
p2276
aS'100138306'
p2277
aS'MIR5698'
p2278
aS'intron (NM_001127258, intron 7 of 8)'
p2279
aS'-1913'
p2280
aS'microRNA 5698'
p2281
asS'cg22681190'
p2282
(lp2283
g2282
aS'1'
aS'21862932'
p2284
aS'ALPL'
p2285
aS'intron (NM_001127501, intron 1 of 10)'
p2286
aS'27074'
p2287
aS'alkaline phosphatase, liver/bone/kidney'
p2288
asS'cg01946548'
p2289
(lp2290
g2289
aS'3'
aS'149469835'
p2291
aS'COMMD2'
p2292
aS'intron (NM_016094, intron 2 of 4)'
p2293
aS'451'
p2294
aS'COMM domain containing 2'
p2295
asS'cg20284039'
p2296
(lp2297
g2296
aS'X'
aS'150339834'
p2298
aS'MIR4330'
p2299
aS'Intergenic'
p2300
aS'3140'
p2301
aS'microRNA 4330'
p2302
asS'cg15161854'
p2303
(lp2304
g2303
aS'1'
aS'28836139'
p2305
aS'SNHG3'
p2306
aS'non-coding (NR_002909, exon 3 of 3)'
p2307
aS'3684'
p2308
aS'small nucleolar RNA host gene 3 (non-protein coding)'
p2309
asS'cg13494368'
p2310
(lp2311
g2310
aS'11'
p2312
aS'82612683'
p2313
aS'C11orf82'
p2314
aS'promoter-TSS (NM_145018)'
p2315
aS'-54'
p2316
aS'chromosome 11 open reading frame 82'
p2317
asS'cg08866608'
p2318
(lp2319
g2318
aS'13'
p2320
aS'58203798'
p2321
aS'PCDH17'
p2322
aS'Intergenic'
p2323
aS'-1991'
p2324
aS'protocadherin 17'
p2325
asS'cg17009616'
p2326
(lp2327
g2326
aS'22'
p2328
aS'24549738'
p2329
aS'SUSD2'
p2330
aS'intron (NM_012295, intron 29 of 36)'
p2331
aS'-27706'
p2332
aS'sushi domain containing 2'
p2333
asS'cg09013981'
p2334
(lp2335
g2334
aS'16'
p2336
aS'57334839'
p2337
aS'PLLP'
p2338
aS'Intergenic'
p2339
aS'-16255'
p2340
aS'plasmolipin'
p2341
asS'cg16329197'
p2342
(lp2343
g2342
aS'12'
p2344
aS'53359506'
p2345
aS'KRT8'
p2346
aS'Intergenic'
p2347
aS'-15856'
p2348
aS'keratin 8'
p2349
asS'cg01745370'
p2350
(lp2351
g2350
aS'2'
aS'109065127'
p2352
aS'GCC2'
p2353
aS'promoter-TSS (NR_028063)'
p2354
aS'-450'
p2355
aS'GRIP and coiled-coil domain containing 2'
p2356
asS'cg23636682'
p2357
(lp2358
g2357
aS'15'
p2359
aS'76196679'
p2360
aS'FBXO22'
p2361
aS'intron (NR_037623, intron 1 of 5)'
p2362
aS'479'
p2363
aS'F-box protein 22'
p2364
asS'cg18444757'
p2365
(lp2366
g2365
aS'18'
p2367
aS'12035841'
p2368
aS'IMPA2'
p2369
aS'Intergenic'
p2370
aS'54414'
p2371
aS'inositol(myo)-1(or 4)-monophosphatase 2'
p2372
asS'cg05915892'
p2373
(lp2374
g2373
aS'18'
p2375
aS'673911'
p2376
aS'C18orf56'
p2377
aS'TTS (NM_001071)'
p2378
aS'-15571'
p2379
aS'chromosome 18 open reading frame 56'
p2380
asS'cg09894072'
p2381
(lp2382
g2381
aS'16'
p2383
aS'68279486'
p2384
aS'PLA2G15'
p2385
aS'intron (NM_012320, intron 1 of 5)'
p2386
aS'239'
p2387
aS'phospholipase A2, group XV'
p2388
asS'cg09644562'
p2389
(lp2390
g2389
aS'6'
aS'140141165'
p2391
aS'LOC100132735'
p2392
aS'intron (NR_038399, intron 1 of 2)'
p2393
aS'48955'
p2394
aS'uncharacterized LOC100132735'
p2395
asS'cg03596877'
p2396
(lp2397
g2396
aS'6'
aS'30568668'
p2398
aS'PPP1R10'
p2399
aS'non-coding (NR_072994, exon 20 of 20).7'
p2400
aS'16416'
p2401
aS'protein phosphatase 1, regulatory subunit 10'
p2402
asS'cg01843020'
p2403
(lp2404
g2403
aS'15'
p2405
aS'76629771'
p2406
aS'ISL2'
p2407
aS'intron (NM_145805, intron 1 of 5)'
p2408
aS'624'
p2409
aS'ISL LIM homeobox 2'
p2410
asS'cg16562763'
p2411
(lp2412
g2411
aS'3'
aS'195939612'
p2413
aS'ZDHHC19'
p2414
aS'Intergenic'
p2415
aS'-1312'
p2416
aS'zinc finger, DHHC-type containing 19'
p2417
asS'cg00588198'
p2418
(lp2419
g2418
aS'6'
aS'29648452'
p2420
aS'ZFP57'
p2421
aS'Intergenic'
p2422
aS'-3521'
p2423
aS'ZFP57 zinc finger protein'
p2424
asS'cg26092988'
p2425
(lp2426
g2425
aS'6'
aS'30034794'
p2427
aS'PPP1R11'
p2428
aS'promoter-TSS (NM_021959).8'
p2429
aS'-138'
p2430
aS'protein phosphatase 1, regulatory (inhibitor) subunit 11'
p2431
asS'cg20230182'
p2432
(lp2433
g2432
aS'X'
aS'69506418'
p2434
aS'PDZD11'
p2435
aS"3' UTR (NM_016484, exon 7 of 7)"
p2436
aS'3380'
p2437
aS'PDZ domain containing 11'
p2438
asS'cg01251591'
p2439
(lp2440
g2439
aS'22'
p2441
aS'44350883'
p2442
aS'SAMM50'
p2443
aS'promoter-TSS (NM_015380)'
p2444
aS'-378'
p2445
aS'sorting and assembly machinery component 50 homolog (S. cerevisiae)'
p2446
asS'cg03533561'
p2447
(lp2448
g2447
aS'6'
aS'167524115'
p2449
aS'CCR6'
p2450
aS'Intergenic'
p2451
aS'-1180'
p2452
aS'chemokine (C-C motif) receptor 6'
p2453
asS'cg11730100'
p2454
(lp2455
g2454
aS'11'
p2456
aS'61560294'
p2457
aS'FEN1'
p2458
aS'promoter-TSS (NM_014206)'
p2459
aS'185'
p2460
aS'flap structure-specific endonuclease 1'
p2461
asS'cg11398523'
p2462
(lp2463
g2462
aS'19'
p2464
aS'50316423'
p2465
aS'FUZ'
p2466
aS'non-coding (NR_033269, exon 1 of 10)'
p2467
aS'144'
p2468
aS'fuzzy planar cell polarity protein'
p2469
asS'cg03149245'
p2470
(lp2471
g2470
aS'12'
p2472
aS'132703598'
p2473
aS'GALNT9'
p2474
aS'intron (NM_001122636, intron 6 of 10)'
p2475
aS'-13025'
p2476
aS'UDP-N-acetyl-alpha-D-galactosamine:polypeptide N-acetylgalactosaminyltransferase 9 (GalNAc-T9)'
p2477
asS'cg24273394'
p2478
(lp2479
g2478
aS'3'
aS'48541904'
p2480
aS'SHISA5'
p2481
aS'promoter-TSS (NM_016479)'
p2482
aS'-222'
p2483
aS'shisa homolog 5 (Xenopus laevis)'
p2484
asS'cg00281100'
p2485
(lp2486
g2485
aS'10'
p2487
aS'90041434'
p2488
aS'RNLS'
p2489
aS'intron (NM_018363, intron 6 of 6)'
p2490
aS'301648'
p2491
aS'renalase, FAD-dependent amine oxidase'
p2492
asS'cg13885842'
p2493
(lp2494
g2493
aS'22'
p2495
aS'41973319'
p2496
aS'PMM1'
p2497
aS'TTS (NM_014460)'
p2498
aS'12552'
p2499
aS'phosphomannomutase 1'
p2500
asS'cg02105472'
p2501
(lp2502
g2501
aS'16'
p2503
aS'88056229'
p2504
aS'BANP'
p2505
aS'intron (NM_001173541, intron 6 of 11)'
p2506
aS'52605'
p2507
aS'BTG3 associated nuclear protein'
p2508
asS'cg22443205'
p2509
(lp2510
g2509
aS'17'
p2511
aS'65821133'
p2512
aS'BPTF'
p2513
aS'promoter-TSS (NM_004459)'
p2514
aS'-647'
p2515
aS'bromodomain PHD finger transcription factor'
p2516
asS'cg02225143'
p2517
(lp2518
g2517
aS'3'
aS'51422103'
p2519
aS'MANF'
p2520
aS'promoter-TSS (NM_006010)'
p2521
aS'-589'
p2522
aS'mesencephalic astrocyte-derived neurotrophic factor'
p2523
asS'cg12163646'
p2524
(lp2525
g2524
aS'6'
aS'30529027'
p2526
aS'GNL1'
p2527
aS'intron (NM_025263, intron 2 of 3)'
p2528
aS'-3656'
p2529
aS'guanine nucleotide binding protein-like 1'
p2530
asS'cg08979319'
p2531
(lp2532
g2531
aS'6'
aS'100896055'
p2533
aS'SIM1'
p2534
aS'exon (NM_005068, exon 7 of 11)'
p2535
aS'15496'
p2536
aS'single-minded homolog 1 (Drosophila)'
p2537
asS'cg10010922'
p2538
(lp2539
g2538
aS'14'
p2540
aS'93260381'
p2541
aS'GOLGA5'
p2542
aS'promoter-TSS (NM_005113)'
p2543
aS'-269'
p2544
aS'golgin A5'
p2545
asS'ch.8.54249749F'
p2546
(lp2547
g2546
aS'8'
aS'54087196'
p2548
aS'OPRK1'
p2549
aS'Intergenic'
p2550
aS'76998'
p2551
aS'opioid receptor, kappa 1'
p2552
asS'cg10409248'
p2553
(lp2554
g2553
aS'17'
p2555
aS'77775073'
p2556
aS'CBX8'
p2557
aS'Intergenic'
p2558
aS'-4158'
p2559
aS'chromobox homolog 8'
p2560
asS'cg01645874'
p2561
(lp2562
g2561
aS'13'
p2563
aS'20747746'
p2564
aS'GJA3'
p2565
aS'Intergenic'
p2566
aS'-12563'
p2567
aS'gap junction protein, alpha 3, 46kDa'
p2568
asS'cg24845246'
p2569
(lp2570
g2569
aS'17'
p2571
aS'54821128'
p2572
aS'C17orf67'
p2573
aS'Intergenic'
p2574
aS'90128'
p2575
aS'chromosome 17 open reading frame 67'
p2576
asS'cg24514921'
p2577
(lp2578
g2577
aS'2'
aS'64246311'
p2579
aS'VPS54'
p2580
aS'promoter-TSS (NM_001005739)'
p2581
aS'-97'
p2582
aS'vacuolar protein sorting 54 homolog (S. cerevisiae)'
p2583
asS'cg22700505'
p2584
(lp2585
g2584
aS'15'
p2586
aS'68257269'
p2587
aS'PIAS1'
p2588
aS'Intergenic'
p2589
aS'-89303'
p2590
aS'protein inhibitor of activated STAT, 1'
p2591
asS'cg00776430'
p2592
(lp2593
g2592
aS'X'
aS'53111427'
p2594
aS'TSPYL2'
p2595
aS'promoter-TSS (NM_022117)'
p2596
aS'-115'
p2597
aS'TSPY-like 2'
p2598
asS'cg12109455'
p2599
(lp2600
g2599
aS'10'
p2601
aS'134000737'
p2602
aS'DPYSL4'
p2603
aS'intron (NM_006426, intron 1 of 13)'
p2604
aS'323'
p2605
aS'dihydropyrimidinase-like 4'
p2606
asS'cg15159880'
p2607
(lp2608
g2607
aS'19'
p2609
aS'7459989'
p2610
aS'ARHGEF18'
p2611
aS'promoter-TSS (NM_015318)'
p2612
aS'-10'
p2613
aS'Rho/Rac guanine nucleotide exchange factor (GEF) 18'
p2614
asS'cg01330815'
p2615
(lp2616
g2615
aS'1'
aS'204652225'
p2617
aS'LRRN2'
p2618
aS'intron (NM_006338, intron 1 of 2)'
p2619
aS'2256'
p2620
aS'leucine rich repeat neuronal 2'
p2621
asS'cg15044146'
p2622
(lp2623
g2622
aS'17'
p2624
aS'35501295'
p2625
aS'MIR2909'
p2626
aS'intron (NM_198839, intron 49 of 59)'
p2627
aS'110253'
p2628
aS'microRNA 2909'
p2629
asS'cg08479865'
p2630
(lp2631
g2630
aS'3'
aS'113897550'
p2632
aS'DRD3'
p2633
aS"5' UTR (NM_000796, exon 1 of 7)"
p2634
aS'349'
p2635
aS'dopamine receptor D3'
p2636
asS'cg27068095'
p2637
(lp2638
g2637
aS'6'
aS'32119016'
p2639
aS'PRRT1'
p2640
aS'intron (NM_030651, intron 1 of 3).7'
p2641
aS'704'
p2642
aS'proline-rich transmembrane protein 1'
p2643
asS'cg25228870'
p2644
(lp2645
g2644
aS'7'
aS'153759349'
p2646
aS'DPP6'
p2647
aS'intron (NM_130797, intron 1 of 25)'
p2648
aS'9572'
p2649
aS'dipeptidyl-peptidase 6'
p2650
asS'cg01357263'
p2651
(lp2652
g2651
aS'12'
p2653
aS'122459509'
p2654
aS'BCL7A'
p2655
aS'promoter-TSS (NM_020993)'
p2656
aS'-352'
p2657
aS'B-cell CLL/lymphoma 7A'
p2658
asS'cg13024709'
p2659
(lp2660
g2659
aS'2'
aS'131792772'
p2661
aS'FAM168B'
p2662
aS'intron (NM_032995, intron 5 of 12)'
p2663
aS'58232'
p2664
aS'family with sequence similarity 168, member B'
p2665
asS'cg00782843'
p2666
(lp2667
g2666
aS'8'
aS'27307764'
p2668
aS'CHRNA2'
p2669
aS'intron (NM_173174, intron 29 of 35)'
p2670
aS'29049'
p2671
aS'cholinergic receptor, nicotinic, alpha 2 (neuronal)'
p2672
asS'cg01583866'
p2673
(lp2674
g2673
aS'16'
p2675
aS'29982924'
p2676
aS'TAOK2'
p2677
aS'intron (NM_194280, intron 5 of 5)'
p2678
aS'-2264'
p2679
aS'TAO kinase 2'
p2680
asS'cg14315891'
p2681
(lp2682
g2681
aS'22'
p2683
aS'49490950'
p2684
aS'LOC100128946'
p2685
aS'Intergenic'
p2686
aS'228368'
p2687
aS'uncharacterized LOC100128946'
p2688
asS'cg16781715'
p2689
(lp2690
g2689
aS'3'
aS'9200404'
p2691
aS'SRGAP3'
p2692
aS'intron (NM_014850, intron 1 of 21)'
p2693
aS'90965'
p2694
aS'SLIT-ROBO Rho GTPase activating protein 3'
p2695
asS'cg12579230'
p2696
(lp2697
g2696
aS'1'
aS'228404947'
p2698
aS'C1orf145'
p2699
aS'exon (NM_001098623, exon 8 of 105)'
p2700
aS'-3582'
p2701
aS'chromosome 1 open reading frame 145'
p2702
asS'cg26400835'
p2703
(lp2704
g2703
aS'12'
p2705
aS'107103889'
p2706
aS'LOC100505978'
p2707
aS'intron (NM_213594, intron 9 of 17)'
p2708
aS'-25411'
p2709
aS'uncharacterized LOC100505978'
p2710
asS'cg21982467'
p2711
(lp2712
g2711
aS'19'
p2713
aS'18304042'
p2714
aS'MPV17L2'
p2715
aS'promoter-TSS (NM_032683)'
p2716
aS'2'
aS'MPV17 mitochondrial membrane protein-like 2'
p2717
asS'cg25812683'
p2718
(lp2719
g2718
aS'10'
p2720
aS'6691515'
p2721
aS'PRKCQ-AS1'
p2722
aS'Intergenic'
p2723
aS'69128'
p2724
aS'PRKCQ antisense RNA 1'
p2725
asS'cg10850930'
p2726
(lp2727
g2726
aS'21'
p2728
aS'38079403'
p2729
aS'SIM2'
p2730
aS'intron (NM_009586, intron 1 of 9)'
p2731
aS'7412'
p2732
aS'single-minded homolog 2 (Drosophila)'
p2733
asS'cg07151047'
p2734
(lp2735
g2734
aS'16'
p2736
aS'670341'
p2737
aS'WFIKKN1'
p2738
aS'intron (NM_001172663, intron 4 of 6)'
p2739
aS'-10671'
p2740
aS'WAP, follistatin/kazal, immunoglobulin, kunitz and netrin domain containing 1'
p2741
asS'cg27130364'
p2742
(lp2743
g2742
aS'5'
aS'36151796'
p2744
aS'LMBRD2'
p2745
aS'promoter-TSS (NM_032637)'
p2746
aS'219'
p2747
aS'LMBR1 domain containing 2'
p2748
asS'cg05376919'
p2749
(lp2750
g2749
aS'3'
aS'9291310'
p2751
aS'SRGAP3'
p2752
aS'promoter-TSS (NM_001033117)'
p2753
aS'59'
p2754
aS'SLIT-ROBO Rho GTPase activating protein 3'
p2755
asS'cg11233228'
p2756
(lp2757
g2756
aS'9'
aS'116037401'
p2758
aS'CDC26'
p2759
aS'promoter-TSS (NM_004697)'
p2760
aS'468'
p2761
aS'cell division cycle 26'
p2762
asS'cg11812023'
p2763
(lp2764
g2763
aS'19'
p2765
aS'40791312'
p2766
aS'AKT2'
p2767
aS'promoter-TSS (NM_001243028)'
p2768
aS'-10'
p2769
aS'v-akt murine thymoma viral oncogene homolog 2'
p2770
asS'cg15955521'
p2771
(lp2772
g2771
aS'13'
p2773
aS'30039881'
p2774
aS'MTUS2-AS1'
p2775
aS'intron (NM_001033602, intron 7 of 13)'
p2776
aS'22006'
p2777
aS'MTUS2 antisense RNA 1'
p2778
asS'cg15955522'
p2779
(lp2780
g2779
aS'5'
aS'143553445'
p2781
aS'KCTD16'
p2782
aS'intron (NM_020768, intron 1 of 3)'
p2783
aS'3008'
p2784
aS'potassium channel tetramerisation domain containing 16'
p2785
asS'cg09452478'
p2786
(lp2787
g2786
aS'11'
p2788
aS'2022386'
p2789
aS'H19'
p2790
aS'Intergenic'
p2791
aS'-3321'
p2792
aS'H19, imprinted maternally expressed transcript (non-protein coding)'
p2793
asS'cg23542858'
p2794
(lp2795
g2794
aS'8'
aS'125486752'
p2796
aS'RNF139'
p2797
aS'promoter-TSS (NM_007218)'
p2798
aS'-256'
p2799
aS'ring finger protein 139'
p2800
asS'cg24695950'
p2801
(lp2802
g2801
aS'2'
aS'162364264'
p2803
aS'AHCTF1P1'
p2804
aS'non-coding (NR_077058, exon 1 of 1)'
p2805
aS'149'
p2806
aS'AT hook containing transcription factor 1 pseudogene 1'
p2807
asS'cg07911361'
p2808
(lp2809
g2808
aS'22'
p2810
aS'45126040'
p2811
aS'ARHGAP8'
p2812
aS'intron (NM_181334, intron 4 of 14)'
p2813
aS'-22398'
p2814
aS'Rho GTPase activating protein 8'
p2815
asS'cg09699896'
p2816
(lp2817
g2816
aS'2'
aS'102856985'
p2818
aS'IL1RL2'
p2819
aS'Intergenic'
p2820
aS'53552'
p2821
aS'interleukin 1 receptor-like 2'
p2822
asS'cg08474929'
p2823
(lp2824
g2823
aS'11'
p2825
aS'118810923'
p2826
aS'UPK2'
p2827
aS'Intergenic'
p2828
aS'-16085'
p2829
aS'uroplakin 2'
p2830
asS'cg07913620'
p2831
(lp2832
g2831
aS'10'
p2833
aS'89578113'
p2834
aS'CFL1P1'
p2835
aS'promoter-TSS (NR_028492)'
p2836
aS'43'
p2837
aS'cofilin 1 (non-muscle) pseudogene 1'
p2838
asS'cg11222041'
p2839
(lp2840
g2839
aS'9'
aS'132586346'
p2841
aS'TOR1A'
p2842
aS'promoter-TSS (NM_000113)'
p2843
aS'95'
p2844
aS'torsin family 1, member A (torsin A)'
p2845
asS'cg27505193'
p2846
(lp2847
g2846
aS'12'
p2848
aS'124946377'
p2849
aS'NCOR2'
p2850
aS'intron (NM_001206654, intron 7 of 47)'
p2851
aS'105633'
p2852
aS'nuclear receptor corepressor 2'
p2853
asS'cg06992223'
p2854
(lp2855
g2854
aS'8'
aS'10192357'
p2856
aS'PRSS55'
p2857
aS'intron (NM_001135671, intron 5 of 5)'
p2858
aS'-190699'
p2859
aS'protease, serine, 55'
p2860
asS'cg04985020'
p2861
(lp2862
g2861
aS'14'
p2863
aS'60711502'
p2864
aS'PPM1A'
p2865
aS'promoter-TSS (NM_177952)'
p2866
aS'-968'
p2867
aS'protein phosphatase, Mg2+/Mn2+ dependent, 1A'
p2868
asS'cg03054162'
p2869
(lp2870
g2869
aS'2'
aS'70485230'
p2871
aS'PCYOX1'
p2872
aS'promoter-TSS (NM_016297)'
p2873
aS'-1'
p2874
aS'prenylcysteine oxidase 1'
p2875
asS'cg13074055'
p2876
(lp2877
g2876
aS'14'
p2878
aS'106329206'
p2879
aS'KIAA0125'
p2880
aS'Intergenic'
p2881
aS'-54632'
p2882
aS'KIAA0125'
p2883
asS'cg25947525'
p2884
(lp2885
g2884
aS'X'
aS'69674902'
p2886
aS'DLG3'
p2887
aS'promoter-TSS (NM_001166278)'
p2888
aS'-44'
p2889
aS'discs, large homolog 3 (Drosophila)'
p2890
asS'cg20964461'
p2891
(lp2892
g2891
aS'7'
aS'80359326'
p2893
aS'CD36'
p2894
aS'Intergenic'
p2895
aS'83564'
p2896
aS'CD36 molecule (thrombospondin receptor)'
p2897
asS'cg11424273'
p2898
(lp2899
g2898
aS'X'
aS'69668937'
p2900
aS'DLG3'
p2901
aS'intron (NM_021120, intron 2 of 18)'
p2902
aS'-3218'
p2903
aS'discs, large homolog 3 (Drosophila)'
p2904
asS'cg06966040'
p2905
(lp2906
g2905
aS'11'
p2907
aS'111895303'
p2908
aS'DLAT'
p2909
aS'promoter-TSS (NM_001931)'
p2910
aS'-235'
p2911
aS'dihydrolipoamide S-acetyltransferase'
p2912
asS'cg00722329'
p2913
(lp2914
g2913
aS'1'
aS'2433226'
p2915
aS'PANK4'
p2916
aS'intron (NM_014638, intron 20 of 21)'
p2917
aS'24809'
p2918
aS'pantothenate kinase 4'
p2919
asS'cg25762679'
p2920
(lp2921
g2920
aS'1'
aS'101185311'
p2922
aS'VCAM1'
p2923
aS"5' UTR (NM_080682, exon 1 of 8)"
p2924
aS'115'
p2925
aS'vascular cell adhesion molecule 1'
p2926
asS'cg00572739'
p2927
(lp2928
g2927
aS'10'
p2929
aS'18948122'
p2930
aS'ARL5B'
p2931
aS'promoter-TSS (NM_178815)'
p2932
aS'-191'
p2933
aS'ADP-ribosylation factor-like 5B'
p2934
asS'cg12916710'
p2935
(lp2936
g2935
aS'15'
p2937
aS'84034253'
p2938
aS'BNC1'
p2939
aS'Intergenic'
p2940
aS'-80785'
p2941
aS'basonuclin 1'
p2942
asS'cg14830644'
p2943
(lp2944
g2943
aS'15'
p2945
aS'84943819'
p2946
aS'GOLGA6L4'
p2947
aS'Intergenic'
p2948
aS'39294'
p2949
aS'golgin A6 family-like 4'
p2950
asS'cg00201275'
p2951
(lp2952
g2951
aS'6'
aS'43974774'
p2953
aS'C6orf223'
p2954
aS'Intergenic'
p2955
aS'6437'
p2956
aS'chromosome 6 open reading frame 223'
p2957
asS'cg13786089'
p2958
(lp2959
g2958
aS'19'
p2960
aS'3869086'
p2961
aS'ZFR2'
p2962
aS'promoter-TSS (NR_027149)'
p2963
aS'-59'
p2964
aS'zinc finger RNA binding protein 2'
p2965
asS'cg18745507'
p2966
(lp2967
g2966
aS'19'
p2968
aS'10415557'
p2969
aS'ZGLP1'
p2970
aS'TTS (NM_001103167)'
p2971
aS'4676'
p2972
aS'zinc finger, GATA-like protein 1'
p2973
asS'cg10855265'
p2974
(lp2975
g2974
aS'8'
aS'79578223'
p2976
aS'ZC2HC1A'
p2977
aS'promoter-TSS (NM_016010)'
p2978
aS'-59'
p2979
aS'zinc finger, C2HC-type containing 1A'
p2980
asS'cg15963714'
p2981
(lp2982
g2981
aS'11'
p2983
aS'2017819'
p2984
aS'MIR675'
p2985
aS'TTS (NR_030533)'
p2986
aS'242'
p2987
aS'microRNA 675'
p2988
asS'cg14108380'
p2989
(lp2990
g2989
aS'9'
aS'139299357'
p2991
aS'SDCCAG3'
p2992
aS'intron (NM_006643, intron 6 of 8)'
p2993
aS'5697'
p2994
aS'serologically defined colon cancer antigen 3'
p2995
asS'ch.12.2352423F'
p2996
(lp2997
g2996
aS'12'
p2998
aS'115650920'
p2999
aS'TBX3'
p3000
aS'Intergenic'
p3001
aS'-528951'
p3002
aS'T-box 3'
p3003
asS'cg00701692'
p3004
(lp3005
g3004
aS'10'
p3006
aS'134599854'
p3007
aS'NKX6-2'
p3008
aS'promoter-TSS (NM_177400)'
p3009
aS'-317'
p3010
aS'NK6 homeobox 2'
p3011
asS'cg18405765'
p3012
(lp3013
g3012
aS'19'
p3014
aS'48052357'
p3015
aS'ZNF541'
p3016
aS'intron (NM_001277075, intron 2 of 14)'
p3017
aS'6756'
p3018
aS'zinc finger protein 541'
p3019
asS'cg26433975'
p3020
(lp3021
g3020
aS'7'
aS'45066858'
p3022
aS'CCM2'
p3023
aS'promoter-TSS (NM_001029835)'
p3024
aS'-375'
p3025
aS'cerebral cavernous malformation 2'
p3026
asS'cg12882693'
p3027
(lp3028
g3027
aS'13'
p3029
aS'113745162'
p3030
aS'F7'
p3031
aS'intron (NM_001112732, intron 26 of 29)'
p3032
aS'-14940'
p3033
aS'coagulation factor VII (serum prothrombin conversion accelerator)'
p3034
asS'cg20005074'
p3035
(lp3036
g3035
aS'7'
aS'35794235'
p3037
aS'SEPT7'
p3038
aS'Intergenic'
p3039
aS'-46361'
p3040
aS'septin 7'
p3041
asS'cg23590827'
p3042
(lp3043
g3042
aS'1'
aS'92683514'
p3044
aS'C1orf146'
p3045
aS'promoter-TSS (NM_001012425)'
p3046
aS'-59'
p3047
aS'chromosome 1 open reading frame 146'
p3048
asS'cg02701080'
p3049
(lp3050
g3049
aS'21'
p3051
aS'38078431'
p3052
aS'SIM2'
p3053
aS'intron (NM_009586, intron 1 of 9)'
p3054
aS'6440'
p3055
aS'single-minded homolog 2 (Drosophila)'
p3056
asS'cg14182621'
p3057
(lp3058
g3057
aS'19'
p3059
aS'38924116'
p3060
aS'RYR1'
p3061
aS'promoter-TSS (NM_000540)'
p3062
aS'-224'
p3063
aS'ryanodine receptor 1 (skeletal)'
p3064
asS'cg25024001'
p3065
(lp3066
g3065
aS'7'
aS'157207074'
p3067
aS'DNAJB6'
p3068
aS'intron (NM_058246, intron 9 of 9)'
p3069
aS'77363'
p3070
aS'DnaJ (Hsp40) homolog, subfamily B, member 6'
p3071
asS'cg17852744'
p3072
(lp3073
g3072
aS'1'
aS'53809725'
p3074
aS'LRP8'
p3075
aS'Intergenic'
p3076
aS'-15904'
p3077
aS'low density lipoprotein receptor-related protein 8, apolipoprotein e receptor'
p3078
asS'cg13770691'
p3079
(lp3080
g3079
aS'19'
p3081
aS'1021866'
p3082
aS'TMEM259'
p3083
aS'promoter-TSS (NM_033420)'
p3084
aS'-725'
p3085
aS'transmembrane protein 259'
p3086
asS'cg18567268'
p3087
(lp3088
g3087
aS'19'
p3089
aS'42916966'
p3090
aS'LOC100996307'
p3091
aS'intron (NM_005357, intron 1 of 9)'
p3092
aS'-10941'
p3093
aS'uncharacterized LOC100996307'
p3094
asS'cg13786083'
p3095
(lp3096
g3095
aS'1'
aS'19110734'
p3097
aS'TAS1R2'
p3098
aS'Intergenic'
p3099
aS'75421'
p3100
aS'taste receptor, type 1, member 2'
p3101
asS'cg08496737'
p3102
(lp3103
g3102
aS'11'
p3104
aS'62573844'
p3105
aS'NXF1'
p3106
aS'promoter-TSS (NM_006362)'
p3107
aS'-880'
p3108
aS'nuclear RNA export factor 1'
p3109
asS'cg19888654'
p3110
(lp3111
g3110
aS'8'
aS'28929168'
p3112
aS'HMBOX1'
p3113
aS'exon (NM_015254, exon 39 of 40)'
p3114
aS'180943'
p3115
aS'homeobox containing 1'
p3116
asS'cg14168002'
p3117
(lp3118
g3117
aS'9'
aS'130656861'
p3119
aS'ST6GALNAC6'
p3120
aS'exon (NM_013443, exon 4 of 7)'
p3121
aS'5010'
p3122
aS'ST6 (alpha-N-acetyl-neuraminyl-2,3-beta-galactosyl-1,3)-N-acetylgalactosaminide alpha-2,6-sialyltransferase 6'
p3123
asS'cg06527865'
p3124
(lp3125
g3124
aS'1'
aS'234746497'
p3126
aS'IRF2BP2'
p3127
aS'Intergenic'
p3128
aS'-1226'
p3129
aS'interferon regulatory factor 2 binding protein 2'
p3130
asS'cg10200334'
p3131
(lp3132
g3131
aS'14'
p3133
aS'103571284'
p3134
aS'EXOC3L4'
p3135
aS'intron (NM_001077594, intron 5 of 10)'
p3136
aS'4803'
p3137
aS'exocyst complex component 3-like 4'
p3138
asS'cg10210909'
p3139
(lp3140
g3139
aS'8'
aS'11559488'
p3141
aS'GATA4'
p3142
aS'Intergenic'
p3143
aS'-2229'
p3144
aS'GATA binding protein 4'
p3145
asS'cg23888462'
p3146
(lp3147
g3146
aS'4'
aS'114683360'
p3148
aS'CAMK2D'
p3149
aS'promoter-TSS (NM_001221)'
p3150
aS'-277'
p3151
aS'calcium/calmodulin-dependent protein kinase II delta'
p3152
asS'cg20732881'
p3153
(lp3154
g3153
aS'4'
aS'188426506'
p3155
aS'LOC339975'
p3156
aS'non-coding (NR_038931, exon 1 of 5)'
p3157
aS'261'
p3158
aS'uncharacterized LOC339975'
p3159
asS'cg00637802'
p3160
(lp3161
g3160
aS'12'
p3162
aS'113590234'
p3163
aS'CCDC42B'
p3164
aS'intron (NM_001144872, intron 2 of 7)'
p3165
aS'2571'
p3166
aS'coiled-coil domain containing 42B'
p3167
asS'cg19442920'
p3168
(lp3169
g3168
aS'19'
p3170
aS'6371790'
p3171
aS'ALKBH7'
p3172
aS'promoter-TSS (NM_032306)'
p3173
aS'-654'
p3174
aS'alkB, alkylation repair homolog 7 (E. coli)'
p3175
asS'cg12068916'
p3176
(lp3177
g3176
aS'8'
aS'17267342'
p3178
aS'MTMR7'
p3179
aS'intron (NM_004686, intron 1 of 13)'
p3180
aS'3698'
p3181
aS'myotubularin related protein 7'
p3182
asS'cg08436089'
p3183
(lp3184
g3183
aS'19'
p3185
aS'45594493'
p3186
aS'PPP1R37'
p3187
aS"3' UTR (NM_024707, exon 3 of 3)"
p3188
aS'-1938'
p3189
aS'protein phosphatase 1, regulatory subunit 37'
p3190
asS'cg26933453'
p3191
(lp3192
g3191
aS'19'
p3193
aS'17530662'
p3194
aS'MVB12A'
p3195
aS'promoter-TSS (NM_138401)'
p3196
aS'-250'
p3197
aS'multivesicular body subunit 12A'
p3198
asS'cg24906420'
p3199
(lp3200
g3199
aS'12'
p3201
aS'133133512'
p3202
aS'LRCOL1'
p3203
aS'intron (NM_001142641, intron 5 of 16)'
p3204
aS'53525'
p3205
aS'leucine rich colipase-like 1'
p3206
asS'cg15819109'
p3207
(lp3208
g3207
aS'11'
p3209
aS'1096334'
p3210
aS'MUC2'
p3211
aS'exon (NM_002457, exon 35 of 50)'
p3212
aS'21459'
p3213
aS'mucin 2, oligomeric mucus/gel-forming'
p3214
asS'cg21481966'
p3215
(lp3216
g3215
aS'2'
aS'233280609'
p3217
aS'ALPPL2'
p3218
aS'Intergenic'
p3219
aS'9057'
p3220
aS'alkaline phosphatase, placental-like 2'
p3221
asS'cg07899081'
p3222
(lp3223
g3222
aS'1'
aS'109968649'
p3224
aS'PSMA5'
p3225
aS'intron (NM_001199774, intron 1 of 8)'
p3226
aS'421'
p3227
aS'proteasome (prosome, macropain) subunit, alpha type, 5'
p3228
asS'cg14957346'
p3229
(lp3230
g3229
aS'17'
p3231
aS'39943439'
p3232
aS'JUP'
p3233
aS'promoter-TSS (NM_002230)'
p3234
aS'-475'
p3235
aS'junction plakoglobin'
p3236
asS'cg23906291'
p3237
(lp3238
g3237
aS'17'
p3239
aS'37844223'
p3240
aS'PGAP3'
p3241
aS'promoter-TSS (NM_001005862)'
p3242
aS'87'
p3243
aS'post-GPI attachment to proteins 3'
p3244
asS'cg21024234'
p3245
(lp3246
g3245
aS'15'
p3247
aS'51964706'
p3248
aS'SCG3'
p3249
aS'Intergenic'
p3250
aS'-8844'
p3251
aS'secretogranin III'
p3252
asS'cg02397428'
p3253
(lp3254
g3253
aS'17'
p3255
aS'79670387'
p3256
aS'MRPL12'
p3257
aS'promoter-TSS (NM_002949)'
p3258
aS'-13'
p3259
aS'mitochondrial ribosomal protein L12'
p3260
asS'cg06507307'
p3261
(lp3262
g3261
aS'10'
p3263
aS'134567532'
p3264
aS'NKX6-2'
p3265
aS'intron (NM_005539, intron 11 of 15)'
p3266
aS'32005'
p3267
aS'NK6 homeobox 2'
p3268
asS'cg02371121'
p3269
(lp3270
g3269
aS'16'
p3271
aS'1050484'
p3272
aS'SOX8'
p3273
aS'Intergenic'
p3274
aS'18676'
p3275
aS'SRY (sex determining region Y)-box 8'
p3276
asS'cg26565099'
p3277
(lp3278
g3277
aS'1'
aS'166846182'
p3279
aS'TADA1'
p3280
aS'promoter-TSS (NM_053053)'
p3281
aS'-528'
p3282
aS'transcriptional adaptor 1'
p3283
asS'cg03869253'
p3284
(lp3285
g3284
aS'6'
aS'88299900'
p3286
aS'ORC3'
p3287
aS'promoter-TSS (NM_020320)'
p3288
aS'115'
p3289
aS'origin recognition complex, subunit 3'
p3290
asS'cg13324288'
p3291
(lp3292
g3291
aS'3'
aS'6558964'
p3293
aS'GRM7'
p3294
aS'Intergenic'
p3295
aS'-343838'
p3296
aS'glutamate receptor, metabotropic 7'
p3297
asS'cg05073901'
p3298
(lp3299
g3298
aS'7'
aS'48028663'
p3300
aS'HUS1'
p3301
aS'intron (NM_001030019, intron 8 of 9)'
p3302
aS'-9441'
p3303
aS'HUS1 checkpoint homolog (S. pombe)'
p3304
asS'cg05457747'
p3305
(lp3306
g3305
aS'6'
aS'100917871'
p3307
aS'SIM1'
p3308
aS'Intergenic'
p3309
aS'-6320'
p3310
aS'single-minded homolog 1 (Drosophila)'
p3311
asS'cg09489567'
p3312
(lp3313
g3312
aS'2'
aS'43364053'
p3314
aS'ZFP36L2'
p3315
aS'Intergenic'
p3316
aS'89692'
p3317
aS'ZFP36 ring finger protein-like 2'
p3318
asS'cg12123019'
p3319
(lp3320
g3319
aS'19'
p3321
aS'18197853'
p3322
aS'IL12RB1'
p3323
aS'promoter-TSS (NM_005535)'
p3324
aS'-156'
p3325
aS'interleukin 12 receptor, beta 1'
p3326
asS'cg21957813'
p3327
(lp3328
g3327
aS'11'
p3329
aS'44638520'
p3330
aS'CD82'
p3331
aS'intron (NM_001024844, intron 6 of 8)'
p3332
aS'51379'
p3333
aS'CD82 molecule'
p3334
asS'cg23269489'
p3335
(lp3336
g3335
aS'X'
aS'129117241'
p3337
aS'BCORL1'
p3338
aS'Intergenic'
p3339
aS'-21923'
p3340
aS'BCL6 corepressor-like 1'
p3341
asS'cg26793320'
p3342
(lp3343
g3342
aS'1'
aS'147719039'
p3344
aS'MIR5087'
p3345
aS'intron (NR_102405, intron 16 of 17).2'
p3346
aS'87639'
p3347
aS'microRNA 5087'
p3348
asS'cg05784594'
p3349
(lp3350
g3349
aS'X'
aS'49160109'
p3351
aS'GAGE10'
p3352
aS'promoter-TSS (NM_001098413)'
p3353
aS'-16'
p3354
aS'G antigen 10'
p3355
asS'cg13464337'
p3356
(lp3357
g3356
aS'9'
aS'130699468'
p3358
aS'DPM2'
p3359
aS'intron (NM_003863, intron 2 of 3)'
p3360
aS'1295'
p3361
aS'dolichyl-phosphate mannosyltransferase polypeptide 2, regulatory subunit'
p3362
asS'cg08795964'
p3363
(lp3364
g3363
aS'8'
aS'72468987'
p3365
aS'EYA1'
p3366
aS'Intergenic'
p3367
aS'-194520'
p3368
aS'eyes absent homolog 1 (Drosophila)'
p3369
asS'cg18533237'
p3370
(lp3371
g3370
aS'5'
aS'132075700'
p3372
aS'KIF3A'
p3373
aS'Intergenic'
p3374
aS'-2435'
p3375
aS'kinesin family member 3A'
p3376
asS'cg24050112'
p3377
(lp3378
g3377
aS'19'
p3379
aS'19726386'
p3380
aS'PBX4'
p3381
aS'intron (NR_038198, intron 1 of 7)'
p3382
aS'3339'
p3383
aS'pre-B-cell leukemia homeobox 4'
p3384
asS'cg08795962'
p3385
(lp3386
g3385
aS'11'
p3387
aS'93862716'
p3388
aS'PANX1'
p3389
aS'intron (NM_015368, intron 1 of 4)'
p3390
aS'622'
p3391
aS'pannexin 1'
p3392
asS'cg12134291'
p3393
(lp3394
g3393
aS'4'
aS'3257477'
p3395
aS'MSANTD1'
p3396
aS'exon (NM_001042690, exon 3 of 3)'
p3397
aS'6710'
p3398
aS'Myb/SANT-like DNA-binding domain containing 1'
p3399
asS'cg14689365'
p3400
(lp3401
g3400
aS'7'
aS'158441557'
p3402
aS'NCAPG2'
p3403
aS'intron (NM_017760, intron 24 of 27)'
p3404
aS'55963'
p3405
aS'non-SMC condensin II complex, subunit G2'
p3406
asS'cg18396806'
p3407
(lp3408
g3407
aS'X'
aS'133941123'
p3409
aS'FAM122C'
p3410
aS'promoter-TSS (NM_001170779)'
p3411
aS'-82'
p3412
aS'family with sequence similarity 122C'
p3413
asS'cg24162579'
p3414
(lp3415
g3414
aS'1'
aS'27817404'
p3416
aS'WASF2'
p3417
aS'promoter-TSS (NM_006990)'
p3418
aS'-726'
p3419
aS'WAS protein family, member 2'
p3420
asS'cg01412803'
p3421
(lp3422
g3421
aS'1'
aS'237954364'
p3423
aS'LOC100130331'
p3424
aS'intron (NM_001035, intron 92 of 104)'
p3425
aS'-71111'
p3426
aS'POTE ankyrin domain family, member F pseudogene'
p3427
asS'cg20519531'
p3428
(lp3429
g3428
aS'6'
aS'160221822'
p3430
aS'PNLDC1'
p3431
aS'exon (NM_173516, exon 2 of 19)'
p3432
aS'521'
p3433
aS'poly(A)-specific ribonuclease (PARN)-like domain containing 1'
p3434
asS'cg07596568'
p3435
(lp3436
g3435
aS'1'
aS'20693828'
p3437
aS'LOC339505'
p3438
aS'intron (NR_033887, intron 10 of 11)'
p3439
aS'61459'
p3440
aS'uncharacterized LOC339505'
p3441
asS'cg12591454'
p3442
(lp3443
g3442
aS'10'
p3444
aS'17244192'
p3445
aS'TRDMT1'
p3446
aS'promoter-TSS (NM_004412)'
p3447
aS'-122'
p3448
aS'tRNA aspartic acid methyltransferase 1'
p3449
asS'cg01142710'
p3450
(lp3451
g3450
aS'5'
aS'145713754'
p3452
aS'POU4F3'
p3453
aS'Intergenic'
p3454
aS'-4833'
p3455
aS'POU class 4 homeobox 3'
p3456
asS'cg22996768'
p3457
(lp3458
g3457
aS'19'
p3459
aS'33719749'
p3460
aS'SLC7A10'
p3461
aS'Intergenic'
p3462
aS'-2993'
p3463
aS'solute carrier family 7 (neutral amino acid transporter light chain, asc system), member 10'
p3464
asS'cg02670466'
p3465
(lp3466
g3465
aS'3'
aS'47020191'
p3467
aS'NBEAL2'
p3468
aS'promoter-TSS (NM_015175)'
p3469
aS'-982'
p3470
aS'neurobeachin-like 2'
p3471
asS'cg21859597'
p3472
(lp3473
g3472
aS'1'
aS'115323395'
p3474
aS'SIKE1'
p3475
aS'promoter-TSS (NM_001102396)'
p3476
aS'-87'
p3477
aS'suppressor of IKBKE 1'
p3478
asS'ch.17.1528808F'
p3479
(lp3480
g3479
aS'17'
p3481
aS'57752664'
p3482
aS'PTRH2'
p3483
aS'intron (NM_004859, intron 16 of 31)'
p3484
aS'32192'
p3485
aS'peptidyl-tRNA hydrolase 2'
p3486
asS'cg01664065'
p3487
(lp3488
g3487
aS'13'
p3489
aS'102249040'
p3490
aS'ITGBL1'
p3491
aS'intron (NM_001271755, intron 5 of 9)'
p3492
aS'106737'
p3493
aS'integrin, beta-like 1 (with EGF-like repeat domains)'
p3494
asS'cg21859594'
p3495
(lp3496
g3495
aS'12'
p3497
aS'4872801'
p3498
aS'GALNT8'
p3499
aS'intron (NM_017417, intron 8 of 10)'
p3500
aS'43049'
p3501
aS'UDP-N-acetyl-alpha-D-galactosamine:polypeptide N-acetylgalactosaminyltransferase 8 (GalNAc-T8)'
p3502
asS'cg14705319'
p3503
(lp3504
g3503
aS'5'
aS'176938148'
p3505
aS'DOK3'
p3506
aS'promoter-TSS (NM_001144876)'
p3507
aS'-721'
p3508
aS'docking protein 3'
p3509
asS'cg10527300'
p3510
(lp3511
g3510
aS'13'
p3512
aS'110874326'
p3513
aS'COL4A1'
p3514
aS'intron (NM_001845, intron 2 of 51)'
p3515
aS'85170'
p3516
aS'collagen, type IV, alpha 1'
p3517
asS'cg04590303'
p3518
(lp3519
g3518
aS'16'
p3520
aS'1608810'
p3521
aS'TMEM204'
p3522
aS'intron (NM_014714, intron 18 of 30)'
p3523
aS'25152'
p3524
aS'transmembrane protein 204'
p3525
asS'cg04914126'
p3526
(lp3527
g3526
aS'8'
aS'143086405'
p3528
aS'MIR4472-1'
p3529
aS'Intergenic'
p3530
aS'-171295'
p3531
aS'microRNA 4472-1'
p3532
asS'cg02347312'
p3533
(lp3534
g3533
aS'13'
p3535
aS'113698606'
p3536
aS'MCF2L'
p3537
aS'intron (NM_001112732, intron 3 of 29)'
p3538
aS'42578'
p3539
aS'MCF.2 cell line derived transforming sequence-like'
p3540
asS'cg00898013'
p3541
(lp3542
g3541
aS'13'
p3543
aS'113819073'
p3544
aS'PROZ'
p3545
aS'intron (NM_001256134, intron 6 of 8)'
p3546
aS'6105'
p3547
aS'protein Z, vitamin K-dependent plasma glycoprotein'
p3548
asS'cg00275626'
p3549
(lp3550
g3549
aS'13'
p3551
aS'111109140'
p3552
aS'COL4A2-AS1'
p3553
aS'intron (NM_001846, intron 20 of 47)'
p3554
aS'51386'
p3555
aS'COL4A2 antisense RNA 1'
p3556
asS'cg24809958'
p3557
(lp3558
g3557
aS'1'
aS'6662478'
p3559
aS'KLHL21'
p3560
aS'exon (NM_014851, exon 1 of 4)'
p3561
aS'451'
p3562
aS'kelch-like family member 21'
p3563
asS'cg07091392'
p3564
(lp3565
g3564
aS'4'
aS'170533728'
p3566
aS'NEK1'
p3567
aS'promoter-TSS (NM_001199397)'
p3568
aS'50'
p3569
aS'NIMA-related kinase 1'
p3570
asS'cg09050048'
p3571
(lp3572
g3571
aS'8'
aS'1423366'
p3573
aS'DLGAP2'
p3574
aS'Intergenic'
p3575
aS'-26166'
p3576
aS'discs, large (Drosophila) homolog-associated protein 2'
p3577
asS'cg18261205'
p3578
(lp3579
g3578
aS'15'
p3580
aS'96897151'
p3581
aS'NR2F2'
p3582
aS'Intergenic'
p3583
aS'20582'
p3584
aS'nuclear receptor subfamily 2, group F, member 2'
p3585
asS'cg08397758'
p3586
(lp3587
g3586
aS'10'
p3588
aS'100174853'
p3589
aS'PYROXD2'
p3590
aS'exon (NM_032709, exon 1 of 16)'
p3591
aS'125'
p3592
aS'pyridine nucleotide-disulphide oxidoreductase domain 2'
p3593
asS'cg14405753'
p3594
(lp3595
g3594
aS'12'
p3596
aS'77273198'
p3597
aS'CSRP2'
p3598
aS'promoter-TSS (NM_001321)'
p3599
aS'-399'
p3600
aS'cysteine and glycine-rich protein 2'
p3601
asS'cg07176385'
p3602
(lp3603
g3602
aS'5'
aS'7397756'
p3604
aS'ADCY2'
p3605
aS'intron (NM_020546, intron 1 of 24)'
p3606
aS'1413'
p3607
aS'adenylate cyclase 2 (brain)'
p3608
asS'cg04098023'
p3609
(lp3610
g3609
aS'17'
p3611
aS'67410253'
p3612
aS'MAP2K6'
p3613
aS'promoter-TSS (NM_002758)'
p3614
aS'-585'
p3615
aS'mitogen-activated protein kinase kinase 6'
p3616
asS'cg25443968'
p3617
(lp3618
g3617
aS'17'
p3619
aS'21118207'
p3620
aS'TMEM11'
p3621
aS'promoter-TSS (NM_003876)'
p3622
aS'-299'
p3623
aS'transmembrane protein 11'
p3624
asS'cg04225760'
p3625
(lp3626
g3625
aS'14'
p3627
aS'96152464'
p3628
aS'TCL1B'
p3629
aS'promoter-TSS (NM_004918)'
p3630
aS'-290'
p3631
aS'T-cell leukemia/lymphoma 1B'
p3632
asS'cg25773344'
p3633
(lp3634
g3633
aS'12'
p3635
aS'59314175'
p3636
aS'LRIG3'
p3637
aS'promoter-TSS (NM_001136051)'
p3638
aS'144'
p3639
aS'leucine-rich repeats and immunoglobulin-like domains 3'
p3640
asS'cg17778722'
p3641
(lp3642
g3641
aS'10'
p3643
aS'62547066'
p3644
aS'CDK1'
p3645
aS'TTS (NM_001170407)'
p3646
aS'8854'
p3647
aS'cyclin-dependent kinase 1'
p3648
asS'cg17778721'
p3649
(lp3650
g3649
aS'17'
p3651
aS'46178745'
p3652
aS'CBX1'
p3653
aS'promoter-TSS (NM_006807)'
p3654
aS'138'
p3655
aS'chromobox homolog 1'
p3656
asS'cg07452164'
p3657
(lp3658
g3657
aS'7'
aS'72993570'
p3659
aS'TBL2'
p3660
aS'promoter-TSS (NM_012453)'
p3661
aS'-557'
p3662
aS'transducin (beta)-like 2'
p3663
asS'cg22322647'
p3664
(lp3665
g3664
aS'12'
p3666
aS'7080117'
p3667
aS'EMG1'
p3668
aS'promoter-TSS (NM_001144831)'
p3669
aS'173'
p3670
aS'EMG1 nucleolar protein homolog (S. cerevisiae)'
p3671
asS'cg20901170'
p3672
(lp3673
g3672
aS'7'
aS'43919306'
p3674
aS'MRPS24'
p3675
aS'intron (NM_001077664, intron 5 of 5)'
p3676
aS'-10161'
p3677
aS'mitochondrial ribosomal protein S24'
p3678
asS'cg02761866'
p3679
(lp3680
g3679
aS'12'
p3681
aS'48542726'
p3682
aS'ASB8'
p3683
aS"3' UTR (NM_024095, exon 4 of 4)"
p3684
aS'8651'
p3685
aS'ankyrin repeat and SOCS box containing 8'
p3686
asS'ch.1.976694F'
p3687
(lp3688
g3687
aS'1'
aS'29531247'
p3689
aS'SRSF4'
p3690
aS'intron (NM_001024732, intron 4 of 9)'
p3691
aS'-22610'
p3692
aS'serine/arginine-rich splicing factor 4'
p3693
asS'cg18417061'
p3694
(lp3695
g3694
aS'14'
p3696
aS'61972660'
p3697
aS'FLJ22447'
p3698
aS'intron (NM_006255, intron 10 of 13)'
p3699
aS'-64598'
p3700
aS'uncharacterized LOC400221'
p3701
asS'cg06204229'
p3702
(lp3703
g3702
aS'3'
aS'52865917'
p3704
aS'ITIH4'
p3705
aS'Intergenic'
p3706
aS'-1200'
p3707
aS'inter-alpha-trypsin inhibitor heavy chain family, member 4'
p3708
asS'cg13036798'
p3709
(lp3710
g3709
aS'14'
p3711
aS'70748375'
p3712
aS'ADAM21P1'
p3713
aS'Intergenic'
p3714
aS'-33857'
p3715
aS'ADAM metallopeptidase domain 21 pseudogene 1'
p3716
asS'cg09241033'
p3717
(lp3718
g3717
aS'17'
p3719
aS'7893344'
p3720
aS'GUCY2D'
p3721
aS'Intergenic'
p3722
aS'-12644'
p3723
aS'guanylate cyclase 2D, membrane (retina-specific)'
p3724
asS'cg27576136'
p3725
(lp3726
g3725
aS'1'
aS'182711744'
p3727
aS'NPL'
p3728
aS'Intergenic'
p3729
aS'-46840'
p3730
aS'N-acetylneuraminate pyruvate lyase (dihydrodipicolinate synthase)'
p3731
asS'cg23001905'
p3732
(lp3733
g3732
aS'19'
p3734
aS'1265302'
p3735
aS'CIRBP'
p3736
aS'Intergenic'
p3737
aS'-3965'
p3738
aS'cold inducible RNA binding protein'
p3739
asS'cg03621406'
p3740
(lp3741
g3740
aS'19'
p3742
aS'9930365'
p3743
aS'FBXL12'
p3744
aS'promoter-TSS (NM_017703)'
p3745
aS'-634'
p3746
aS'F-box and leucine-rich repeat protein 12'
p3747
asS'cg06339974'
p3748
(lp3749
g3748
aS'13'
p3750
aS'20437949'
p3751
aS'ZMYM5'
p3752
aS'promoter-TSS (NM_001039650)'
p3753
aS'-173'
p3754
aS'zinc finger, MYM-type 5'
p3755
asS'cg00961446'
p3756
(lp3757
g3756
aS'12'
p3758
aS'25020047'
p3759
aS'BCAT1'
p3760
aS'intron (NM_001178092, intron 3 of 8)'
p3761
aS'35275'
p3762
aS'branched chain amino-acid transaminase 1, cytosolic'
p3763
asS'cg26651049'
p3764
(lp3765
g3764
aS'6'
aS'3144103'
p3766
aS'TUBB2A'
p3767
aS'intron (NR_026648, intron 8 of 8)'
p3768
aS'13680'
p3769
aS'tubulin, beta 2A class IIa'
p3770
asS'cg12476490'
p3771
(lp3772
g3771
aS'10'
p3773
aS'64576179'
p3774
aS'EGR2'
p3775
aS'promoter-TSS (NM_001136179)'
p3776
aS'-53'
p3777
aS'early growth response 2'
p3778
asS'cg10148764'
p3779
(lp3780
g3779
aS'2'
aS'101618394'
p3781
aS'RPL31'
p3782
aS'promoter-TSS (NM_000993)'
p3783
aS'-297'
p3784
aS'ribosomal protein L31'
p3785
asS'cg04044188'
p3786
(lp3787
g3786
aS'10'
p3788
aS'27023190'
p3789
aS'PDSS1'
p3790
aS'intron (NM_014317, intron 8 of 11)'
p3791
aS'36595'
p3792
aS'prenyl (decaprenyl) diphosphate synthase, subunit 1'
p3793
asS'cg11756837'
p3794
(lp3795
g3794
aS'12'
p3796
aS'120105372'
p3797
aS'PRKAB1'
p3798
aS'promoter-TSS (NM_006253)'
p3799
aS'-389'
p3800
aS'protein kinase, AMP-activated, beta 1 non-catalytic subunit'
p3801
asS'cg15886017'
p3802
(lp3803
g3802
aS'9'
aS'96278586'
p3804
aS'PHF2'
p3805
aS'intron (NM_014612, intron 7 of 17)'
p3806
aS'-60323'
p3807
aS'PHD finger protein 2'
p3808
asS'cg01232040'
p3809
(lp3810
g3809
aS'5'
aS'172024892'
p3811
aS'NEURL1B'
p3812
aS'Intergenic'
p3813
aS'-43384'
p3814
aS'neuralized homolog 1B (Drosophila)'
p3815
asS'cg01016465'
p3816
(lp3817
g3816
aS'21'
p3818
aS'47580410'
p3819
aS'FTCD'
p3820
aS'TTS (NM_032261)'
p3821
aS'-4929'
p3822
aS'formiminotransferase cyclodeaminase'
p3823
asS'cg23842158'
p3824
(lp3825
g3824
aS'2'
aS'240056024'
p3826
aS'MIR4441'
p3827
aS'exon (NM_006037, exon 11 of 27)'
p3828
aS'-48402'
p3829
aS'microRNA 4441'
p3830
asS'cg04160201'
p3831
(lp3832
g3831
aS'16'
p3833
aS'88547743'
p3834
aS'MIR5189'
p3835
aS'intron (NM_153813, intron 1 of 9)'
p3836
aS'12417'
p3837
aS'microRNA 5189'
p3838
asS'cg12940104'
p3839
(lp3840
g3839
aS'6'
aS'108439511'
p3841
aS'OSTM1'
p3842
aS'Intergenic'
p3843
aS'-43570'
p3844
aS'osteopetrosis associated transmembrane protein 1'
p3845
asS'cg12165240'
p3846
(lp3847
g3846
aS'15'
p3848
aS'73735407'
p3849
aS'C15orf60'
p3850
aS'promoter-TSS (NM_001042367)'
p3851
aS'-92'
p3852
aS'chromosome 15 open reading frame 60'
p3853
asS'cg14504269'
p3854
(lp3855
g3854
aS'3'
aS'138658941'
p3856
aS'FOXL2'
p3857
aS'Intergenic'
p3858
aS'7041'
p3859
aS'forkhead box L2'
p3860
asS'cg04679849'
p3861
(lp3862
g3861
aS'6'
aS'30412351'
p3863
aS'HLA-E'
p3864
aS'Intergenic'
p3865
aS'-44832'
p3866
aS'major histocompatibility complex, class I, E'
p3867
asS'cg20057066'
p3868
(lp3869
g3868
aS'12'
p3870
aS'116971500'
p3871
aS'LINC00173'
p3872
aS'intron (NR_027346, intron 1 of 2)'
p3873
aS'260'
p3874
aS'long intergenic non-protein coding RNA 173'
p3875
asS'cg18861827'
p3876
(lp3877
g3876
aS'3'
aS'121469168'
p3878
aS'GOLGB1'
p3879
aS'promoter-TSS (NM_001256488)'
p3880
aS'-554'
p3881
aS'golgin B1'
p3882
asS'cg06649044'
p3883
(lp3884
g3883
aS'20'
p3885
aS'62680970'
p3886
aS'SOX18'
p3887
aS'promoter-TSS (NM_018419)'
p3888
aS'9'
aS'SRY (sex determining region Y)-box 18'
p3889
asS'cg25187254'
p3890
(lp3891
g3890
aS'7'
aS'100797533'
p3892
aS'AP1S1'
p3893
aS'promoter-TSS (NM_001283)'
p3894
aS'-153'
p3895
aS'adaptor-related protein complex 1, sigma 1 subunit'
p3896
asS'cg24877885'
p3897
(lp3898
g3897
aS'1'
aS'44063475'
p3899
aS'KDM4A'
p3900
aS'exon (NM_002840, exon 12 of 34)'
p3901
aS'-52322'
p3902
aS'lysine (K)-specific demethylase 4A'
p3903
asS'cg04168050'
p3904
(lp3905
g3904
aS'1'
aS'220263278'
p3906
aS'BPNT1'
p3907
aS'promoter-TSS (NM_006085)'
p3908
aS'-87'
p3909
aS"3'(2'), 5'-bisphosphate nucleotidase 1"
p3910
asS'cg25748712'
p3911
(lp3912
g3911
aS'6'
aS'43027608'
p3913
aS'KLC4'
p3914
aS'promoter-TSS (NM_015950)'
p3915
aS'-21'
p3916
aS'kinesin light chain 4'
p3917
asS'ch.15.1538350R'
p3918
(lp3919
g3918
aS'15'
p3920
aS'90174190'
p3921
aS'KIF7'
p3922
aS'intron (NM_198525, intron 15 of 18)'
p3923
aS'24492'
p3924
aS'kinesin family member 7'
p3925
asS'cg05707506'
p3926
(lp3927
g3926
aS'2'
aS'220346095'
p3928
aS'GMPPA'
p3929
aS'exon (NM_005876, exon 27 of 41)'
p3930
aS'-17492'
p3931
aS'GDP-mannose pyrophosphorylase A'
p3932
asS'cg06649048'
p3933
(lp3934
g3933
aS'6'
aS'114176811'
p3935
aS'MARCKS'
p3936
aS'Intergenic'
p3937
aS'-1716'
p3938
aS'myristoylated alanine-rich protein kinase C substrate'
p3939
asS'cg26331625'
p3940
(lp3941
g3940
aS'1'
aS'42128098'
p3942
aS'EDN2'
p3943
aS'intron (NM_001127714, intron 1 of 7)'
p3944
aS'-177754'
p3945
aS'endothelin 2'
p3946
asS'cg08237418'
p3947
(lp3948
g3947
aS'19'
p3949
aS'57739292'
p3950
aS'AURKC'
p3951
aS'Intergenic'
p3952
aS'-3085'
p3953
aS'aurora kinase C'
p3954
asS'cg20500126'
p3955
(lp3956
g3955
aS'17'
p3957
aS'3714258'
p3958
aS'ITGAE'
p3959
aS"3' UTR (NM_001114118, exon 13 of 13)"
p3960
aS'-9721'
p3961
aS'integrin, alpha E (antigen CD103, human mucosal lymphocyte antigen 1; alpha polypeptide)'
p3962
asS'cg12521167'
p3963
(lp3964
g3963
aS'16'
p3965
aS'29819099'
p3966
aS'MAZ'
p3967
aS'exon (NM_002383, exon 2 of 5)'
p3968
aS'1241'
p3969
aS'MYC-associated zinc finger protein (purine-binding transcription factor)'
p3970
asS'cg20710138'
p3971
(lp3972
g3971
aS'8'
aS'61561414'
p3973
aS'CHD7'
p3974
aS'Intergenic'
p3975
aS'-29910'
p3976
aS'chromodomain helicase DNA binding protein 7'
p3977
asS'cg25219318'
p3978
(lp3979
g3978
aS'1'
aS'2527477'
p3980
aS'FAM213B'
p3981
aS'exon (NM_033467, exon 15 of 24)'
p3982
aS'9288'
p3983
aS'family with sequence similarity 213, member B'
p3984
asS'cg16495212'
p3985
(lp3986
g3985
aS'15'
p3987
aS'83317306'
p3988
aS'CPEB1'
p3989
aS'promoter-TSS (NM_030594)'
p3990
aS'-578'
p3991
aS'cytoplasmic polyadenylation element binding protein 1'
p3992
asS'cg19734201'
p3993
(lp3994
g3993
aS'4'
aS'39699603'
p3995
aS'UBE2K'
p3996
aS'promoter-TSS (NM_001111113)'
p3997
aS'-61'
p3998
aS'ubiquitin-conjugating enzyme E2K'
p3999
asS'cg12086281'
p4000
(lp4001
g4000
aS'7'
aS'134924584'
p4002
aS'STRA8'
p4003
aS'intron (NM_182489, intron 1 of 8)'
p4004
aS'7853'
p4005
aS'stimulated by retinoic acid 8'
p4006
asS'cg14239497'
p4007
(lp4008
g4007
aS'2'
aS'23679465'
p4009
aS'KLHL29'
p4010
aS'intron (NM_052920, intron 1 of 13)'
p4011
aS'71167'
p4012
aS'kelch-like family member 29'
p4013
asS'cg14239494'
p4014
(lp4015
g4014
aS'20'
p4016
aS'40245598'
p4017
aS'CHD6'
p4018
aS'intron (NM_032221, intron 1 of 36)'
p4019
aS'1535'
p4020
aS'chromodomain helicase DNA binding protein 6'
p4021
asS'cg02561205'
p4022
(lp4023
g4022
aS'11'
p4024
aS'65479380'
p4025
aS'KAT5'
p4026
aS'promoter-TSS (NM_001206833)'
p4027
aS'-93'
p4028
aS'K(lysine) acetyltransferase 5'
p4029
asS'cg17603219'
p4030
(lp4031
g4030
aS'1'
aS'90401764'
p4032
aS'GEMIN8P4'
p4033
aS"3' UTR (NM_018103, exon 3 of 3)"
p4034
aS'58761'
p4035
aS'gem (nuclear organelle) associated protein 8 pseudogene 4'
p4036
asS'cg16202755'
p4037
(lp4038
g4037
aS'12'
p4039
aS'111296794'
p4040
aS'CCDC63'
p4041
aS'intron (NM_152591, intron 4 of 11)'
p4042
aS'11983'
p4043
aS'coiled-coil domain containing 63'
p4044
asS'cg00593699'
p4045
(lp4046
g4045
aS'11'
p4047
aS'472782'
p4048
aS'PTDSS2'
p4049
aS'intron (NM_030783, intron 2 of 11)'
p4050
aS'22502'
p4051
aS'phosphatidylserine synthase 2'
p4052
asS'cg20033082'
p4053
(lp4054
g4053
aS'22'
p4055
aS'18111902'
p4056
aS'ATP6V1E1'
p4057
aS'promoter-TSS (NM_001039366)'
p4058
aS'-314'
p4059
aS'ATPase, H+ transporting, lysosomal 31kDa, V1 subunit E1'
p4060
asS'cg16617366'
p4061
(lp4062
g4061
aS'18'
p4063
aS'46064816'
p4064
aS'CTIF'
p4065
aS'promoter-TSS (NM_001142397)'
p4066
aS'-611'
p4067
aS'CBP80/20-dependent translation initiation factor'
p4068
asS'cg11422861'
p4069
(lp4070
g4069
aS'22'
p4071
aS'30821626'
p4072
aS'MTFP1'
p4073
aS'promoter-TSS (NM_001003704)'
p4074
aS'15'
p4075
aS'mitochondrial fission process 1'
p4076
asS'cg13108852'
p4077
(lp4078
g4077
aS'X'
aS'48981300'
p4079
aS'GPKOW'
p4080
aS'Intergenic'
p4081
aS'-1221'
p4082
aS'G patch domain and KOW motifs'
p4083
asS'cg12145783'
p4084
(lp4085
g4084
aS'7'
aS'100286908'
p4086
aS'GIGYF1'
p4087
aS'promoter-TSS (NM_022574)'
p4088
aS'-38'
p4089
aS'GRB10 interacting GYF protein 1'
p4090
asS'cg16745104'
p4091
(lp4092
g4091
aS'20'
p4093
aS'62550415'
p4094
aS'MIR941-1'
p4095
aS'promoter-TSS (NR_040032)'
p4096
aS'-363'
p4097
aS'microRNA 941-1'
p4098
asS'cg24776326'
p4099
(lp4100
g4099
aS'5'
aS'2206818'
p4101
aS'IRX4'
p4102
aS'Intergenic'
p4103
aS'-323938'
p4104
aS'iroquois homeobox 4'
p4105
asS'cg09088965'
p4106
(lp4107
g4106
aS'5'
aS'140573438'
p4108
aS'PCDHB10'
p4109
aS'exon (NM_018930, exon 1 of 1)'
p4110
aS'1486'
p4111
aS'protocadherin beta 10'
p4112
asS'cg21832537'
p4113
(lp4114
g4113
aS'3'
aS'52553167'
p4115
aS'NT5DC2'
p4116
aS'intron (NM_015136, intron 48 of 68)'
p4117
aS'14626'
p4118
aS"5'-nucleotidase domain containing 2"
p4119
asS'cg20568691'
p4120
(lp4121
g4120
aS'13'
p4122
aS'99340714'
p4123
aS'SLC15A1'
p4124
aS'intron (NM_005073, intron 19 of 22)'
p4125
aS'64215'
p4126
aS'solute carrier family 15 (oligopeptide transporter), member 1'
p4127
asS'cg13819869'
p4128
(lp4129
g4128
aS'14'
p4130
aS'75745020'
p4131
aS'FOS'
p4132
aS'promoter-TSS (NM_005252)'
p4133
aS'-461'
p4134
aS'FBJ murine osteosarcoma viral oncogene homolog'
p4135
asS'cg08801710'
p4136
(lp4137
g4136
aS'12'
p4138
aS'115957134'
p4139
aS'MIR620'
p4140
aS'Intergenic'
p4141
aS'629325'
p4142
aS'microRNA 620'
p4143
asS'cg02266714'
p4144
(lp4145
g4144
aS'12'
p4146
aS'13153273'
p4147
aS'HEBP1'
p4148
aS'promoter-TSS (NR_002774)'
p4149
aS'-30'
p4150
aS'heme binding protein 1'
p4151
asS'cg14393817'
p4152
(lp4153
g4152
aS'9'
aS'138590270'
p4154
aS'SOHLH1'
p4155
aS'exon (NM_001012415, exon 3 of 7)'
p4156
aS'1104'
p4157
aS'spermatogenesis and oogenesis specific basic helix-loop-helix 1'
p4158
asS'cg24601480'
p4159
(lp4160
g4159
aS'6'
aS'138814716'
p4161
aS'NHSL1'
p4162
aS'intron (NM_001144060, intron 2 of 7)'
p4163
aS'5863'
p4164
aS'NHS-like 1'
p4165
asS'cg16421157'
p4166
(lp4167
g4166
aS'6'
aS'5036597'
p4168
aS'RPP40'
p4169
aS'Intergenic'
p4170
aS'-32326'
p4171
aS'ribonuclease P/MRP 40kDa subunit'
p4172
asS'cg05346140'
p4173
(lp4174
g4173
aS'17'
p4175
aS'40275057'
p4176
aS'HSPB9'
p4177
aS'exon (NM_033194, exon 1 of 1)'
p4178
aS'301'
p4179
aS'heat shock protein, alpha-crystallin-related, B9'
p4180
asS'cg24895777'
p4181
(lp4182
g4181
aS'19'
p4183
aS'18359560'
p4184
aS'PDE4C'
p4185
aS'promoter-TSS (NM_000923)'
p4186
aS'-550'
p4187
aS'phosphodiesterase 4C, cAMP-specific'
p4188
asS'cg06991148'
p4189
(lp4190
g4189
aS'1'
aS'14138866'
p4191
aS'PRDM2'
p4192
aS'intron (NM_012231, intron 8 of 9)'
p4193
aS'62990'
p4194
aS'PR domain containing 2, with ZNF domain'
p4195
asS'cg18128298'
p4196
(lp4197
g4196
aS'14'
p4198
aS'30709685'
p4199
aS'PRKD1'
p4200
aS'Intergenic'
p4201
aS'-312786'
p4202
aS'protein kinase D1'
p4203
asS'cg04975778'
p4204
(lp4205
g4204
aS'2'
aS'62733617'
p4206
aS'TMEM17'
p4207
aS'promoter-TSS (NM_198276)'
p4208
aS'-13'
p4209
aS'transmembrane protein 17'
p4210
asS'cg00367615'
p4211
(lp4212
g4211
aS'13'
p4213
aS'31480979'
p4214
aS'MEDAG'
p4215
aS'intron (NM_032849, intron 1 of 4)'
p4216
aS'667'
p4217
aS'mesenteric estrogen-dependent adipogenesis'
p4218
asS'cg21161253'
p4219
(lp4220
g4219
aS'20'
p4221
aS'61638149'
p4222
aS'BHLHE23'
p4223
aS"5' UTR (NM_080606, exon 1 of 1)"
p4224
aS'238'
p4225
aS'basic helix-loop-helix family, member e23'
p4226
asS'cg04975775'
p4227
(lp4228
g4227
aS'11'
p4229
aS'2019587'
p4230
aS'H19'
p4231
aS'promoter-TSS (NR_002196)'
p4232
aS'-522'
p4233
aS'H19, imprinted maternally expressed transcript (non-protein coding)'
p4234
asS'cg19250101'
p4235
(lp4236
g4235
aS'19'
p4237
aS'54666215'
p4238
aS'LENG1'
p4239
aS'intron (NM_144686, intron 10 of 14)'
p4240
aS'-2769'
p4241
aS'leukocyte receptor cluster (LRC) member 1'
p4242
asS'cg13516655'
p4243
(lp4244
g4243
aS'8'
aS'67526293'
p4245
aS'MYBL1'
p4246
aS'promoter-TSS (NM_001080416)'
p4247
aS'-813'
p4248
aS'v-myb myeloblastosis viral oncogene homolog (avian)-like 1'
p4249
asS'cg13516654'
p4250
(lp4251
g4250
aS'9'
aS'137562493'
p4252
aS'COL5A1'
p4253
aS'intron (NM_000093, intron 1 of 65)'
p4254
aS'28841'
p4255
aS'collagen, type V, alpha 1'
p4256
asS'cg04982344'
p4257
(lp4258
g4257
aS'3'
aS'107941423'
p4259
aS'IFT57'
p4260
aS'promoter-TSS (NM_018010)'
p4261
aS'-6'
p4262
aS'intraflagellar transport 57 homolog (Chlamydomonas)'
p4263
asS'cg24895779'
p4264
(lp4265
g4264
aS'19'
p4266
aS'15938819'
p4267
aS'UCA1'
p4268
aS'promoter-TSS (NR_015379)'
p4269
aS'-938'
p4270
aS'urothelial cancer associated 1 (non-protein coding)'
p4271
asS'cg23491424'
p4272
(lp4273
g4272
aS'14'
p4274
aS'97647307'
p4275
aS'VRK1'
p4276
aS'Intergenic'
p4277
aS'383623'
p4278
aS'vaccinia related kinase 1'
p4279
asS'cg14254080'
p4280
(lp4281
g4280
aS'2'
aS'85106954'
p4282
aS'TRABD2A'
p4283
aS'intron (NM_001277053, intron 1 of 6)'
p4284
aS'1415'
p4285
aS'TraB domain containing 2A'
p4286
asS'cg26544932'
p4287
(lp4288
g4287
aS'18'
p4289
aS'77134537'
p4290
aS'NFATC1'
p4291
aS'intron (NM_198531, intron 28 of 29)'
p4292
aS'-21235'
p4293
aS'nuclear factor of activated T-cells, cytoplasmic, calcineurin-dependent 1'
p4294
asS'cg02502233'
p4295
(lp4296
g4295
aS'6'
aS'86379603'
p4297
aS'SNORD50A'
p4298
aS'Intergenic'
p4299
aS'7483'
p4300
aS'small nucleolar RNA, C/D box 50A'
p4301
asS'cg25808892'
p4302
(lp4303
g4302
aS'17'
p4304
aS'6459352'
p4305
aS'PITPNM3'
p4306
aS'intron (NM_001165966, intron 1 of 18)'
p4307
aS'525'
p4308
aS'PITPNM family member 3'
p4309
asS'cg08533745'
p4310
(lp4311
g4310
aS'12'
p4312
aS'28124011'
p4313
aS'PTHLH'
p4314
aS'intron (NM_002820, intron 1 of 3)'
p4315
aS'905'
p4316
aS'parathyroid hormone-like hormone'
p4317
asS'cg06807397'
p4318
(lp4319
g4318
aS'13'
p4320
aS'44948413'
p4321
aS'SERP2'
p4322
aS'intron (NM_001010897, intron 1 of 2)'
p4323
aS'435'
p4324
aS'stress-associated endoplasmic reticulum protein family member 2'
p4325
asS'cg19463471'
p4326
(lp4327
g4326
aS'19'
p4328
aS'10197190'
p4329
aS'C19orf66'
p4330
aS'intron (NM_018381, intron 1 of 7)'
p4331
aS'384'
p4332
aS'chromosome 19 open reading frame 66'
p4333
asS'cg09788900'
p4334
(lp4335
g4334
aS'11'
p4336
aS'47434074'
p4337
aS'SLC39A13'
p4338
aS'intron (NM_152264, intron 4 of 9)'
p4339
aS'4028'
p4340
aS'solute carrier family 39 (zinc transporter), member 13'
p4341
asS'cg25950728'
p4342
(lp4343
g4342
aS'2'
aS'152145110'
p4344
aS'NMI'
p4345
aS'intron (NM_004688, intron 1 of 7)'
p4346
aS'1320'
p4347
aS'N-myc (and STAT) interactor'
p4348
asS'cg11962201'
p4349
(lp4350
g4349
aS'20'
p4351
aS'33680799'
p4352
aS'TRPC4AP'
p4353
aS'promoter-TSS (NM_199368)'
p4354
aS'-181'
p4355
aS'transient receptor potential cation channel, subfamily C, member 4 associated protein'
p4356
asS'cg17465569'
p4357
(lp4358
g4357
aS'1'
aS'22963605'
p4359
aS'C1QA'
p4360
aS'intron (NM_015991, intron 1 of 2)'
p4361
aS'487'
p4362
aS'complement component 1, q subcomponent, A chain'
p4363
asS'cg10005464'
p4364
(lp4365
g4364
aS'8'
aS'123965500'
p4366
aS'DERL1'
p4367
aS'exon (NM_014943, exon 3 of 4)'
p4368
aS'89163'
p4369
aS'derlin 1'
p4370
asS'cg14229207'
p4371
(lp4372
g4371
aS'9'
aS'135929747'
p4373
aS'CEL'
p4374
aS'intron (NM_001122823, intron 6 of 11)'
p4375
aS'-7618'
p4376
aS'carboxyl ester lipase'
p4377
asS'cg14210830'
p4378
(lp4379
g4378
aS'12'
p4380
aS'52218426'
p4381
aS'FIGNL2'
p4382
aS'intron (NM_001013690, intron 1 of 1)'
p4383
aS'7275'
p4384
aS'fidgetin-like 2'
p4385
asS'cg19227523'
p4386
(lp4387
g4386
aS'X'
aS'128872002'
p4388
aS'XPNPEP2'
p4389
aS'promoter-TSS (NM_003399)'
p4390
aS'-944'
p4391
aS'X-prolyl aminopeptidase (aminopeptidase P) 2, membrane-bound'
p4392
asS'cg08071329'
p4393
(lp4394
g4393
aS'6'
aS'170555857'
p4395
aS'LOC154449'
p4396
aS'Intergenic'
p4397
aS'15800'
p4398
aS'uncharacterized LOC154449'
p4399
asS'cg12650267'
p4400
(lp4401
g4400
aS'17'
p4402
aS'3558212'
p4403
aS'TAX1BP3'
p4404
aS'intron (NM_004937, intron 5 of 11)'
p4405
aS'13761'
p4406
aS'Tax1 (human T-cell leukemia virus type I) binding protein 3'
p4407
asS'cg14400871'
p4408
(lp4409
g4408
aS'16'
p4410
aS'75018461'
p4411
aS'WDR59'
p4412
aS'intron (NM_030581, intron 1 of 25)'
p4413
aS'556'
p4414
aS'WD repeat domain 59'
p4415
asS'cg15234271'
p4416
(lp4417
g4416
aS'19'
p4418
aS'35531411'
p4419
aS'HPN'
p4420
aS'promoter-TSS (NM_182983)'
p4421
aS'1'
aS'hepsin'
p4422
asS'cg07739472'
p4423
(lp4424
g4423
aS'5'
aS'114599159'
p4425
aS'PGGT1B'
p4426
aS'promoter-TSS (NM_005023)'
p4427
aS'-590'
p4428
aS'protein geranylgeranyltransferase type I, beta subunit'
p4429
asS'cg12386808'
p4430
(lp4431
g4430
aS'3'
aS'44762171'
p4432
aS'ZNF502'
p4433
aS'intron (NM_001134442, intron 2 of 2)'
p4434
aS'8036'
p4435
aS'zinc finger protein 502'
p4436
asS'cg14400879'
p4437
(lp4438
g4437
aS'7'
aS'157055968'
p4439
aS'DNAJB6'
p4440
aS'intron (NM_014671, intron 22 of 22)'
p4441
aS'-73742'
p4442
aS'DnaJ (Hsp40) homolog, subfamily B, member 6'
p4443
asS'cg20106459'
p4444
(lp4445
g4444
aS'19'
p4446
aS'55866087'
p4447
aS'COX6B2'
p4448
aS'promoter-TSS (NM_144613)'
p4449
aS'95'
p4450
aS'cytochrome c oxidase subunit VIb polypeptide 2 (testis)'
p4451
asS'cg25764623'
p4452
(lp4453
g4452
aS'1'
aS'210036534'
p4454
aS'DIEXF'
p4455
aS'Intergenic'
p4456
aS'35222'
p4457
aS'digestive organ expansion factor homolog (zebrafish)'
p4458
asS'cg23257569'
p4459
(lp4460
g4459
aS'1'
aS'94703343'
p4461
aS'ARHGAP29'
p4462
aS'promoter-TSS (NM_004815)'
p4463
aS'-36'
p4464
aS'Rho GTPase activating protein 29'
p4465
asS'cg19317265'
p4466
(lp4467
g4466
aS'18'
p4468
aS'12702832'
p4469
aS'CEP76'
p4470
aS'promoter-TSS (NM_024899)'
p4471
aS'-56'
p4472
aS'centrosomal protein 76kDa'
p4473
asS'cg13773570'
p4474
(lp4475
g4474
aS'6'
aS'6006707'
p4476
aS'NRN1'
p4477
aS'intron (NM_016588, intron 1 of 2)'
p4478
aS'926'
p4479
aS'neuritin 1'
p4480
asS'cg23257564'
p4481
(lp4482
g4481
aS'1'
aS'115396035'
p4483
aS'SYCP1'
p4484
aS'Intergenic'
p4485
aS'-1420'
p4486
aS'synaptonemal complex protein 1'
p4487
asS'cg07511201'
p4488
(lp4489
g4488
aS'14'
p4490
aS'77889288'
p4491
aS'NOXRED1'
p4492
aS"5' UTR (NM_001113475, exon 1 of 6)"
p4493
aS'111'
p4494
aS'NADP-dependent oxidoreductase domain containing 1'
p4495
asS'cg26298099'
p4496
(lp4497
g4496
aS'14'
p4498
aS'76837758'
p4499
aS'ESRRB'
p4500
aS'promoter-TSS (NM_004452)'
p4501
aS'68'
p4502
aS'estrogen-related receptor beta'
p4503
asS'cg17478031'
p4504
(lp4505
g4504
aS'X'
aS'53118015'
p4506
aS'TSPYL2'
p4507
aS'TTS (NM_022117)'
p4508
aS'6473'
p4509
aS'TSPY-like 2'
p4510
asS'cg11118396'
p4511
(lp4512
g4511
aS'8'
aS'142427930'
p4513
aS'PTP4A3'
p4514
aS'Intergenic'
p4515
aS'-4077'
p4516
aS'protein tyrosine phosphatase type IVA, member 3'
p4517
asS'cg00094155'
p4518
(lp4519
g4518
aS'22'
p4520
aS'51021438'
p4521
aS'CHKB'
p4522
aS'promoter-TSS (NR_021492)'
p4523
aS'-10'
p4524
aS'choline kinase beta'
p4525
asS'cg16335566'
p4526
(lp4527
g4526
aS'5'
aS'128297215'
p4528
aS'SLC27A6'
p4529
aS'Intergenic'
p4530
aS'-3995'
p4531
aS'solute carrier family 27 (fatty acid transporter), member 6'
p4532
asS'cg11553515'
p4533
(lp4534
g4533
aS'11'
p4535
aS'63580553'
p4536
aS'C11orf84'
p4537
aS'promoter-TSS (NM_138471)'
p4538
aS'-370'
p4539
aS'chromosome 11 open reading frame 84'
p4540
asS'cg25940513'
p4541
(lp4542
g4541
aS'1'
aS'9326282'
p4543
aS'SPSB1'
p4544
aS"3' UTR (NM_004285, exon 5 of 5)"
p4545
aS'-26659'
p4546
aS'splA/ryanodine receptor domain and SOCS box containing 1'
p4547
asS'cg01708466'
p4548
(lp4549
g4548
aS'12'
p4550
aS'56123038'
p4551
aS'CD63'
p4552
aS'promoter-TSS (NM_001257392)'
p4553
aS'-116'
p4554
aS'CD63 molecule'
p4555
asS'cg25940517'
p4556
(lp4557
g4556
aS'12'
p4558
aS'113645509'
p4559
aS'IQCD'
p4560
aS'exon (NM_138451, exon 2 of 3)'
p4561
aS'13371'
p4562
aS'IQ motif containing D'
p4563
asS'cg14194634'
p4564
(lp4565
g4564
aS'9'
aS'123560676'
p4566
aS'LOC100288842'
p4567
aS'intron (NR_027442, intron 1 of 1)'
p4568
aS'4901'
p4569
aS'UDP-GlcNAc:betaGal beta-1,3-N-acetylglucosaminyltransferase 5 pseudogene'
p4570
asS'cg24981564'
p4571
(lp4572
g4571
aS'3'
aS'48481525'
p4573
aS'CCDC51'
p4574
aS'promoter-TSS (NM_001256964)'
p4575
aS'4'
aS'coiled-coil domain containing 51'
p4576
asS'cg18500906'
p4577
(lp4578
g4577
aS'12'
p4579
aS'133002967'
p4580
aS'FBRSL1'
p4581
aS'Intergenic'
p4582
aS'-64190'
p4583
aS'fibrosin-like 1'
p4584
asS'cg19642306'
p4585
(lp4586
g4585
aS'7'
aS'157951097'
p4587
aS'LOC100506585'
p4588
aS'intron (NM_130842, intron 5 of 21)'
p4589
aS'303820'
p4590
aS'uncharacterized LOC100506585'
p4591
asS'cg10657320'
p4592
(lp4593
g4592
aS'3'
aS'42922529'
p4594
aS'CYP8B1'
p4595
aS'Intergenic'
p4596
aS'-4896'
p4597
aS'cytochrome P450, family 8, subfamily B, polypeptide 1'
p4598
asS'cg11302293'
p4599
(lp4600
g4599
aS'4'
aS'3785772'
p4601
aS'ADRA2C'
p4602
aS'Intergenic'
p4603
aS'17476'
p4604
aS'adrenoceptor alpha 2C'
p4605
asS'cg20261431'
p4606
(lp4607
g4606
aS'2'
aS'194808427'
p4608
aS'PCGEM1'
p4609
aS'Intergenic'
p4610
aS'1193856'
p4611
aS'PCGEM1, prostate-specific transcript (non-protein coding)'
p4612
asS'cg18023251'
p4613
(lp4614
g4613
aS'20'
p4615
aS'56281839'
p4616
aS'PMEPA1'
p4617
aS'intron (NM_199171, intron 1 of 3)'
p4618
aS'3192'
p4619
aS'prostate transmembrane protein, androgen induced 1'
p4620
asS'cg17914378'
p4621
(lp4622
g4621
aS'3'
aS'139924705'
p4623
aS'CLSTN2'
p4624
aS'intron (NM_022131, intron 2 of 16)'
p4625
aS'270678'
p4626
aS'calsyntenin 2'
p4627
asS'ch.12.2922115F'
p4628
(lp4629
g4628
aS'12'
p4630
aS'133248407'
p4631
aS'POLE'
p4632
aS'intron (NM_006231, intron 16 of 48)'
p4633
aS'15538'
p4634
aS'polymerase (DNA directed), epsilon, catalytic subunit'
p4635
asS'cg07530681'
p4636
(lp4637
g4636
aS'19'
p4638
aS'40971904'
p4639
aS'BLVRB'
p4640
aS'promoter-TSS (NM_000713)'
p4641
aS'-179'
p4642
aS'biliverdin reductase B (flavin reductase (NADPH))'
p4643
asS'cg07024656'
p4644
(lp4645
g4644
aS'10'
p4646
aS'42970618'
p4647
aS'LINC00839'
p4648
aS'promoter-TSS (NR_026827)'
p4649
aS'-321'
p4650
aS'long intergenic non-protein coding RNA 839'
p4651
asS'cg17930878'
p4652
(lp4653
g4652
aS'7'
aS'45197251'
p4654
aS'RAMP3'
p4655
aS'promoter-TSS (NM_005856)'
p4656
aS'-116'
p4657
aS'receptor (G protein-coupled) activity modifying protein 3'
p4658
asS'cg03693762'
p4659
(lp4660
g4659
aS'21'
p4661
aS'30671158'
p4662
aS'BACH1'
p4663
aS'promoter-TSS (NM_206866)'
p4664
aS'-62'
p4665
aS'BTB and CNC homology 1, basic leucine zipper transcription factor 1'
p4666
asS'cg14448116'
p4667
(lp4668
g4667
aS'1'
aS'161170110'
p4669
aS'NDUFS2'
p4670
aS'intron (NM_004550, intron 1 of 14)'
p4671
aS'1005'
p4672
aS'NADH dehydrogenase (ubiquinone) Fe-S protein 2, 49kDa (NADH-coenzyme Q reductase)'
p4673
asS'cg02775489'
p4674
(lp4675
g4674
aS'9'
aS'71787778'
p4676
aS'TJP2'
p4677
aS'intron (NM_001170414, intron 2 of 21)'
p4678
aS'-1193'
p4679
aS'tight junction protein 2'
p4680
asS'cg06069206'
p4681
(lp4682
g4681
aS'16'
p4683
aS'81970779'
p4684
aS'SDR42E1'
p4685
aS'intron (NM_002661, intron 27 of 32)'
p4686
aS'74314'
p4687
aS'short chain dehydrogenase/reductase family 42E, member 1'
p4688
asS'cg15981475'
p4689
(lp4690
g4689
aS'17'
p4691
aS'76921948'
p4692
aS'TIMP2'
p4693
aS'promoter-TSS (NM_003255)'
p4694
aS'-476'
p4695
aS'TIMP metallopeptidase inhibitor 2'
p4696
asS'cg16105510'
p4697
(lp4698
g4697
aS'1'
aS'44056971'
p4699
aS'KDM4A'
p4700
aS'exon (NM_002840, exon 9 of 34)'
p4701
aS'-58826'
p4702
aS'lysine (K)-specific demethylase 4A'
p4703
asS'cg19605920'
p4704
(lp4705
g4704
aS'5'
aS'180230113'
p4706
aS'MGAT1'
p4707
aS'promoter-TSS (NM_002406)'
p4708
aS'-65'
p4709
aS'mannosyl (alpha-1,3-)-glycoprotein beta-1,2-N-acetylglucosaminyltransferase'
p4710
asS'cg27592410'
p4711
(lp4712
g4711
aS'18'
p4713
aS'72124660'
p4714
aS'FAM69C'
p4715
aS'promoter-TSS (NM_001044369)'
p4716
aS'-157'
p4717
aS'family with sequence similarity 69, member C'
p4718
asS'cg17036024'
p4719
(lp4720
g4719
aS'1'
aS'161359810'
p4721
aS'C1orf192'
p4722
aS'Intergenic'
p4723
aS'-22137'
p4724
aS'chromosome 1 open reading frame 192'
p4725
asS'cg07708148'
p4726
(lp4727
g4726
aS'3'
aS'153106148'
p4728
aS'C3orf79'
p4729
aS'Intergenic'
p4730
aS'-96136'
p4731
aS'chromosome 3 open reading frame 79'
p4732
asS'cg24641737'
p4733
(lp4734
g4733
aS'1'
aS'111743271'
p4735
aS'DENND2D'
p4736
aS'promoter-TSS (NM_024901)'
p4737
aS'54'
p4738
aS'DENN/MADD domain containing 2D'
p4739
asS'cg03588007'
p4740
(lp4741
g4740
aS'9'
aS'100849274'
p4742
aS'NANS'
p4743
aS"3' UTR (NM_014788, exon 6 of 6)"
p4744
aS'30315'
p4745
aS'N-acetylneuraminic acid synthase'
p4746
asS'cg26149184'
p4747
(lp4748
g4747
aS'10'
p4749
aS'133730230'
p4750
aS'PPP2R2D'
p4751
aS'Intergenic'
p4752
aS'-17730'
p4753
aS'protein phosphatase 2, regulatory subunit B, delta'
p4754
asS'cg03764518'
p4755
(lp4756
g4755
aS'10'
p4757
aS'57388402'
p4758
aS'MTRNR2L5'
p4759
aS'Intergenic'
p4760
aS'29652'
p4761
aS'MT-RNR2-like 5'
p4762
asS'cg24600498'
p4763
(lp4764
g4763
aS'1'
aS'151031286'
p4765
aS'CDC42SE1'
p4766
aS'promoter-TSS (NM_006818)'
p4767
aS'839'
p4768
aS'CDC42 small effector 1'
p4769
asS'cg09226198'
p4770
(lp4771
g4770
aS'16'
p4772
aS'1997004'
p4773
aS'MSRB1'
p4774
aS'exon (NM_005061, exon 6 of 10)'
p4775
aS'-3710'
p4776
aS'methionine sulfoxide reductase B1'
p4777
asS'cg15993841'
p4778
(lp4779
g4778
aS'10'
p4780
aS'74057477'
p4781
aS'DDIT4'
p4782
aS'Intergenic'
p4783
aS'23800'
p4784
aS'DNA-damage-inducible transcript 4'
p4785
asS'cg22875013'
p4786
(lp4787
g4786
aS'17'
p4788
aS'77715661'
p4789
aS'ENPP7'
p4790
aS"3' UTR (NM_178543, exon 6 of 6)"
p4791
aS'10779'
p4792
aS'ectonucleotide pyrophosphatase/phosphodiesterase 7'
p4793
asS'cg27277034'
p4794
(lp4795
g4794
aS'3'
aS'40575533'
p4796
aS'ZNF621'
p4797
aS"3' UTR (NM_198484, exon 5 of 5)"
p4798
aS'9157'
p4799
aS'zinc finger protein 621'
p4800
asS'cg26131286'
p4801
(lp4802
g4801
aS'6'
aS'29521783'
p4803
aS'UBD'
p4804
aS'Intergenic'
p4805
aS'5919'
p4806
aS'ubiquitin D'
p4807
asS'cg01573938'
p4808
(lp4809
g4808
aS'5'
aS'131347556'
p4810
aS'ACSL6'
p4811
aS'promoter-TSS (NM_001009185)'
p4812
aS'51'
p4813
aS'acyl-CoA synthetase long-chain family member 6'
p4814
asS'cg16408771'
p4815
(lp4816
g4815
aS'20'
p4817
aS'6103823'
p4818
aS'FERMT1'
p4819
aS"5' UTR (NM_017671, exon 1 of 15)"
p4820
aS'368'
p4821
aS'fermitin family member 1'
p4822
asS'cg10922521'
p4823
(lp4824
g4823
aS'6'
aS'166673846'
p4825
aS'PRR18'
p4826
aS'Intergenic'
p4827
aS'48025'
p4828
aS'proline rich 18'
p4829
asS'cg14945937'
p4830
(lp4831
g4830
aS'19'
p4832
aS'30162771'
p4833
aS'PLEKHF1'
p4834
aS'intron (NM_024310, intron 1 of 1)'
p4835
aS'6444'
p4836
aS'pleckstrin homology domain containing, family F (with FYVE domain) member 1'
p4837
asS'cg15015980'
p4838
(lp4839
g4838
aS'1'
aS'206856073'
p4840
aS'MAPKAPK2'
p4841
aS'Intergenic'
p4842
aS'-2292'
p4843
aS'mitogen-activated protein kinase-activated protein kinase 2'
p4844
asS'cg25201372'
p4845
(lp4846
g4845
aS'13'
p4847
aS'75941163'
p4848
aS'TBC1D4'
p4849
aS'intron (NM_014832, intron 1 of 20)'
p4850
aS'115087'
p4851
aS'TBC1 domain family, member 4'
p4852
asS'cg14848284'
p4853
(lp4854
g4853
aS'2'
aS'73143293'
p4855
aS'EMX1'
p4856
aS'Intergenic'
p4857
aS'-1311'
p4858
aS'empty spiracles homeobox 1'
p4859
asS'cg23206017'
p4860
(lp4861
g4860
aS'X'
aS'34647840'
p4862
aS'TMEM47'
p4863
aS"3' UTR (NM_031442, exon 3 of 3)"
p4864
aS'27565'
p4865
aS'transmembrane protein 47'
p4866
asS'cg22939193'
p4867
(lp4868
g4867
aS'2'
aS'20190182'
p4869
aS'WDR35'
p4870
aS'promoter-TSS (NM_020779)'
p4871
aS'-298'
p4872
aS'WD repeat domain 35'
p4873
asS'cg25403416'
p4874
(lp4875
g4874
aS'19'
p4876
aS'30193069'
p4877
aS'C19orf12'
p4878
aS'non-coding (NR_045692, exon 4 of 4)'
p4879
aS'12894'
p4880
aS'chromosome 19 open reading frame 12'
p4881
asS'cg05491326'
p4882
(lp4883
g4882
aS'4'
aS'16504574'
p4884
aS'MIR548AX'
p4885
aS'intron (NM_001290, intron 7 of 7)'
p4886
aS'119080'
p4887
aS'microRNA 548ax'
p4888
asS'cg24465674'
p4889
(lp4890
g4889
aS'4'
aS'185939526'
p4891
aS'HELT'
p4892
aS'promoter-TSS (NM_001029887)'
p4893
aS'-557'
p4894
aS'helt bHLH transcription factor'
p4895
asS'cg01557989'
p4896
(lp4897
g4896
aS'20'
p4898
aS'19192675'
p4899
aS'SLC24A3'
p4900
aS'promoter-TSS (NM_020689)'
p4901
aS'-615'
p4902
aS'solute carrier family 24 (sodium/potassium/calcium exchanger), member 3'
p4903
asS'cg15381304'
p4904
(lp4905
g4904
aS'6'
aS'110300099'
p4906
aS'GPR6'
p4907
aS'promoter-TSS (NM_005284)'
p4908
aS'-199'
p4909
aS'G protein-coupled receptor 6'
p4910
asS'cg23617327'
p4911
(lp4912
g4911
aS'9'
aS'16871185'
p4913
aS'BNC2'
p4914
aS'promoter-TSS (NM_017637)'
p4915
aS'-399'
p4916
aS'basonuclin 2'
p4917
asS'cg03791799'
p4918
(lp4919
g4918
aS'6'
aS'30686368'
p4920
aS'MDC1'
p4921
aS'promoter-TSS (NM_014641).8'
p4922
aS'-910'
p4923
aS'mediator of DNA-damage checkpoint 1'
p4924
asS'cg11473040'
p4925
(lp4926
g4925
aS'17'
p4927
aS'41604114'
p4928
aS'ETV4'
p4929
aS'Intergenic'
p4930
aS'3689'
p4931
aS'ets variant 4'
p4932
asS'cg15458338'
p4933
(lp4934
g4933
aS'18'
p4935
aS'904899'
p4936
aS'ADCYAP1'
p4937
aS'promoter-TSS (NM_001099733)'
p4938
aS'-45'
p4939
aS'adenylate cyclase activating polypeptide 1 (pituitary)'
p4940
asS'cg12697116'
p4941
(lp4942
g4941
aS'9'
aS'129453085'
p4943
aS'LMX1B'
p4944
aS'intron (NM_001174146, intron 2 of 7)'
p4945
aS'76363'
p4946
aS'LIM homeobox transcription factor 1, beta'
p4947
asS'cg03346733'
p4948
(lp4949
g4948
aS'19'
p4950
aS'13987364'
p4951
aS'NANOS3'
p4952
aS'promoter-TSS (NM_001098622)'
p4953
aS'-699'
p4954
aS'nanos homolog 3 (Drosophila)'
p4955
asS'cg06698414'
p4956
(lp4957
g4956
aS'13'
p4958
aS'114843024'
p4959
aS'RASA3'
p4960
aS'intron (NM_007368, intron 1 of 23)'
p4961
aS'55071'
p4962
aS'RAS p21 protein activator 3'
p4963
asS'cg15936375'
p4964
(lp4965
g4964
aS'8'
aS'141639418'
p4966
aS'AGO2'
p4967
aS'intron (NM_001164623, intron 1 of 17)'
p4968
aS'6228'
p4969
aS'argonaute RISC catalytic component 2'
p4970
asS'cg00094158'
p4971
(lp4972
g4971
aS'10'
p4973
aS'126435795'
p4974
aS'FAM53B'
p4975
aS'Intergenic'
p4976
aS'-2865'
p4977
aS'family with sequence similarity 53, member B'
p4978
asS'cg17380160'
p4979
(lp4980
g4979
aS'6'
aS'150260358'
p4981
aS'ULBP2'
p4982
aS'Intergenic'
p4983
aS'-2778'
p4984
aS'UL16 binding protein 2'
p4985
asS'cg18152276'
p4986
(lp4987
g4986
aS'22'
p4988
aS'37824806'
p4989
aS'ELFN2'
p4990
aS'Intergenic'
p4991
aS'-1301'
p4992
aS'extracellular leucine-rich repeat and fibronectin type III domain containing 2'
p4993
asS'cg26944949'
p4994
(lp4995
g4994
aS'X'
aS'73167084'
p4996
aS'JPX'
p4997
aS'intron (NR_024582, intron 2 of 4)'
p4998
aS'2925'
p4999
aS'JPX transcript, XIST activator (non-protein coding)'
p5000
asS'cg11654333'
p5001
(lp5002
g5001
aS'4'
aS'71859710'
p5003
aS'DCK'
p5004
aS'intron (NM_000788, intron 1 of 6)'
p5005
aS'445'
p5006
aS'deoxycytidine kinase'
p5007
asS'cg05584597'
p5008
(lp5009
g5008
aS'3'
aS'155463691'
p5010
aS'PLCH1'
p5011
aS'Intergenic'
p5012
aS'-41694'
p5013
aS'phospholipase C, eta 1'
p5014
asS'cg05550919'
p5015
(lp5016
g5015
aS'17'
p5017
aS'40074633'
p5018
aS'ACLY'
p5019
aS'intron (NM_001096, intron 1 of 28)'
p5020
aS'639'
p5021
aS'ATP citrate lyase'
p5022
asS'cg22524980'
p5023
(lp5024
g5023
aS'12'
p5025
aS'115893200'
p5026
aS'MIR620'
p5027
aS'Intergenic'
p5028
aS'693259'
p5029
aS'microRNA 620'
p5030
asS'cg17099072'
p5031
(lp5032
g5031
aS'6'
aS'29601489'
p5033
aS'GABBR1'
p5034
aS'promoter-TSS (NM_001470).3'
p5035
aS'-527'
p5036
aS'gamma-aminobutyric acid (GABA) B receptor, 1'
p5037
asS'cg07626637'
p5038
(lp5039
g5038
aS'15'
p5040
aS'65810032'
p5041
aS'DPP8'
p5042
aS'promoter-TSS (NM_130434)'
p5043
aS'3'
aS'dipeptidyl-peptidase 8'
p5044
asS'cg19134567'
p5045
(lp5046
g5045
aS'3'
aS'128444816'
p5047
aS'RAB7A'
p5048
aS'promoter-TSS (NM_004637)'
p5049
aS'-163'
p5050
aS'RAB7A, member RAS oncogene family'
p5051
asS'cg14531560'
p5052
(lp5053
g5052
aS'1'
aS'16085371'
p5054
aS'FBLIM1'
p5055
aS'intron (NM_017556, intron 1 of 8)'
p5056
aS'116'
p5057
aS'filamin binding LIM protein 1'
p5058
asS'cg03062544'
p5059
(lp5060
g5059
aS'13'
p5061
aS'113440521'
p5062
aS'ATP11A'
p5063
aS'intron (NM_032189, intron 2 of 28)'
p5064
aS'95878'
p5065
aS'ATPase, class VI, type 11A'
p5066
asS'cg14531564'
p5067
(lp5068
g5067
aS'1'
aS'1154853'
p5069
aS'TNFRSF4'
p5070
aS'intron (NM_016176, intron 4 of 6)'
p5071
aS'-5305'
p5072
aS'tumor necrosis factor receptor superfamily, member 4'
p5073
asS'cg23069295'
p5074
(lp5075
g5074
aS'2'
aS'1792631'
p5076
aS'PXDN'
p5077
aS'TTS (NM_015025)'
p5078
aS'-44340'
p5079
aS'peroxidasin homolog (Drosophila)'
p5080
asS'cg03062549'
p5081
(lp5082
g5081
aS'15'
p5083
aS'34786594'
p5084
aS'MIR1233-1'
p5085
aS'Intergenic'
p5086
aS'33978'
p5087
aS'microRNA 1233-1'
p5088
asS'cg00017062'
p5089
(lp5090
g5089
aS'15'
p5091
aS'70669548'
p5092
aS'TLE3'
p5093
aS'Intergenic'
p5094
aS'-279292'
p5095
aS'transducin-like enhancer of split 3 (E(sp1) homolog, Drosophila)'
p5096
asS'cg19134568'
p5097
(lp5098
g5097
aS'4'
aS'147561339'
p5099
aS'POU4F2'
p5100
aS'exon (NM_004575, exon 2 of 2)'
p5101
aS'1294'
p5102
aS'POU class 4 homeobox 2'
p5103
asS'cg25556614'
p5104
(lp5105
g5104
aS'13'
p5106
aS'49797957'
p5107
aS'MLNR'
p5108
aS'Intergenic'
p5109
aS'3483'
p5110
aS'motilin receptor'
p5111
asS'cg12793706'
p5112
(lp5113
g5112
aS'17'
p5114
aS'39638276'
p5115
aS'KRT35'
p5116
aS'promoter-TSS (NM_002280)'
p5117
aS'-884'
p5118
aS'keratin 35'
p5119
asS'cg20720597'
p5120
(lp5121
g5120
aS'2'
aS'3699334'
p5122
aS'ALLC'
p5123
aS'Intergenic'
p5124
aS'-6452'
p5125
aS'allantoicase'
p5126
asS'cg23384406'
p5127
(lp5128
g5127
aS'15'
p5129
aS'83360963'
p5130
aS'AP3B2'
p5131
aS'non-coding (NR_046096, exon 4 of 4)'
p5132
aS'17672'
p5133
aS'adaptor-related protein complex 3, beta 2 subunit'
p5134
asS'cg19029301'
p5135
(lp5136
g5135
aS'20'
p5137
aS'30795553'
p5138
aS'PLAGL2'
p5139
aS'promoter-TSS (NM_002657)'
p5140
aS'-7'
p5141
aS'pleiomorphic adenoma gene-like 2'
p5142
asS'cg16851771'
p5143
(lp5144
g5143
aS'2'
aS'42360170'
p5145
aS'EML4'
p5146
aS'Intergenic'
p5147
aS'-36320'
p5148
aS'echinoderm microtubule associated protein like 4'
p5149
asS'cg02556067'
p5150
(lp5151
g5150
aS'2'
aS'96970985'
p5152
aS'SNRNP200'
p5153
aS'intron (NM_014014, intron 1 of 44)'
p5154
aS'322'
p5155
aS'small nuclear ribonucleoprotein 200kDa (U5)'
p5156
asS'cg02407032'
p5157
(lp5158
g5157
aS'11'
p5159
aS'47600271'
p5160
aS'KBTBD4'
p5161
aS'promoter-TSS (NM_004551)'
p5162
aS'250'
p5163
aS'kelch repeat and BTB (POZ) domain containing 4'
p5164
asS'cg00574251'
p5165
(lp5166
g5165
aS'2'
aS'164965991'
p5167
aS'FIGN'
p5168
aS'Intergenic'
p5169
aS'-373478'
p5170
aS'fidgetin'
p5171
asS'cg24404823'
p5172
(lp5173
g5172
aS'1'
aS'247496053'
p5174
aS'ZNF496'
p5175
aS'Intergenic'
p5176
aS'-1008'
p5177
aS'zinc finger protein 496'
p5178
asS'cg25963309'
p5179
(lp5180
g5179
aS'10'
p5181
aS'1742854'
p5182
aS'ADARB2'
p5183
aS'intron (NM_018702, intron 1 of 9)'
p5184
aS'36816'
p5185
aS'adenosine deaminase, RNA-specific, B2'
p5186
asS'cg17217295'
p5187
(lp5188
g5187
aS'17'
p5189
aS'42462958'
p5190
aS'ITGA2B'
p5191
aS'exon (NM_000419, exon 4 of 30)'
p5192
aS'3915'
p5193
aS'integrin, alpha 2b (platelet glycoprotein IIb of IIb/IIIa complex, antigen CD41)'
p5194
asS'cg16859165'
p5195
(lp5196
g5195
aS'18'
p5197
aS'76601647'
p5198
aS'SALL3'
p5199
aS'Intergenic'
p5200
aS'-138628'
p5201
aS'sal-like 3 (Drosophila)'
p5202
asS'cg14624145'
p5203
(lp5204
g5203
aS'17'
p5205
aS'37024169'
p5206
aS'LASP1'
p5207
aS'Intergenic'
p5208
aS'-1943'
p5209
aS'LIM and SH3 protein 1'
p5210
asS'cg08817424'
p5211
(lp5212
g5211
aS'X'
aS'152392165'
p5213
aS'MAGEA1'
p5214
aS'Intergenic'
p5215
aS'93951'
p5216
aS'melanoma antigen family A, 1 (directs expression of antigen MZ2-E)'
p5217
asS'cg11331988'
p5218
(lp5219
g5218
aS'15'
p5220
aS'40453286'
p5221
aS'BUB1B'
p5222
aS'promoter-TSS (NM_001211)'
p5223
aS'76'
p5224
aS'BUB1 mitotic checkpoint serine/threonine kinase B'
p5225
asS'cg10131836'
p5226
(lp5227
g5226
aS'11'
p5228
aS'111167086'
p5229
aS'C11orf93'
p5230
aS'non-coding (NR_034154, exon 2 of 2)'
p5231
aS'-2185'
p5232
aS'chromosome 11 open reading frame 93'
p5233
asS'cg07379344'
p5234
(lp5235
g5234
aS'16'
p5236
aS'70147964'
p5237
aS'PDPR'
p5238
aS"5' UTR (NM_017990, exon 1 of 19)"
p5239
aS'435'
p5240
aS'pyruvate dehydrogenase phosphatase regulatory subunit'
p5241
asS'cg02994607'
p5242
(lp5243
g5242
aS'6'
aS'52533481'
p5244
aS'TMEM14A'
p5245
aS'non-coding (NR_024403, exon 2 of 2)'
p5246
aS'-2403'
p5247
aS'transmembrane protein 14A'
p5248
asS'cg12430029'
p5249
(lp5250
g5249
aS'17'
p5251
aS'55446979'
p5252
aS'MSI2'
p5253
aS'intron (NM_138962, intron 5 of 13)'
p5254
aS'112605'
p5255
aS'musashi RNA-binding protein 2'
p5256
asS'cg13972986'
p5257
(lp5258
g5257
aS'7'
aS'4857070'
p5259
aS'MIR4656'
p5260
aS'intron (NM_018059, intron 6 of 14)'
p5261
aS'-28800'
p5262
aS'microRNA 4656'
p5263
asS'cg10584271'
p5264
(lp5265
g5264
aS'3'
aS'52814643'
p5266
aS'ITIH1'
p5267
aS'intron (NM_001166435, intron 2 of 17)'
p5268
aS'701'
p5269
aS'inter-alpha-trypsin inhibitor heavy chain 1'
p5270
asS'cg11614195'
p5271
(lp5272
g5271
aS'16'
p5273
aS'2265446'
p5274
aS'PGP'
p5275
aS'promoter-TSS (NM_001042371)'
p5276
aS'-624'
p5277
aS'phosphoglycolate phosphatase'
p5278
asS'cg05985501'
p5279
(lp5280
g5279
aS'1'
aS'33516621'
p5281
aS'AK2'
p5282
aS'Intergenic'
p5283
aS'-14109'
p5284
aS'adenylate kinase 2'
p5285
asS'cg20676760'
p5286
(lp5287
g5286
aS'1'
aS'205056525'
p5288
aS'TMEM81'
p5289
aS"3' UTR (NM_001193272, exon 14 of 14)"
p5290
aS'-2937'
p5291
aS'transmembrane protein 81'
p5292
asS'cg22511951'
p5293
(lp5294
g5293
aS'4'
aS'7750480'
p5295
aS'AFAP1-AS1'
p5296
aS'Intergenic'
p5297
aS'-5337'
p5298
aS'AFAP1 antisense RNA 1'
p5299
asS'cg21009747'
p5300
(lp5301
g5300
aS'22'
p5302
aS'36681341'
p5303
aS'APOL1'
p5304
aS'exon (NM_002473, exon 38 of 41)'
p5305
aS'32224'
p5306
aS'apolipoprotein L, 1'
p5307
asS'cg08301896'
p5308
(lp5309
g5308
aS'10'
p5310
aS'46970182'
p5311
aS'SYT15'
p5312
aS'intron (NM_181519, intron 1 of 8)'
p5313
aS'419'
p5314
aS'synaptotagmin XV'
p5315
asS'cg06057666'
p5316
(lp5317
g5316
aS'1'
aS'227327429'
p5318
aS'CDC42BPA'
p5319
aS'exon (NM_003607, exon 10 of 36)'
p5320
aS'178397'
p5321
aS'CDC42 binding protein kinase alpha (DMPK-like)'
p5322
asS'cg23011194'
p5323
(lp5324
g5323
aS'10'
p5325
aS'97197631'
p5326
aS'SORBS1'
p5327
aS'intron (NM_024991, intron 3 of 25)'
p5328
aS'3306'
p5329
aS'sorbin and SH3 domain containing 1'
p5330
asS'cg03939709'
p5331
(lp5332
g5331
aS'17'
p5333
aS'1064210'
p5334
aS'ABR'
p5335
aS'intron (NM_001159746, intron 1 of 22)'
p5336
aS'18956'
p5337
aS'active BCR-related'
p5338
asS'cg00650088'
p5339
(lp5340
g5339
aS'1'
aS'227169808'
p5341
aS'ADCK3'
p5342
aS'exon (NM_020247, exon 6 of 15)'
p5343
aS'41870'
p5344
aS'aarF domain containing kinase 3'
p5345
asS'cg00272971'
p5346
(lp5347
g5346
aS'10'
p5348
aS'102419564'
p5349
aS'PAX2'
p5350
aS'Intergenic'
p5351
aS'-85904'
p5352
aS'paired box 2'
p5353
asS'cg11234637'
p5354
(lp5355
g5354
aS'10'
p5356
aS'94820945'
p5357
aS'CYP26C1'
p5358
aS'promoter-TSS (NM_183374)'
p5359
aS'-76'
p5360
aS'cytochrome P450, family 26, subfamily C, polypeptide 1'
p5361
asS'cg24073588'
p5362
(lp5363
g5362
aS'1'
aS'19727557'
p5364
aS'CAPZB'
p5365
aS'intron (NM_001206540, intron 2 of 9)'
p5366
aS'83644'
p5367
aS'capping protein (actin filament) muscle Z-line, beta'
p5368
asS'cg15832329'
p5369
(lp5370
g5369
aS'2'
aS'242296992'
p5371
aS'FARP2'
p5372
aS'intron (NM_014808, intron 1 of 26)'
p5373
aS'1328'
p5374
aS'FERM, RhoGEF and pleckstrin domain protein 2'
p5375
asS'cg08202827'
p5376
(lp5377
g5376
aS'6'
aS'21552590'
p5378
aS'SOX4'
p5379
aS'Intergenic'
p5380
aS'-41382'
p5381
aS'SRY (sex determining region Y)-box 4'
p5382
asS'cg20039387'
p5383
(lp5384
g5383
aS'4'
aS'129730778'
p5385
aS'PHF17'
p5386
aS'promoter-TSS (NM_024900)'
p5387
aS'-1'
p5388
aS'PHD finger protein 17'
p5389
asS'cg00523450'
p5390
(lp5391
g5390
aS'10'
p5392
aS'112290055'
p5393
aS'DUSP5'
p5394
aS'Intergenic'
p5395
aS'32430'
p5396
aS'dual specificity phosphatase 5'
p5397
asS'ch.2.226789810F'
p5398
(lp5399
g5398
aS'2'
aS'227081566'
p5400
aS'LOC646736'
p5401
aS'Intergenic'
p5402
aS'74056'
p5403
aS'uncharacterized LOC646736'
p5404
asS'cg03980035'
p5405
(lp5406
g5405
aS'2'
aS'25568991'
p5407
aS'DNMT3A'
p5408
aS'Intergenic'
p5409
aS'-3532'
p5410
aS'DNA (cytosine-5-)-methyltransferase 3 alpha'
p5411
asS'cg01941755'
p5412
(lp5413
g5412
aS'1'
aS'200004582'
p5414
aS'NR5A2'
p5415
aS'intron (NM_003822, intron 1 of 6)'
p5416
aS'-7371'
p5417
aS'nuclear receptor subfamily 5, group A, member 2'
p5418
asS'cg14445437'
p5419
(lp5420
g5419
aS'17'
p5421
aS'26898124'
p5422
aS'PIGS'
p5423
aS'exon (NM_033198, exon 2 of 12)'
p5424
aS'763'
p5425
aS'phosphatidylinositol glycan anchor biosynthesis, class S'
p5426
asS'cg18960218'
p5427
(lp5428
g5427
aS'14'
p5429
aS'23285365'
p5430
aS'SLC7A7'
p5431
aS'promoter-TSS (NM_001126105)'
p5432
aS'-258'
p5433
aS'solute carrier family 7 (amino acid transporter light chain, y+L system), member 7'
p5434
asS'cg15346168'
p5435
(lp5436
g5435
aS'14'
p5437
aS'24836194'
p5438
aS'NFATC4'
p5439
aS'promoter-TSS (NM_001198967)'
p5440
aS'49'
p5441
aS'nuclear factor of activated T-cells, cytoplasmic, calcineurin-dependent 4'
p5442
asS'cg01941754'
p5443
(lp5444
g5443
aS'1'
aS'3426532'
p5445
aS'MIR551A'
p5446
aS'exon (NM_001409, exon 11 of 37)'
p5447
aS'50822'
p5448
aS'microRNA 551a'
p5449
asS'cg16745930'
p5450
(lp5451
g5450
aS'10'
p5452
aS'100220809'
p5453
aS'HPS1'
p5454
aS'intron (NM_021828, intron 11 of 11)'
p5455
aS'-14105'
p5456
aS'Hermansky-Pudlak syndrome 1'
p5457
asS'cg15176874'
p5458
(lp5459
g5458
aS'6'
aS'35999328'
p5460
aS'MAPK14'
p5461
aS'intron (NM_001315, intron 1 of 11)'
p5462
aS'3874'
p5463
aS'mitogen-activated protein kinase 14'
p5464
asS'cg01750507'
p5465
(lp5466
g5465
aS'18'
p5467
aS'158229'
p5468
aS'USP14'
p5469
aS'promoter-TSS (NM_005151)'
p5470
aS'-254'
p5471
aS'ubiquitin specific peptidase 14 (tRNA-guanine transglycosylase)'
p5472
asS'cg12754571'
p5473
(lp5474
g5473
aS'1'
aS'247694271'
p5475
aS'GCSAML-AS1'
p5476
aS'promoter-TSS (NR_027309)'
p5477
aS'-165'
p5478
aS'GCSAML antisense RNA 1'
p5479
asS'cg04393897'
p5480
(lp5481
g5480
aS'1'
aS'171454518'
p5482
aS'PRRC2C'
p5483
aS'promoter-TSS (NM_015172)'
p5484
aS'-148'
p5485
aS'proline-rich coiled-coil 2C'
p5486
asS'cg12157194'
p5487
(lp5488
g5487
aS'9'
aS'44119823'
p5489
aS'LOC643648'
p5490
aS'Intergenic'
p5491
aS'-267564'
p5492
aS'uncharacterized LOC643648'
p5493
asS'cg24528604'
p5494
(lp5495
g5494
aS'11'
p5496
aS'85778585'
p5497
aS'PICALM'
p5498
aS'intron (NM_001206947, intron 1 of 18)'
p5499
aS'1554'
p5500
aS'phosphatidylinositol binding clathrin assembly protein'
p5501
asS'cg20778199'
p5502
(lp5503
g5502
aS'6'
aS'148020881'
p5504
aS'SAMD5'
p5505
aS'Intergenic'
p5506
aS'191053'
p5507
aS'sterile alpha motif domain containing 5'
p5508
asS'cg18389568'
p5509
(lp5510
g5509
aS'5'
aS'2156174'
p5511
aS'IRX4'
p5512
aS'Intergenic'
p5513
aS'-273294'
p5514
aS'iroquois homeobox 4'
p5515
asS'cg24528602'
p5516
(lp5517
g5516
aS'2'
aS'54840292'
p5518
aS'SPTBN1'
p5519
aS'intron (NM_178313, intron 3 of 30)'
p5520
aS'54761'
p5521
aS'spectrin, beta, non-erythrocytic 1'
p5522
asS'cg05908587'
p5523
(lp5524
g5523
aS'14'
p5525
aS'69726251'
p5526
aS'GALNT16'
p5527
aS'promoter-TSS (NM_001168368)'
p5528
aS'-430'
p5529
aS'UDP-N-acetyl-alpha-D-galactosamine:polypeptide N-acetylgalactosaminyltransferase 16'
p5530
asS'cg17554814'
p5531
(lp5532
g5531
aS'4'
aS'44728718'
p5533
aS'GNPDA2'
p5534
aS'promoter-TSS (NM_138335)'
p5535
aS'-67'
p5536
aS'glucosamine-6-phosphate deaminase 2'
p5537
asS'cg01564640'
p5538
(lp5539
g5538
aS'19'
p5540
aS'41129962'
p5541
aS'LTBP4'
p5542
aS'exon (NM_001042544, exon 29 of 33)'
p5543
aS'22685'
p5544
aS'latent transforming growth factor beta binding protein 4'
p5545
asS'cg18744021'
p5546
(lp5547
g5546
aS'19'
p5548
aS'56739788'
p5549
aS'ZSCAN5A'
p5550
aS'promoter-TSS (NM_024303)'
p5551
aS'-129'
p5552
aS'zinc finger and SCAN domain containing 5A'
p5553
asS'cg03389890'
p5554
(lp5555
g5554
aS'22'
p5556
aS'16868045'
p5557
aS'CCT8L2'
p5558
aS'Intergenic'
p5559
aS'205655'
p5560
aS'chaperonin containing TCP1, subunit 8 (theta)-like 2'
p5561
asS'cg02278768'
p5562
(lp5563
g5562
aS'15'
p5564
aS'89910632'
p5565
aS'MIR9-3'
p5566
aS'promoter-TSS (NR_029692)'
p5567
aS'-616'
p5568
aS'microRNA 9-3'
p5569
asS'cg09059156'
p5570
(lp5571
g5570
aS'6'
aS'44344842'
p5572
aS'CDC5L'
p5573
aS'TTS (NM_145026)'
p5574
aS'-10409'
p5575
aS'cell division cycle 5-like'
p5576
asS'cg18515527'
p5577
(lp5578
g5577
aS'2'
aS'14780952'
p5579
aS'FAM84A'
p5580
aS'TTS (NM_145175)'
p5581
aS'8142'
p5582
aS'family with sequence similarity 84, member A'
p5583
asS'cg23729417'
p5584
(lp5585
g5584
aS'2'
aS'118593926'
p5586
aS'DDX18'
p5587
aS'Intergenic'
p5588
aS'21671'
p5589
aS'DEAD (Asp-Glu-Ala-Asp) box polypeptide 18'
p5590
asS'cg02278760'
p5591
(lp5592
g5591
aS'16'
p5593
aS'30773997'
p5594
aS'C16orf93'
p5595
aS'promoter-TSS (NM_001014979)'
p5596
aS'-432'
p5597
aS'chromosome 16 open reading frame 93'
p5598
asS'cg25674863'
p5599
(lp5600
g5599
aS'15'
p5601
aS'23454199'
p5602
aS'GOLGA8EP'
p5603
aS'Intergenic'
p5604
aS'19129'
p5605
aS'golgin A8 family, member E, pseudogene'
p5606
asS'cg26646527'
p5607
(lp5608
g5607
aS'18'
p5609
aS'77333373'
p5610
aS'CTDP1'
p5611
aS'Intergenic'
p5612
aS'-106428'
p5613
aS'CTD (carboxy-terminal domain, RNA polymerase II, polypeptide A) phosphatase, subunit 1'
p5614
asS'cg24377062'
p5615
(lp5616
g5615
aS'20'
p5617
aS'23965921'
p5618
aS'GGTLC1'
p5619
aS'exon (NM_178312, exon 6 of 6)'
p5620
aS'1591'
p5621
aS'gamma-glutamyltransferase light chain 1'
p5622
asS'cg25039498'
p5623
(lp5624
g5623
aS'10'
p5625
aS'118015561'
p5626
aS'GFRA1'
p5627
aS'intron (NM_005264, intron 4 of 10)'
p5628
aS'16258'
p5629
aS'GDNF family receptor alpha 1'
p5630
asS'cg15262515'
p5631
(lp5632
g5631
aS'18'
p5633
aS'12407139'
p5634
aS'SLMO1'
p5635
aS'promoter-TSS (NM_006553)'
p5636
aS'-756'
p5637
aS'slowmo homolog 1 (Drosophila)'
p5638
asS'cg18910298'
p5639
(lp5640
g5639
aS'14'
p5641
aS'101471487'
p5642
aS'SNORD114-31'
p5643
aS'Intergenic'
p5644
aS'11914'
p5645
aS'small nucleolar RNA, C/D box 114-31'
p5646
asS'cg18448565'
p5647
(lp5648
g5647
aS'13'
p5649
aS'51825918'
p5650
aS'FAM124A'
p5651
aS'exon (NM_145019, exon 4 of 5)'
p5652
aS'29448'
p5653
aS'family with sequence similarity 124A'
p5654
asS'cg16283287'
p5655
(lp5656
g5655
aS'15'
p5657
aS'33300472'
p5658
aS'FMN1'
p5659
aS'intron (NM_001277313, intron 6 of 20)'
p5660
aS'59761'
p5661
aS'formin 1'
p5662
asS'cg09772382'
p5663
(lp5664
g5663
aS'20'
p5665
aS'57463775'
p5666
aS'GNAS'
p5667
aS'promoter-TSS (NR_003259)'
p5668
aS'-405'
p5669
aS'GNAS complex locus'
p5670
asS'cg22822656'
p5671
(lp5672
g5671
aS'8'
aS'142015172'
p5673
aS'PTK2'
p5674
aS'Intergenic'
p5675
aS'-3760'
p5676
aS'protein tyrosine kinase 2'
p5677
asS'cg23621158'
p5678
(lp5679
g5678
aS'4'
aS'83206416'
p5680
aS'HNRNPD'
p5681
aS'Intergenic'
p5682
aS'88733'
p5683
aS'heterogeneous nuclear ribonucleoprotein D (AU-rich element RNA binding protein 1, 37kDa)'
p5684
asS'cg18304093'
p5685
(lp5686
g5685
aS'19'
p5687
aS'36640758'
p5688
aS'COX7A1'
p5689
aS"3' UTR (NM_001749, exon 11 of 11)"
p5690
aS'3013'
p5691
aS'cytochrome c oxidase subunit VIIa polypeptide 1 (muscle)'
p5692
asS'cg05876625'
p5693
(lp5694
g5693
aS'2'
aS'108723177'
p5695
aS'SLC5A7'
p5696
aS'Intergenic'
p5697
aS'120182'
p5698
aS'solute carrier family 5 (choline transporter), member 7'
p5699
asS'cg02313850'
p5700
(lp5701
g5700
aS'10'
p5702
aS'88516765'
p5703
aS'BMPR1A'
p5704
aS'intron (NM_004329, intron 1 of 12)'
p5705
aS'369'
p5706
aS'bone morphogenetic protein receptor, type IA'
p5707
asS'cg05686445'
p5708
(lp5709
g5708
aS'7'
aS'127636396'
p5710
aS'SND1-IT1'
p5711
aS'intron (NM_014390, intron 16 of 23)'
p5712
aS'-1166'
p5713
aS'SND1 intronic transcript 1 (non-protein coding)'
p5714
asS'cg23855257'
p5715
(lp5716
g5715
aS'13'
p5717
aS'27746147'
p5718
aS'USP12'
p5719
aS'promoter-TSS (NM_182488)'
p5720
aS'-114'
p5721
aS'ubiquitin specific peptidase 12'
p5722
asS'cg13867669'
p5723
(lp5724
g5723
aS'9'
aS'72130914'
p5725
aS'APBA1'
p5726
aS'intron (NM_001163, intron 2 of 12)'
p5727
aS'156361'
p5728
aS'amyloid beta (A4) precursor protein-binding, family A, member 1'
p5729
asS'cg14654495'
p5730
(lp5731
g5730
aS'1'
aS'204966338'
p5732
aS'CNTN2'
p5733
aS'exon (NM_001005388, exon 25 of 30)'
p5734
aS'-46002'
p5735
aS'contactin 2 (axonal)'
p5736
asS'cg17620121'
p5737
(lp5738
g5737
aS'7'
aS'915831'
p5739
aS'GET4'
p5740
aS'promoter-TSS (NM_015949)'
p5741
aS'-360'
p5742
aS'golgi to ER traffic protein 4 homolog (S. cerevisiae)'
p5743
asS'cg08450091'
p5744
(lp5745
g5744
aS'3'
aS'82857215'
p5746
aS'GBE1'
p5747
aS'Intergenic'
p5748
aS'-1046265'
p5749
aS'glucan (1,4-alpha-), branching enzyme 1'
p5750
asS'cg02367992'
p5751
(lp5752
g5751
aS'17'
p5753
aS'78383637'
p5754
aS'ENDOV'
p5755
aS'intron (NR_029376, intron 1 of 1)'
p5756
aS'-5330'
p5757
aS'endonuclease V'
p5758
asS'cg17385483'
p5759
(lp5760
g5759
aS'12'
p5761
aS'49734595'
p5762
aS'C1QL4'
p5763
aS'Intergenic'
p5764
aS'-3624'
p5765
aS'complement component 1, q subcomponent-like 4'
p5766
asS'cg27072820'
p5767
(lp5768
g5767
aS'11'
p5769
aS'71817706'
p5770
aS'LAMTOR1'
p5771
aS'intron (NM_001145309, intron 7 of 8)'
p5772
aS'-3273'
p5773
aS'late endosomal/lysosomal adaptor, MAPK and MTOR activator 1'
p5774
asS'cg23319797'
p5775
(lp5776
g5775
aS'10'
p5777
aS'27793118'
p5778
aS'RAB18'
p5779
aS'promoter-TSS (NM_001256415)'
p5780
aS'15'
p5781
aS'RAB18, member RAS oncogene family'
p5782
asS'ch.2.1471425F'
p5783
(lp5784
g5783
aS'2'
aS'64491889'
p5785
aS'LINC00309'
p5786
aS'Intergenic'
p5787
aS'-59270'
p5788
aS'long intergenic non-protein coding RNA 309'
p5789
asS'cg07663496'
p5790
(lp5791
g5790
aS'12'
p5792
aS'118454392'
p5793
aS'RFC5'
p5794
aS'promoter-TSS (NM_001130112)'
p5795
aS'-114'
p5796
aS'replication factor C (activator 1) 5, 36.5kDa'
p5797
asS'cg26804023'
p5798
(lp5799
g5798
aS'16'
p5800
aS'692027'
p5801
aS'FAM195A'
p5802
aS'exon (NM_138418, exon 1 of 5)'
p5803
aS'178'
p5804
aS'family with sequence similarity 195, member A'
p5805
asS'cg06446456'
p5806
(lp5807
g5806
aS'6'
aS'91865691'
p5808
aS'MIR4643'
p5809
aS'Intergenic'
p5810
aS'-365687'
p5811
aS'microRNA 4643'
p5812
asS'cg10230427'
p5813
(lp5814
g5813
aS'6'
aS'57038227'
p5815
aS'BAG2'
p5816
aS'intron (NM_004282, intron 1 of 2)'
p5817
aS'1123'
p5818
aS'BCL2-associated athanogene 2'
p5819
asS'cg08178168'
p5820
(lp5821
g5820
aS'22'
p5822
aS'35934864'
p5823
aS'RASD2'
p5824
aS'Intergenic'
p5825
aS'-2488'
p5826
aS'RASD family, member 2'
p5827
asS'cg00018557'
p5828
(lp5829
g5828
aS'17'
p5830
aS'43238884'
p5831
aS'HEXIM2'
p5832
aS'intron (NM_144608, intron 1 of 3)'
p5833
aS'620'
p5834
aS'hexamethylene bis-acetamide inducible 2'
p5835
asS'cg23187159'
p5836
(lp5837
g5836
aS'8'
aS'33456955'
p5838
aS'DUSP26'
p5839
aS'intron (NM_024025, intron 1 of 3)'
p5840
aS'484'
p5841
aS'dual specificity phosphatase 26 (putative)'
p5842
asS'cg23817981'
p5843
(lp5844
g5843
aS'3'
aS'32993063'
p5845
aS'CCR4'
p5846
aS'promoter-TSS (NM_005508)'
p5847
aS'-3'
p5848
aS'chemokine (C-C motif) receptor 4'
p5849
asS'cg09934894'
p5850
(lp5851
g5850
aS'14'
p5852
aS'95982881'
p5853
aS'SCARNA13'
p5854
aS'Intergenic'
p5855
aS'17085'
p5856
aS'small Cajal body-specific RNA 13'
p5857
asS'cg11866303'
p5858
(lp5859
g5858
aS'19'
p5860
aS'40732691'
p5861
aS'CNTD2'
p5862
aS'promoter-TSS (NM_024877)'
p5863
aS'-94'
p5864
aS'cyclin N-terminal domain containing 2'
p5865
asS'cg25344142'
p5866
(lp5867
g5866
aS'1'
aS'230882603'
p5868
aS'CAPN9'
p5869
aS'promoter-TSS (NM_006615)'
p5870
aS'-527'
p5871
aS'calpain 9'
p5872
asS'cg03067068'
p5873
(lp5874
g5873
aS'16'
p5875
aS'19729774'
p5876
aS'KNOP1'
p5877
aS'promoter-TSS (NM_001012991)'
p5878
aS'-282'
p5879
aS'lysine-rich nucleolar protein 1'
p5880
asS'cg19359550'
p5881
(lp5882
g5881
aS'12'
p5883
aS'5137028'
p5884
aS'KCNA5'
p5885
aS'Intergenic'
p5886
aS'-16057'
p5887
aS'potassium voltage-gated channel, shaker-related subfamily, member 5'
p5888
asS'cg11791078'
p5889
(lp5890
g5889
aS'5'
aS'36273196'
p5891
aS'RANBP3L'
p5892
aS'intron (NM_001161429, intron 1 of 14)'
p5893
aS'28815'
p5894
aS'RAN binding protein 3-like'
p5895
asS'cg05705812'
p5896
(lp5897
g5896
aS'12'
p5898
aS'117628187'
p5899
aS'FBXO21'
p5900
aS'exon (NM_033624, exon 1 of 12)'
p5901
aS'113'
p5902
aS'F-box protein 21'
p5903
asS'cg22865402'
p5904
(lp5905
g5904
aS'1'
aS'186344630'
p5906
aS'TPR'
p5907
aS'promoter-TSS (NM_003292)'
p5908
aS'-173'
p5909
aS'translocated promoter region, nuclear basket protein'
p5910
asS'cg16387834'
p5911
(lp5912
g5911
aS'15'
p5913
aS'38334926'
p5914
aS'TMCO5A'
p5915
aS'Intergenic'
p5916
aS'107469'
p5917
aS'transmembrane and coiled-coil domains 5A'
p5918
asS'cg22231070'
p5919
(lp5920
g5919
aS'1'
aS'114863977'
p5921
aS'SYT6'
p5922
aS'Intergenic'
p5923
aS'-167505'
p5924
aS'synaptotagmin VI'
p5925
asS'cg25409944'
p5926
(lp5927
g5926
aS'17'
p5928
aS'80277430'
p5929
aS'CD7'
p5930
aS'Intergenic'
p5931
aS'-1950'
p5932
aS'CD7 molecule'
p5933
asS'cg13563932'
p5934
(lp5935
g5934
aS'10'
p5936
aS'134583853'
p5937
aS'NKX6-2'
p5938
aS'intron (NM_005539, intron 12 of 15)'
p5939
aS'15684'
p5940
aS'NK6 homeobox 2'
p5941
asS'cg22504024'
p5942
(lp5943
g5942
aS'12'
p5944
aS'111710593'
p5945
aS'FAM109A'
p5946
aS'intron (NM_015267, intron 4 of 21)'
p5947
aS'96332'
p5948
aS'family with sequence similarity 109, member A'
p5949
asS'cg27501380'
p5950
(lp5951
g5950
aS'16'
p5952
aS'24551577'
p5953
aS'RBBP6'
p5954
aS"5' UTR (NM_032626, exon 1 of 3)"
p5955
aS'669'
p5956
aS'retinoblastoma binding protein 6'
p5957
asS'cg09605111'
p5958
(lp5959
g5958
aS'22'
p5960
aS'45560051'
p5961
aS'NUP50'
p5962
aS'promoter-TSS (NM_153645)'
p5963
aS'325'
p5964
aS'nucleoporin 50kDa'
p5965
asS'cg23434919'
p5966
(lp5967
g5966
aS'5'
aS'171615056'
p5968
aS'STK10'
p5969
aS"5' UTR (NM_005990, exon 1 of 19)"
p5970
aS'290'
p5971
aS'serine/threonine kinase 10'
p5972
asS'cg08359751'
p5973
(lp5974
g5973
aS'16'
p5975
aS'1401891'
p5976
aS'GNPTG'
p5977
aS'promoter-TSS (NM_032520)'
p5978
aS'-9'
p5979
aS'N-acetylglucosamine-1-phosphate transferase, gamma subunit'
p5980
asS'cg21525592'
p5981
(lp5982
g5981
aS'1'
aS'98519504'
p5983
aS'MIR137HG'
p5984
aS'Intergenic'
p5985
aS'-4255'
p5986
aS'MIR137 host gene (non-protein coding)'
p5987
asS'cg19083363'
p5988
(lp5989
g5988
aS'15'
p5990
aS'59225813'
p5991
aS'SLTM'
p5992
aS'promoter-TSS (NM_024755)'
p5993
aS'39'
p5994
aS'SAFB-like, transcription modulator'
p5995
asS'cg13333267'
p5996
(lp5997
g5996
aS'3'
aS'50196135'
p5998
aS'SEMA3F'
p5999
aS'intron (NM_004186, intron 1 of 18)'
p6000
aS'3287'
p6001
aS'sema domain, immunoglobulin domain (Ig), short basic domain, secreted, (semaphorin) 3F'
p6002
asS'cg13333265'
p6003
(lp6004
g6003
aS'1'
aS'10714675'
p6005
aS'CASZ1'
p6006
aS'intron (NM_001079843, intron 9 of 20)'
p6007
aS'142058'
p6008
aS'castor zinc finger 1'
p6009
asS'cg18804080'
p6010
(lp6011
g6010
aS'3'
aS'25705791'
p6012
aS'TOP2B'
p6013
aS'promoter-TSS (NM_001068)'
p6014
aS'72'
p6015
aS'topoisomerase (DNA) II beta 180kDa'
p6016
asS'cg19604896'
p6017
(lp6018
g6017
aS'3'
aS'2629864'
p6019
aS'CNTN4'
p6020
aS'intron (NM_175607, intron 4 of 24)'
p6021
aS'-304035'
p6022
aS'contactin 4'
p6023
asS'cg11028950'
p6024
(lp6025
g6024
aS'20'
p6026
aS'50808697'
p6027
aS'ZFP64'
p6028
aS'promoter-TSS (NM_018197)'
p6029
aS'-173'
p6030
aS'ZFP64 zinc finger protein'
p6031
asS'cg04826422'
p6032
(lp6033
g6032
aS'2'
aS'48667825'
p6034
aS'PPP1R21'
p6035
aS'promoter-TSS (NM_001135629)'
p6036
aS'-83'
p6037
aS'protein phosphatase 1, regulatory subunit 21'
p6038
asS'cg11122939'
p6039
(lp6040
g6039
aS'14'
p6041
aS'24583982'
p6042
aS'DCAF11'
p6043
aS'promoter-TSS (NR_028100)'
p6044
aS'-4'
p6045
aS'DDB1 and CUL4 associated factor 11'
p6046
asS'cg15861189'
p6047
(lp6048
g6047
aS'11'
p6049
aS'2425976'
p6050
aS'TSSC4'
p6051
aS'TTS (NM_005706)'
p6052
aS'2453'
p6053
aS'tumor suppressing subtransferable candidate 4'
p6054
asS'cg20117477'
p6055
(lp6056
g6055
aS'8'
aS'142350518'
p6057
aS'LOC731779'
p6058
aS'promoter-TSS (NR_024441)'
p6059
aS'-130'
p6060
aS'uncharacterized LOC731779'
p6061
asS'cg23955575'
p6062
(lp6063
g6062
aS'7'
aS'150827880'
p6064
aS'GBX1'
p6065
aS'intron (NM_031946, intron 10 of 17)'
p6066
aS'36987'
p6067
aS'gastrulation brain homeobox 1'
p6068
asS'cg26585981'
p6069
(lp6070
g6069
aS'11'
p6071
aS'48327164'
p6072
aS'OR4S1'
p6073
aS'promoter-TSS (NM_001004725)'
p6074
aS'-611'
p6075
aS'olfactory receptor, family 4, subfamily S, member 1'
p6076
asS'cg19356854'
p6077
(lp6078
g6077
aS'13'
p6079
aS'44453233'
p6080
aS'LACC1'
p6081
aS'promoter-TSS (NM_153218)'
p6082
aS'-187'
p6083
aS'laccase (multicopper oxidoreductase) domain containing 1'
p6084
asS'cg07872608'
p6085
(lp6086
g6085
aS'2'
aS'81106828'
p6087
aS'LRRTM1'
p6088
aS'Intergenic'
p6089
aS'-575341'
p6090
aS'leucine rich repeat transmembrane neuronal 1'
p6091
asS'cg21066415'
p6092
(lp6093
g6092
aS'18'
p6094
aS'14146395'
p6095
aS'ZNF519'
p6096
aS'Intergenic'
p6097
aS'-13906'
p6098
aS'zinc finger protein 519'
p6099
asS'cg25701418'
p6100
(lp6101
g6100
aS'3'
aS'66024556'
p6102
aS'MAGI1'
p6103
aS'promoter-TSS (NM_001033057)'
p6104
aS'-47'
p6105
aS'membrane associated guanylate kinase, WW and PDZ domain containing 1'
p6106
asS'cg20013688'
p6107
(lp6108
g6107
aS'1'
aS'62123940'
p6109
aS'MGC34796'
p6110
aS'Intergenic'
p6111
aS'4026'
p6112
aS'sepiapterin reductase (7,8-dihydrobiopterin:NADP+ oxidoreductase) pseudogene'
p6113
asS'cg10631854'
p6114
(lp6115
g6114
aS'3'
aS'197383170'
p6116
aS'MIR922'
p6117
aS'Intergenic'
p6118
aS'18277'
p6119
aS'microRNA 922'
p6120
asS'cg07222181'
p6121
(lp6122
g6121
aS'7'
aS'150725501'
p6123
aS'ABCB8'
p6124
aS'promoter-TSS (NM_007188)'
p6125
aS'-9'
p6126
aS'ATP-binding cassette, sub-family B (MDR/TAP), member 8'
p6127
asS'cg20071884'
p6128
(lp6129
g6128
aS'X'
aS'118284647'
p6130
aS'KIAA1210'
p6131
aS'promoter-TSS (NM_020721)'
p6132
aS'-105'
p6133
aS'KIAA1210'
p6134
asS'cg22776211'
p6135
(lp6136
g6135
aS'X'
aS'68725072'
p6137
aS'FAM155B'
p6138
aS'promoter-TSS (NM_015686)'
p6139
aS'-6'
p6140
aS'family with sequence similarity 155, member B'
p6141
asS'cg00042208'
p6142
(lp6143
g6142
aS'5'
aS'173044350'
p6144
aS'BOD1'
p6145
aS'promoter-TSS (NM_001159651)'
p6146
aS'-684'
p6147
aS'biorientation of chromosomes in cell division 1'
p6148
asS'cg06325540'
p6149
(lp6150
g6149
aS'16'
p6151
aS'1183618'
p6152
aS'CACNA1H'
p6153
aS'Intergenic'
p6154
aS'-19623'
p6155
aS'calcium channel, voltage-dependent, T type, alpha 1H subunit'
p6156
asS'cg06645921'
p6157
(lp6158
g6157
aS'12'
p6159
aS'8025394'
p6160
aS'SLC2A14'
p6161
aS'intron (NM_153449, intron 1 of 11)'
p6162
aS'101'
p6163
aS'solute carrier family 2 (facilitated glucose transporter), member 14'
p6164
asS'cg27235955'
p6165
(lp6166
g6165
aS'3'
aS'154848194'
p6167
aS'MME'
p6168
aS'intron (NM_007287, intron 8 of 22)'
p6169
aS'50115'
p6170
aS'membrane metallo-endopeptidase'
p6171
asS'cg02455203'
p6172
(lp6173
g6172
aS'18'
p6174
aS'76782895'
p6175
aS'SALL3'
p6176
aS'Intergenic'
p6177
aS'42620'
p6178
aS'sal-like 3 (Drosophila)'
p6179
asS'cg09367046'
p6180
(lp6181
g6180
aS'14'
p6182
aS'77279373'
p6183
aS'ANGEL1'
p6184
aS'promoter-TSS (NM_015305)'
p6185
aS'-90'
p6186
aS'angel homolog 1 (Drosophila)'
p6187
asS'cg26580134'
p6188
(lp6189
g6188
aS'2'
aS'60777051'
p6190
aS'BCL11A'
p6191
aS'intron (NM_018014, intron 1 of 4)'
p6192
aS'3582'
p6193
aS'B-cell CLL/lymphoma 11A (zinc finger protein)'
p6194
asS'cg17931641'
p6195
(lp6196
g6195
aS'7'
aS'25897232'
p6197
aS'RNU6-16'
p6198
aS'Intergenic'
p6199
aS'-16602'
p6200
aS'RNA, U6 small nuclear 16'
p6201
asS'cg16051558'
p6202
(lp6203
g6202
aS'14'
p6204
aS'50235537'
p6205
aS'KLHDC2'
p6206
aS'intron (NM_014315, intron 1 of 12)'
p6207
aS'750'
p6208
aS'kelch domain containing 2'
p6209
asS'cg04492193'
p6210
(lp6211
g6210
aS'4'
aS'8135668'
p6212
aS'ABLIM2'
p6213
aS'intron (NM_001130083, intron 1 of 20)'
p6214
aS'24891'
p6215
aS'actin binding LIM protein family, member 2'
p6216
asS'cg23332817'
p6217
(lp6218
g6217
aS'15'
p6219
aS'43425462'
p6220
aS'TMEM62'
p6221
aS'promoter-TSS (NM_024956)'
p6222
aS'-260'
p6223
aS'transmembrane protein 62'
p6224
asS'cg03877767'
p6225
(lp6226
g6225
aS'2'
aS'11680057'
p6227
aS'GREB1'
p6228
aS'promoter-TSS (NM_148903)'
p6229
aS'-23'
p6230
aS'growth regulation by estrogen in breast cancer 1'
p6231
asS'cg20638582'
p6232
(lp6233
g6232
aS'6'
aS'32151457'
p6234
aS'AGER'
p6235
aS'exon (NM_001136, exon 3 of 11)'
p6236
aS'642'
p6237
aS'advanced glycosylation end product-specific receptor'
p6238
asS'cg20638583'
p6239
(lp6240
g6239
aS'4'
aS'37897060'
p6241
aS'TBC1D1'
p6242
aS'intron (NM_001253912, intron 1 of 20)'
p6243
aS'4355'
p6244
aS'TBC1 (tre-2/USP6, BUB2, cdc16) domain family, member 1'
p6245
asS'cg27251709'
p6246
(lp6247
g6246
aS'3'
aS'126076857'
p6248
aS'KLF15'
p6249
aS'promoter-TSS (NM_014079)'
p6250
aS'-621'
p6251
aS'Kruppel-like factor 15'
p6252
asS'cg08920252'
p6253
(lp6254
g6253
aS'16'
p6255
aS'85262820'
p6256
aS'LINC00311'
p6257
aS'Intergenic'
p6258
aS'-53744'
p6259
aS'long intergenic non-protein coding RNA 311'
p6260
asS'cg22971720'
p6261
(lp6262
g6261
aS'14'
p6263
aS'103015028'
p6264
aS'MIR4309'
p6265
aS'Intergenic'
p6266
aS'9047'
p6267
aS'microRNA 4309'
p6268
asS'cg19218082'
p6269
(lp6270
g6269
aS'13'
p6271
aS'111111172'
p6272
aS'COL4A2-AS1'
p6273
aS'exon (NM_001846, exon 22 of 48)'
p6274
aS'49354'
p6275
aS'COL4A2 antisense RNA 1'
p6276
asS'cg19754520'
p6277
(lp6278
g6277
aS'10'
p6279
aS'101825118'
p6280
aS'CPN1'
p6281
aS'exon (NM_001308, exon 4 of 9)'
p6282
aS'16524'
p6283
aS'carboxypeptidase N, polypeptide 1'
p6284
asS'cg24848467'
p6285
(lp6286
g6285
aS'6'
aS'28134517'
p6287
aS'ZKSCAN8'
p6288
aS'Intergenic'
p6289
aS'24801'
p6290
aS'zinc finger with KRAB and SCAN domains 8'
p6291
asS'cg24316982'
p6292
(lp6293
g6292
aS'1'
aS'152942404'
p6294
aS'SPRR4'
p6295
aS'promoter-TSS (NM_173080)'
p6296
aS'-724'
p6297
aS'small proline-rich protein 4'
p6298
asS'cg02538774'
p6299
(lp6300
g6299
aS'2'
aS'61991570'
p6301
aS'FAM161A'
p6302
aS'Intergenic'
p6303
aS'89708'
p6304
aS'family with sequence similarity 161, member A'
p6305
asS'cg10896456'
p6306
(lp6307
g6306
aS'17'
p6308
aS'42255109'
p6309
aS'ASB16'
p6310
aS'non-coding (NR_049729, exon 4 of 4)'
p6311
aS'7035'
p6312
aS'ankyrin repeat and SOCS box containing 16'
p6313
asS'cg25513635'
p6314
(lp6315
g6314
aS'19'
p6316
aS'18981378'
p6317
aS'GDF1'
p6318
aS"5' UTR (NM_001492, exon 7 of 8)"
p6319
aS'25575'
p6320
aS'growth differentiation factor 1'
p6321
asS'cg13287979'
p6322
(lp6323
g6322
aS'2'
aS'21229872'
p6324
aS'APOB'
p6325
aS'exon (NM_000384, exon 26 of 29)'
p6326
aS'37073'
p6327
aS'apolipoprotein B (including Ag(x) antigen)'
p6328
asS'cg02538772'
p6329
(lp6330
g6329
aS'7'
aS'127699264'
p6331
aS'MIR593'
p6332
aS'intron (NM_014390, intron 16 of 23)'
p6333
aS'-22649'
p6334
aS'microRNA 593'
p6335
asS'cg18439833'
p6336
(lp6337
g6336
aS'1'
aS'917642'
p6338
aS'C1orf170'
p6339
aS'promoter-TSS (NR_027693)'
p6340
aS'-169'
p6341
aS'chromosome 1 open reading frame 170'
p6342
asS'cg04093349'
p6343
(lp6344
g6343
aS'15'
p6345
aS'66998947'
p6346
aS'SMAD6'
p6347
aS'intron (NM_005585, intron 1 of 3)'
p6348
aS'-1983'
p6349
aS'SMAD family member 6'
p6350
asS'cg05551889'
p6351
(lp6352
g6351
aS'7'
aS'151137192'
p6353
aS'CRYGN'
p6354
aS'promoter-TSS (NM_144727)'
p6355
aS'-93'
p6356
aS'crystallin, gamma N'
p6357
asS'cg03898962'
p6358
(lp6359
g6358
aS'17'
p6360
aS'30815228'
p6361
aS'CDK5R1'
p6362
aS'exon (NM_003885, exon 2 of 2)'
p6363
aS'1123'
p6364
aS'cyclin-dependent kinase 5, regulatory subunit 1 (p35)'
p6365
asS'cg24193422'
p6366
(lp6367
g6366
aS'18'
p6368
aS'29409612'
p6369
aS'SLC25A52'
p6370
aS"3' UTR (NM_014939, exon 29 of 29)"
p6371
aS'-68769'
p6372
aS'solute carrier family 25, member 52'
p6373
asS'cg15905471'
p6374
(lp6375
g6374
aS'1'
aS'27986807'
p6376
aS'IFI6'
p6377
aS'Intergenic'
p6378
aS'11917'
p6379
aS'interferon, alpha-inducible protein 6'
p6380
asS'cg06840930'
p6381
(lp6382
g6381
aS'17'
p6383
aS'38642659'
p6384
aS'TNS4'
p6385
aS'intron (NM_032865, intron 4 of 12)'
p6386
aS'15195'
p6387
aS'tensin 4'
p6388
asS'cg13561792'
p6389
(lp6390
g6389
aS'17'
p6391
aS'3850285'
p6392
aS'ATP2A3'
p6393
aS'intron (NM_174955, intron 8 of 21)'
p6394
aS'17473'
p6395
aS'ATPase, Ca++ transporting, ubiquitous'
p6396
asS'cg23346787'
p6397
(lp6398
g6397
aS'6'
aS'168955848'
p6399
aS'SMOC2'
p6400
aS'intron (NM_001166412, intron 7 of 12)'
p6401
aS'114017'
p6402
aS'SPARC related modular calcium binding 2'
p6403
asS'cg22134757'
p6404
(lp6405
g6404
aS'8'
aS'22723825'
p6406
aS'PEBP4'
p6407
aS'intron (NM_144962, intron 3 of 6)'
p6408
aS'61596'
p6409
aS'phosphatidylethanolamine-binding protein 4'
p6410
asS'cg18603581'
p6411
(lp6412
g6411
aS'3'
aS'184487620'
p6413
aS'VPS8'
p6414
aS'Intergenic'
p6415
aS'-42311'
p6416
aS'vacuolar protein sorting 8 homolog (S. cerevisiae)'
p6417
asS'cg08318587'
p6418
(lp6419
g6418
aS'2'
aS'216484453'
p6420
aS'FN1'
p6421
aS'intron (NR_037195, intron 8 of 9)'
p6422
aS'-183662'
p6423
aS'fibronectin 1'
p6424
asS'cg23811117'
p6425
(lp6426
g6425
aS'2'
aS'158155310'
p6427
aS'ERMN'
p6428
aS'intron (NM_014568, intron 5 of 9)'
p6429
aS'27106'
p6430
aS'ermin, ERM-like protein'
p6431
asS'cg08434594'
p6432
(lp6433
g6432
aS'19'
p6434
aS'14640333'
p6435
aS'MIR639'
p6436
aS'promoter-TSS (NR_030369)'
p6437
aS'-22'
p6438
aS'microRNA 639'
p6439
asS'cg13559099'
p6440
(lp6441
g6440
aS'11'
p6442
aS'62554740'
p6443
aS'TMEM179B'
p6444
aS'promoter-TSS (NM_199337)'
p6445
aS'-134'
p6446
aS'transmembrane protein 179B'
p6447
asS'cg22902977'
p6448
(lp6449
g6448
aS'6'
aS'37282124'
p6450
aS'RNF8'
p6451
aS'intron (NM_017772, intron 10 of 12)'
p6452
aS'-39624'
p6453
aS'ring finger protein 8, E3 ubiquitin protein ligase'
p6454
asS'cg03706273'
p6455
(lp6456
g6455
aS'Y'
aS'16635745'
p6457
aS'NLGN4Y'
p6458
aS'promoter-TSS (NR_028319)'
p6459
aS'119'
p6460
aS'neuroligin 4, Y-linked'
p6461
asS'cg20499730'
p6462
(lp6463
g6462
aS'2'
aS'236750789'
p6464
aS'GBX2'
p6465
aS'intron (NM_001037131, intron 9 of 17)'
p6466
aS'325863'
p6467
aS'gastrulation brain homeobox 2'
p6468
asS'cg22870710'
p6469
(lp6470
g6469
aS'4'
aS'128699484'
p6471
aS'HSPA4L'
p6472
aS'Intergenic'
p6473
aS'-3969'
p6474
aS'heat shock 70kDa protein 4-like'
p6475
asS'cg11226328'
p6476
(lp6477
g6476
aS'1'
aS'29213367'
p6478
aS'EPB41'
p6479
aS'promoter-TSS (NM_001166005)'
p6480
aS'-236'
p6481
aS'erythrocyte membrane protein band 4.1 (elliptocytosis 1, RH-linked)'
p6482
asS'cg00035326'
p6483
(lp6484
g6483
aS'10'
p6485
aS'135208356'
p6486
aS'MTG1'
p6487
aS'intron (NM_138384, intron 1 of 10)'
p6488
aS'735'
p6489
aS'mitochondrial GTPase 1 homolog (S. cerevisiae)'
p6490
asS'cg09665160'
p6491
(lp6492
g6491
aS'17'
p6493
aS'38290127'
p6494
aS'CASC3'
p6495
aS'exon (NM_001012241, exon 9 of 10)'
p6496
aS'-6380'
p6497
aS'cancer susceptibility candidate 3'
p6498
asS'cg10911354'
p6499
(lp6500
g6499
aS'22'
p6501
aS'20279179'
p6502
aS'RTN4R'
p6503
aS'Intergenic'
p6504
aS'-23363'
p6505
aS'reticulon 4 receptor'
p6506
asS'cg24845734'
p6507
(lp6508
g6507
aS'17'
p6509
aS'79670405'
p6510
aS'MRPL12'
p6511
aS'promoter-TSS (NM_002949)'
p6512
aS'5'
aS'mitochondrial ribosomal protein L12'
p6513
asS'cg06882591'
p6514
(lp6515
g6514
aS'19'
p6516
aS'34397628'
p6517
aS'KCTD15'
p6518
aS'Intergenic'
p6519
aS'109877'
p6520
aS'potassium channel tetramerisation domain containing 15'
p6521
asS'cg05413694'
p6522
(lp6523
g6522
aS'3'
aS'11952913'
p6524
aS'TAMM41'
p6525
aS'Intergenic'
p6526
aS'-64561'
p6527
aS'TAM41, mitochondrial translocator assembly and maintenance protein, homolog (S. cerevisiae)'
p6528
asS'cg09616959'
p6529
(lp6530
g6529
aS'6'
aS'105627412'
p6531
aS'POPDC3'
p6532
aS'intron (NM_022361, intron 1 of 3)'
p6533
aS'446'
p6534
aS'popeye domain containing 3'
p6535
asS'cg19623877'
p6536
(lp6537
g6536
aS'6'
aS'135501674'
p6538
aS'MYB'
p6539
aS'promoter-TSS (NM_001161660)'
p6540
aS'-779'
p6541
aS'v-myb myeloblastosis viral oncogene homolog (avian)'
p6542
asS'cg09101894'
p6543
(lp6544
g6543
aS'5'
aS'67583627'
p6545
aS'PIK3R1'
p6546
aS'promoter-TSS (NM_181524)'
p6547
aS'-625'
p6548
aS'phosphoinositide-3-kinase, regulatory subunit 1 (alpha)'
p6549
asS'cg19623875'
p6550
(lp6551
g6550
aS'1'
aS'33647561'
p6552
aS'TRIM62'
p6553
aS"5' UTR (NM_018207, exon 1 of 5)"
p6554
aS'110'
p6555
aS'tripartite motif containing 62'
p6556
asS'cg18249868'
p6557
(lp6558
g6557
aS'6'
aS'139094450'
p6559
aS'CCDC28A'
p6560
aS'promoter-TSS (NM_015439)'
p6561
aS'-207'
p6562
aS'coiled-coil domain containing 28A'
p6563
asS'cg11231715'
p6564
(lp6565
g6564
aS'1'
aS'224528877'
p6566
aS'NVL'
p6567
aS'Intergenic'
p6568
aS'-10986'
p6569
aS'nuclear VCP-like'
p6570
asS'cg22226839'
p6571
(lp6572
g6571
aS'1'
aS'203596051'
p6573
aS'ATP2B4'
p6574
aS"5' UTR (NM_001684, exon 1 of 21)"
p6575
aS'136'
p6576
aS'ATPase, Ca++ transporting, plasma membrane 4'
p6577
asS'cg11702351'
p6578
(lp6579
g6578
aS'11'
p6580
aS'37643855'
p6581
aS'RAG2'
p6582
aS'Intergenic'
p6583
aS'-1024026'
p6584
aS'recombination activating gene 2'
p6585
asS'cg22009464'
p6586
(lp6587
g6586
aS'18'
p6588
aS'32173084'
p6589
aS'DTNA'
p6590
aS'promoter-TSS (NM_001198938)'
p6591
aS'-198'
p6592
aS'dystrobrevin, alpha'
p6593
asS'cg09951349'
p6594
(lp6595
g6594
aS'8'
aS'11561584'
p6596
aS'GATA4'
p6597
aS'promoter-TSS (NM_002052)'
p6598
aS'-133'
p6599
aS'GATA binding protein 4'
p6600
asS'cg14161399'
p6601
(lp6602
g6601
aS'1'
aS'1102446'
p6603
aS'MIR200B'
p6604
aS'promoter-TSS (NR_029639)'
p6605
aS'-38'
p6606
aS'microRNA 200b'
p6607
asS'cg23429638'
p6608
(lp6609
g6608
aS'13'
p6610
aS'37573626'
p6611
aS'ALG5'
p6612
aS'promoter-TSS (NM_001142364)'
p6613
aS'-122'
p6614
aS'ALG5, dolichyl-phosphate beta-glucosyltransferase'
p6615
asS'cg25054736'
p6616
(lp6617
g6616
aS'15'
p6618
aS'52577927'
p6619
aS'MIR1266'
p6620
aS'intron (NM_018728, intron 1 of 40)'
p6621
aS'-8530'
p6622
aS'microRNA 1266'
p6623
asS'cg23166955'
p6624
(lp6625
g6624
aS'16'
p6626
aS'30077191'
p6627
aS'ALDOA'
p6628
aS"5' UTR (NM_001243177, exon 1 of 10)"
p6629
aS'197'
p6630
aS'aldolase A, fructose-bisphosphate'
p6631
asS'cg05848485'
p6632
(lp6633
g6632
aS'14'
p6634
aS'69618217'
p6635
aS'DCAF5'
p6636
aS'intron (NM_003861, intron 1 of 8)'
p6637
aS'1697'
p6638
aS'DDB1 and CUL4 associated factor 5'
p6639
asS'cg02060434'
p6640
(lp6641
g6640
aS'12'
p6642
aS'52473014'
p6643
aS'C12orf44'
p6644
aS'Intergenic'
p6645
aS'9256'
p6646
aS'chromosome 12 open reading frame 44'
p6647
asS'cg24569018'
p6648
(lp6649
g6648
aS'3'
aS'48659211'
p6650
aS'TMEM89'
p6651
aS'promoter-TSS (NM_001008269)'
p6652
aS'-22'
p6653
aS'transmembrane protein 89'
p6654
asS'cg26679024'
p6655
(lp6656
g6655
aS'12'
p6657
aS'57400033'
p6658
aS'ZBTB39'
p6659
aS'intron (NM_014830, intron 1 of 1)'
p6660
aS'264'
p6661
aS'zinc finger and BTB domain containing 39'
p6662
asS'cg05384957'
p6663
(lp6664
g6663
aS'4'
aS'8603071'
p6665
aS'CPZ'
p6666
aS'exon (NM_001014447, exon 3 of 11)'
p6667
aS'8684'
p6668
aS'carboxypeptidase Z'
p6669
asS'cg09875921'
p6670
(lp6671
g6670
aS'8'
aS'651452'
p6672
aS'ERICH1'
p6673
aS'intron (NM_207332, intron 2 of 5)'
p6674
aS'29774'
p6675
aS'glutamate-rich 1'
p6676
asS'cg08248600'
p6677
(lp6678
g6677
aS'11'
p6679
aS'65196654'
p6680
aS'NEAT1'
p6681
aS'Intergenic'
p6682
aS'6385'
p6683
aS'nuclear paraspeckle assembly transcript 1 (non-protein coding)'
p6684
asS'cg11525285'
p6685
(lp6686
g6685
aS'14'
p6687
aS'74706336'
p6688
aS'VSX2'
p6689
aS'exon (NM_182894, exon 1 of 5)'
p6690
aS'161'
p6691
aS'visual system homeobox 2'
p6692
asS'cg06471744'
p6693
(lp6694
g6693
aS'5'
aS'179630722'
p6695
aS'RASGEF1C'
p6696
aS'intron (NM_175062, intron 1 of 13)'
p6697
aS'5408'
p6698
aS'RasGEF domain family, member 1C'
p6699
asS'cg11525280'
p6700
(lp6701
g6700
aS'2'
aS'26624667'
p6702
aS'DRC1'
p6703
aS'promoter-TSS (NM_145038)'
p6704
aS'-117'
p6705
aS'dynein regulatory complex subunit 1 homolog (Chlamydomonas)'
p6706
asS'cg25433157'
p6707
(lp6708
g6707
aS'2'
aS'133025835'
p6709
aS'ANKRD30BL'
p6710
aS'Intergenic'
p6711
aS'-10293'
p6712
aS'ankyrin repeat domain 30B-like'
p6713
asS'cg06471748'
p6714
(lp6715
g6714
aS'7'
aS'73185168'
p6716
aS'CLDN3'
p6717
aS'promoter-TSS (NM_001306)'
p6718
aS'-568'
p6719
aS'claudin 3'
p6720
asS'cg26701408'
p6721
(lp6722
g6721
aS'10'
p6723
aS'102906057'
p6724
aS'TLX1'
p6725
aS'Intergenic'
p6726
aS'14996'
p6727
aS'T-cell leukemia homeobox 1'
p6728
asS'cg17479999'
p6729
(lp6730
g6729
aS'1'
aS'68698376'
p6731
aS'WLS'
p6732
aS'promoter-TSS (NM_001193334)'
p6733
aS'-92'
p6734
aS'wntless homolog (Drosophila)'
p6735
asS'cg24607814'
p6736
(lp6737
g6736
aS'1'
aS'17231229'
p6738
aS'CROCC'
p6739
aS'Intergenic'
p6740
aS'-17216'
p6741
aS'ciliary rootlet coiled-coil, rootletin'
p6742
asS'cg04088137'
p6743
(lp6744
g6743
aS'3'
aS'194392978'
p6745
aS'LSG1'
p6746
aS"5' UTR (NM_018385, exon 1 of 14)"
p6747
aS'228'
p6748
aS'large subunit GTPase 1 homolog (S. cerevisiae)'
p6749
asS'cg09319227'
p6750
(lp6751
g6750
aS'16'
p6752
aS'352684'
p6753
aS'PDIA2'
p6754
aS'intron (NM_003502, intron 5 of 10)'
p6755
aS'19566'
p6756
aS'protein disulfide isomerase family A, member 2'
p6757
asS'cg24701270'
p6758
(lp6759
g6758
aS'3'
aS'42947990'
p6760
aS'ZNF662'
p6761
aS'intron (NM_001134656, intron 1 of 3)'
p6762
aS'332'
p6763
aS'zinc finger protein 662'
p6764
asS'cg20946753'
p6765
(lp6766
g6765
aS'2'
aS'240090344'
p6767
aS'MGC16025'
p6768
aS'intron (NM_006037, intron 5 of 26)'
p6769
aS'26809'
p6770
aS'uncharacterized LOC85009'
p6771
asS'cg24654228'
p6772
(lp6773
g6772
aS'7'
aS'138785850'
p6774
aS'ZC3HAV1'
p6775
aS'intron (NM_020119, intron 1 of 12)'
p6776
aS'8615'
p6777
aS'zinc finger CCCH-type, antiviral 1'
p6778
asS'cg08150470'
p6779
(lp6780
g6779
aS'19'
p6781
aS'55851237'
p6782
aS'SUV420H2'
p6783
aS'promoter-TSS (NM_032701)'
p6784
aS'16'
p6785
aS'suppressor of variegation 4-20 homolog 2 (Drosophila)'
p6786
asS'cg18625804'
p6787
(lp6788
g6787
aS'14'
p6789
aS'52598624'
p6790
aS'NID2'
p6791
aS'Intergenic'
p6792
aS'-62678'
p6793
aS'nidogen 2 (osteonidogen)'
p6794
asS'cg02995055'
p6795
(lp6796
g6795
aS'13'
p6797
aS'42535448'
p6798
aS'VWA8-AS1'
p6799
aS'promoter-TSS (NM_015058)'
p6800
aS'143'
p6801
aS'VWA8 antisense RNA 1 (head to head)'
p6802
asS'cg24753148'
p6803
(lp6804
g6803
aS'11'
p6805
aS'129993542'
p6806
aS'ST14'
p6807
aS'exon (NM_001642, exon 7 of 18)'
p6808
aS'-36140'
p6809
aS'suppression of tumorigenicity 14 (colon carcinoma)'
p6810
asS'cg08994658'
p6811
(lp6812
g6811
aS'6'
aS'131949479'
p6813
aS'MED23'
p6814
aS'promoter-TSS (NM_004830)'
p6815
aS'-100'
p6816
aS'mediator complex subunit 23'
p6817
asS'cg10605681'
p6818
(lp6819
g6818
aS'6'
aS'30228153'
p6820
aS'HLA-L'
p6821
aS'intron (NR_027822, intron 2 of 6)'
p6822
aS'814'
p6823
aS'major histocompatibility complex, class I, L (pseudogene)'
p6824
asS'cg06971248'
p6825
(lp6826
g6825
aS'17'
p6827
aS'28618449'
p6828
aS'BLMH'
p6829
aS'exon (NM_000386, exon 2 of 12)'
p6830
aS'735'
p6831
aS'bleomycin hydrolase'
p6832
asS'cg10316026'
p6833
(lp6834
g6833
aS'7'
aS'124565947'
p6835
aS'POT1'
p6836
aS'intron (NR_003102, intron 2 of 19)'
p6837
aS'4090'
p6838
aS'protection of telomeres 1'
p6839
asS'cg16400486'
p6840
(lp6841
g6840
aS'14'
p6842
aS'90085813'
p6843
aS'FOXN3'
p6844
aS'promoter-TSS (NM_001085471)'
p6845
aS'-319'
p6846
aS'forkhead box N3'
p6847
asS'cg03429582'
p6848
(lp6849
g6848
aS'11'
p6850
aS'66406312'
p6851
aS'RBM4'
p6852
aS'intron (NM_002896, intron 1 of 3)'
p6853
aS'224'
p6854
aS'RNA binding motif protein 4'
p6855
asS'cg02065141'
p6856
(lp6857
g6856
aS'10'
p6858
aS'135101714'
p6859
aS'ADAM8'
p6860
aS'exon (NM_001256618, exon 10 of 17)'
p6861
aS'-11307'
p6862
aS'ADAM metallopeptidase domain 8'
p6863
asS'cg05233816'
p6864
(lp6865
g6864
aS'11'
p6866
aS'24614725'
p6867
aS'LUZP2'
p6868
aS'intron (NM_001252008, intron 1 of 11)'
p6869
aS'96209'
p6870
aS'leucine zipper protein 2'
p6871
asS'cg05429359'
p6872
(lp6873
g6872
aS'7'
aS'150725385'
p6874
aS'ABCB8'
p6875
aS'promoter-TSS (NM_007188)'
p6876
aS'-125'
p6877
aS'ATP-binding cassette, sub-family B (MDR/TAP), member 8'
p6878
asS'cg22439198'
p6879
(lp6880
g6879
aS'5'
aS'80597482'
p6881
aS'ZCCHC9'
p6882
aS'promoter-TSS (NR_034123)'
p6883
aS'80'
p6884
aS'zinc finger, CCHC domain containing 9'
p6885
asS'cg04001556'
p6886
(lp6887
g6886
aS'19'
p6888
aS'11373095'
p6889
aS'DOCK6'
p6890
aS'promoter-TSS (NM_020812)'
p6891
aS'73'
p6892
aS'dedicator of cytokinesis 6'
p6893
asS'cg24045498'
p6894
(lp6895
g6894
aS'20'
p6896
aS'23500381'
p6897
aS'CST13P'
p6898
aS'intron (NR_001279, intron 1 of 3)'
p6899
aS'598'
p6900
aS'cystatin 13, pseudogene'
p6901
asS'cg02065148'
p6902
(lp6903
g6902
aS'4'
aS'1163620'
p6904
aS'SPON2'
p6905
aS'intron (NM_012445, intron 5 of 5)'
p6906
aS'3037'
p6907
aS'spondin 2, extracellular matrix protein'
p6908
asS'cg04149930'
p6909
(lp6910
g6909
aS'16'
p6911
aS'2340461'
p6912
aS'MIR4717'
p6913
aS'intron (NM_001089, intron 19 of 32)'
p6914
aS'15840'
p6915
aS'microRNA 4717'
p6916
asS'cg12876333'
p6917
(lp6918
g6917
aS'18'
p6919
aS'55710995'
p6920
aS'NEDD4L'
p6921
aS'promoter-TSS (NM_015277)'
p6922
aS'-615'
p6923
aS'neural precursor cell expressed, developmentally down-regulated 4-like, E3 ubiquitin protein ligase'
p6924
asS'cg15579587'
p6925
(lp6926
g6925
aS'2'
aS'238600061'
p6927
aS'LRRFIP1'
p6928
aS'promoter-TSS (NM_001137553)'
p6929
aS'-746'
p6930
aS'leucine rich repeat (in FLII) interacting protein 1'
p6931
asS'cg24805258'
p6932
(lp6933
g6932
aS'8'
aS'22423091'
p6934
aS'SORBS3'
p6935
aS'promoter-TSS (NM_001018003)'
p6936
aS'-88'
p6937
aS'sorbin and SH3 domain containing 3'
p6938
asS'cg10485768'
p6939
(lp6940
g6939
aS'1'
aS'249157575'
p6941
aS'ZNF692'
p6942
aS'Intergenic'
p6943
aS'-4260'
p6944
aS'zinc finger protein 692'
p6945
asS'cg05822335'
p6946
(lp6947
g6946
aS'1'
aS'171179875'
p6948
aS'FMO2'
p6949
aS'intron (NM_001460, intron 9 of 9)'
p6950
aS'25487'
p6951
aS'flavin containing monooxygenase 2 (non-functional)'
p6952
asS'cg14599871'
p6953
(lp6954
g6953
aS'12'
p6955
aS'98909708'
p6956
aS'TMPO-AS1'
p6957
aS'exon (NM_003276, exon 1 of 4)'
p6958
aS'296'
p6959
aS'TMPO antisense RNA 1'
p6960
asS'cg22998324'
p6961
(lp6962
g6961
aS'7'
aS'5538012'
p6963
aS'MIR589'
p6964
aS'intron (NM_024963, intron 3 of 4)'
p6965
aS'-2464'
p6966
aS'microRNA 589'
p6967
asS'cg08196106'
p6968
(lp6969
g6968
aS'12'
p6970
aS'131400973'
p6971
aS'GPR133'
p6972
aS'Intergenic'
p6973
aS'-37479'
p6974
aS'G protein-coupled receptor 133'
p6975
asS'cg09944213'
p6976
(lp6977
g6976
aS'16'
p6978
aS'5037570'
p6979
aS'SEC14L5'
p6980
aS'exon (NM_014692, exon 3 of 16)'
p6981
aS'29252'
p6982
aS'SEC14-like 5 (S. cerevisiae)'
p6983
asS'cg12018809'
p6984
(lp6985
g6984
aS'12'
p6986
aS'6745171'
p6987
aS'LPAR5'
p6988
aS"5' UTR (NM_020400, exon 1 of 2)"
p6989
aS'126'
p6990
aS'lysophosphatidic acid receptor 5'
p6991
asS'cg25166437'
p6992
(lp6993
g6992
aS'17'
p6994
aS'1549284'
p6995
aS'SCARF1'
p6996
aS'promoter-TSS (NR_028076)'
p6997
aS'-243'
p6998
aS'scavenger receptor class F, member 1'
p6999
asS'cg11289591'
p7000
(lp7001
g7000
aS'11'
p7002
aS'46787299'
p7003
aS'SNORD67'
p7004
aS'intron (NM_014756, intron 27 of 42)'
p7005
aS'-3250'
p7006
aS'small nucleolar RNA, C/D box 67'
p7007
asS'cg15911409'
p7008
(lp7009
g7008
aS'2'
aS'237481080'
p7010
aS'CXCR7'
p7011
aS'intron (NM_020311, intron 1 of 1)'
p7012
aS'2700'
p7013
aS'chemokine (C-X-C motif) receptor 7'
p7014
asS'cg09835220'
p7015
(lp7016
g7015
aS'14'
p7017
aS'34021446'
p7018
aS'EGLN3'
p7019
aS'intron (NM_022123, intron 3 of 10)'
p7020
aS'398838'
p7021
aS'egl nine homolog 3 (C. elegans)'
p7022
asS'cg00989142'
p7023
(lp7024
g7023
aS'20'
p7025
aS'31331204'
p7026
aS'COMMD7'
p7027
aS"5' UTR (NM_053041, exon 1 of 9)"
p7028
aS'610'
p7029
aS'COMM domain containing 7'
p7030
asS'cg09835225'
p7031
(lp7032
g7031
aS'10'
p7033
aS'18429643'
p7034
aS'CACNB2'
p7035
aS'promoter-TSS (NM_201597)'
p7036
aS'37'
p7037
aS'calcium channel, voltage-dependent, beta 2 subunit'
p7038
asS'cg18923105'
p7039
(lp7040
g7039
aS'14'
p7041
aS'64675705'
p7042
aS'SYNE2'
p7043
aS'intron (NM_015180, intron 101 of 114)'
p7044
aS'-5154'
p7045
aS'spectrin repeat containing, nuclear envelope 2'
p7046
asS'cg18044111'
p7047
(lp7048
g7047
aS'2'
aS'128422307'
p7049
aS'LIMS2'
p7050
aS'promoter-TSS (NM_017980)'
p7051
aS'-140'
p7052
aS'LIM and senescent cell antigen-like domains 2'
p7053
asS'cg18044113'
p7054
(lp7055
g7054
aS'7'
aS'2236405'
p7056
aS'MAD1L1'
p7057
aS'intron (NM_001013836, intron 10 of 18)'
p7058
aS'36178'
p7059
aS'MAD1 mitotic arrest deficient-like 1 (yeast)'
p7060
asS'cg25132931'
p7061
(lp7062
g7061
aS'3'
aS'112934149'
p7063
aS'BOC'
p7064
aS'intron (NM_033254, intron 1 of 19)'
p7065
aS'2774'
p7066
aS'BOC cell adhesion associated, oncogene regulated'
p7067
asS'cg02889418'
p7068
(lp7069
g7068
aS'18'
p7070
aS'77227672'
p7071
aS'NFATC1'
p7072
aS"3' UTR (NM_172390, exon 8 of 8)"
p7073
aS'67346'
p7074
aS'nuclear factor of activated T-cells, cytoplasmic, calcineurin-dependent 1'
p7075
asS'cg23580725'
p7076
(lp7077
g7076
aS'14'
p7078
aS'99707721'
p7079
aS'BCL11B'
p7080
aS'intron (NM_138576, intron 2 of 3)'
p7081
aS'30101'
p7082
aS'B-cell CLL/lymphoma 11B (zinc finger protein)'
p7083
asS'cg05336982'
p7084
(lp7085
g7084
aS'16'
p7086
aS'69564735'
p7087
aS'MIR1538'
p7088
aS'Intergenic'
p7089
aS'35036'
p7090
aS'microRNA 1538'
p7091
asS'cg01701837'
p7092
(lp7093
g7092
aS'9'
aS'140374285'
p7094
aS'NSMF'
p7095
aS'intron (NM_001098537, intron 23 of 34)'
p7096
aS'-20499'
p7097
aS'NMDA receptor synaptonuclear signaling and neuronal migration factor'
p7098
asS'cg19822110'
p7099
(lp7100
g7099
aS'15'
p7101
aS'91500893'
p7102
aS'RCCD1'
p7103
aS'exon (NM_001017919, exon 4 of 8)'
p7104
aS'2787'
p7105
aS'RCC1 domain containing 1'
p7106
asS'cg14028684'
p7107
(lp7108
g7107
aS'12'
p7109
aS'48723360'
p7110
aS'H1FNT'
p7111
aS'exon (NM_181788, exon 1 of 1)'
p7112
aS'597'
p7113
aS'H1 histone family, member N, testis-specific'
p7114
asS'cg09186748'
p7115
(lp7116
g7115
aS'17'
p7117
aS'73577594'
p7118
aS'MYO15B'
p7119
aS'Intergenic'
p7120
aS'-6545'
p7121
aS'myosin XVB pseudogene'
p7122
asS'cg15596824'
p7123
(lp7124
g7123
aS'6'
aS'168400077'
p7125
aS'KIF25'
p7126
aS'Intergenic'
p7127
aS'-18476'
p7128
aS'kinesin family member 25'
p7129
asS'cg17879478'
p7130
(lp7131
g7130
aS'20'
p7132
aS'2086632'
p7133
aS'STK35'
p7134
aS'intron (NM_080836, intron 2 of 3)'
p7135
aS'4104'
p7136
aS'serine/threonine kinase 35'
p7137
asS'cg14167017'
p7138
(lp7139
g7138
aS'9'
aS'34178925'
p7140
aS'UBAP1'
p7141
aS'promoter-TSS (NR_033243)'
p7142
aS'-78'
p7143
aS'ubiquitin associated protein 1'
p7144
asS'cg25789533'
p7145
(lp7146
g7145
aS'19'
p7147
aS'47104483'
p7148
aS'PPP5D1'
p7149
aS'promoter-TSS (NM_005184)'
p7150
aS'-26'
p7151
aS'PPP5 tetratricopeptide repeat domain containing 1'
p7152
asS'cg01920980'
p7153
(lp7154
g7153
aS'8'
aS'53249412'
p7155
aS'ST18'
p7156
aS'intron (NM_014682, intron 2 of 25)'
p7157
aS'73027'
p7158
aS'suppression of tumorigenicity 18 (breast carcinoma) (zinc finger protein)'
p7159
asS'cg08357947'
p7160
(lp7161
g7160
aS'3'
aS'8000942'
p7162
aS'LMCD1-AS1'
p7163
aS'Intergenic'
p7164
aS'542402'
p7165
aS'LMCD1 antisense RNA 1 (head to head)'
p7166
asS'cg12853742'
p7167
(lp7168
g7167
aS'14'
p7169
aS'24780890'
p7170
aS'LTB4R'
p7171
aS'promoter-TSS (NM_014430)'
p7172
aS'185'
p7173
aS'leukotriene B4 receptor'
p7174
asS'cg11111600'
p7175
(lp7176
g7175
aS'17'
p7177
aS'40718964'
p7178
aS'MLX'
p7179
aS'promoter-TSS (NM_170607)'
p7180
aS'-114'
p7181
aS'MLX, MAX dimerization protein'
p7182
asS'cg27541349'
p7183
(lp7184
g7183
aS'1'
aS'6296337'
p7185
aS'ICMT'
p7186
aS'promoter-TSS (NM_012405)'
p7187
aS'-293'
p7188
aS'isoprenylcysteine carboxyl methyltransferase'
p7189
asS'cg06647382'
p7190
(lp7191
g7190
aS'17'
p7192
aS'48175734'
p7193
aS'PDK2'
p7194
aS'intron (NM_002611, intron 2 of 10)'
p7195
aS'2675'
p7196
aS'pyruvate dehydrogenase kinase, isozyme 2'
p7197
asS'cg15044252'
p7198
(lp7199
g7198
aS'4'
aS'73020263'
p7200
aS'NPFFR2'
p7201
aS'Intergenic'
p7202
aS'115414'
p7203
aS'neuropeptide FF receptor 2'
p7204
asS'cg01771213'
p7205
(lp7206
g7205
aS'1'
aS'57735838'
p7207
aS'C8B'
p7208
aS'intron (NM_021080, intron 4 of 16)'
p7209
aS'-304150'
p7210
aS'complement component 8, beta polypeptide'
p7211
asS'cg10280383'
p7212
(lp7213
g7212
aS'11'
p7214
aS'66472846'
p7215
aS'SPTBN2'
p7216
aS'exon (NM_006946, exon 14 of 37)'
p7217
aS'16024'
p7218
aS'spectrin, beta, non-erythrocytic 2'
p7219
asS'cg15135264'
p7220
(lp7221
g7220
aS'6'
aS'4191837'
p7222
aS'ECI2'
p7223
aS'Intergenic'
p7224
aS'-56006'
p7225
aS'enoyl-CoA delta isomerase 2'
p7226
asS'cg09667649'
p7227
(lp7228
g7227
aS'20'
p7229
aS'36156804'
p7230
aS'BLCAP'
p7231
aS'promoter-TSS (NM_001167820)'
p7232
aS'-471'
p7233
aS'bladder cancer associated protein'
p7234
asS'cg08662595'
p7235
(lp7236
g7235
aS'17'
p7237
aS'71228602'
p7238
aS'FAM104A'
p7239
aS'promoter-TSS (NM_017941)'
p7240
aS'-69'
p7241
aS'family with sequence similarity 104, member A'
p7242
asS'cg27518014'
p7243
(lp7244
g7243
aS'7'
aS'62859535'
p7245
aS'LOC100287834'
p7246
aS'promoter-TSS (NR_028349).2'
p7247
aS'-116'
p7248
aS'uncharacterized LOC100287834'
p7249
asS'cg19723154'
p7250
(lp7251
g7250
aS'18'
p7252
aS'67876114'
p7253
aS'RTTN'
p7254
aS'Intergenic'
p7255
aS'-3152'
p7256
aS'rotatin'
p7257
asS'cg00987246'
p7258
(lp7259
g7258
aS'13'
p7260
aS'79862362'
p7261
aS'RBM26'
p7262
aS'Intergenic'
p7263
aS'117561'
p7264
aS'RNA binding motif protein 26'
p7265
asS'cg24580056'
p7266
(lp7267
g7266
aS'10'
p7268
aS'131321587'
p7269
aS'MGMT'
p7270
aS'intron (NM_002412, intron 1 of 4)'
p7271
aS'56133'
p7272
aS'O-6-methylguanine-DNA methyltransferase'
p7273
asS'cg14584935'
p7274
(lp7275
g7274
aS'7'
aS'130130481'
p7276
aS'MESTIT1'
p7277
aS'promoter-TSS (NM_177525)'
p7278
aS'532'
p7279
aS'MEST intronic transcript 1, antisense RNA'
p7280
asS'cg00784357'
p7281
(lp7282
g7281
aS'7'
aS'6413877'
p7283
aS'RAC1'
p7284
aS'promoter-TSS (NM_018890)'
p7285
aS'-249'
p7286
aS'ras-related C3 botulinum toxin substrate 1 (rho family, small GTP binding protein Rac1)'
p7287
asS'cg27491224'
p7288
(lp7289
g7288
aS'4'
aS'2439740'
p7290
aS'LOC402160'
p7291
aS'intron (NM_001193282, intron 3 of 15)'
p7292
aS'19039'
p7293
aS'uncharacterized LOC402160'
p7294
asS'cg06803184'
p7295
(lp7296
g7295
aS'1'
aS'241683075'
p7297
aS'FH'
p7298
aS'promoter-TSS (NM_000143)'
p7299
aS'10'
p7300
aS'fumarate hydratase'
p7301
asS'cg12678686'
p7302
(lp7303
g7302
aS'3'
aS'127327369'
p7304
aS'MCM2'
p7305
aS'intron (NR_073375, intron 7 of 15)'
p7306
aS'10169'
p7307
aS'minichromosome maintenance complex component 2'
p7308
asS'cg09790628'
p7309
(lp7310
g7309
aS'5'
aS'1100385'
p7311
aS'SLC12A7'
p7312
aS'intron (NM_006598, intron 1 of 23)'
p7313
aS'11787'
p7314
aS'solute carrier family 12 (potassium/chloride transporters), member 7'
p7315
asS'cg15472574'
p7316
(lp7317
g7316
aS'1'
aS'43148457'
p7318
aS'YBX1'
p7319
aS'intron (NM_004559, intron 1 of 7)'
p7320
aS'391'
p7321
aS'Y box binding protein 1'
p7322
asS'cg09727277'
p7323
(lp7324
g7323
aS'7'
aS'155258828'
p7325
aS'EN2'
p7326
aS'Intergenic'
p7327
aS'8004'
p7328
aS'engrailed homeobox 2'
p7329
asS'cg17200690'
p7330
(lp7331
g7330
aS'6'
aS'33245619'
p7332
aS'B3GALT4'
p7333
aS'exon (NM_003782, exon 1 of 1).5'
p7334
aS'702'
p7335
aS'UDP-Gal:betaGlcNAc beta 1,3-galactosyltransferase, polypeptide 4'
p7336
asS'cg01733271'
p7337
(lp7338
g7337
aS'16'
p7339
aS'58521840'
p7340
aS'NDRG4'
p7341
aS'intron (NM_020465, intron 2 of 15)'
p7342
aS'-12207'
p7343
aS'NDRG family member 4'
p7344
asS'cg15642854'
p7345
(lp7346
g7345
aS'10'
p7347
aS'82295864'
p7348
aS'SH2D4B'
p7349
aS'Intergenic'
p7350
aS'-1794'
p7351
aS'SH2 domain containing 4B'
p7352
asS'cg19974994'
p7353
(lp7354
g7353
aS'X'
aS'115594157'
p7355
aS'CXorf61'
p7356
aS'promoter-TSS (NM_001017978)'
p7357
aS'37'
p7358
aS'chromosome X open reading frame 61'
p7359
asS'cg19074493'
p7360
(lp7361
g7360
aS'2'
aS'88367018'
p7362
aS'SMYD1'
p7363
aS'promoter-TSS (NM_198274)'
p7364
aS'-281'
p7365
aS'SET and MYND domain containing 1'
p7366
asS'cg08570346'
p7367
(lp7368
g7367
aS'5'
aS'82117656'
p7369
aS'MIR3977'
p7370
aS'Intergenic'
p7371
aS'-18318'
p7372
aS'microRNA 3977'
p7373
asS'cg26432195'
p7374
(lp7375
g7374
aS'1'
aS'228285564'
p7376
aS'MIR3620'
p7377
aS'TTS (NR_037415)'
p7378
aS'600'
p7379
aS'microRNA 3620'
p7380
asS'cg04945335'
p7381
(lp7382
g7381
aS'13'
p7383
aS'50854766'
p7384
aS'ST13P4'
p7385
aS'Intergenic'
p7386
aS'108612'
p7387
aS'suppression of tumorigenicity 13 (colon carcinoma) (Hsp70 interacting protein) pseudogene 4'
p7388
asS'cg10912077'
p7389
(lp7390
g7389
aS'1'
aS'87794075'
p7391
aS'LMO4'
p7392
aS'promoter-TSS (NM_006769)'
p7393
aS'-76'
p7394
aS'LIM domain only 4'
p7395
asS'cg08570341'
p7396
(lp7397
g7396
aS'7'
aS'21582749'
p7398
aS'DNAH11'
p7399
aS'promoter-TSS (NM_001277115)'
p7400
aS'-84'
p7401
aS'dynein, axonemal, heavy chain 11'
p7402
asS'cg12355586'
p7403
(lp7404
g7403
aS'6'
aS'148869895'
p7405
aS'UST'
p7406
aS"3' UTR (NM_015278, exon 20 of 20)"
p7407
aS'-198376'
p7408
aS'uronyl-2-sulfotransferase'
p7409
asS'cg21525413'
p7410
(lp7411
g7410
aS'14'
p7412
aS'103371930'
p7413
aS'AMN'
p7414
aS'exon (NM_001199427, exon 8 of 8)'
p7415
aS'-17063'
p7416
aS'amnion associated transmembrane protein'
p7417
asS'cg01477427'
p7418
(lp7419
g7418
aS'X'
aS'53461421'
p7420
aS'HSD17B10'
p7421
aS'promoter-TSS (NM_004493)'
p7422
aS'-98'
p7423
aS'hydroxysteroid (17-beta) dehydrogenase 10'
p7424
asS'cg11732257'
p7425
(lp7426
g7425
aS'1'
aS'235492059'
p7427
aS'GGPS1'
p7428
aS'promoter-TSS (NM_016374)'
p7429
aS'190'
p7430
aS'geranylgeranyl diphosphate synthase 1'
p7431
asS'cg13241681'
p7432
(lp7433
g7432
aS'13'
p7434
aS'114187990'
p7435
aS'TMCO3'
p7436
aS'intron (NM_017905, intron 8 of 12)'
p7437
aS'42682'
p7438
aS'transmembrane and coiled-coil domains 3'
p7439
asS'cg04756698'
p7440
(lp7441
g7440
aS'8'
aS'134313100'
p7442
aS'NDRG1'
p7443
aS'Intergenic'
p7444
aS'-3553'
p7445
aS'N-myc downstream regulated 1'
p7446
asS'cg26568880'
p7447
(lp7448
g7447
aS'6'
aS'31926569'
p7449
aS'SKIV2L'
p7450
aS'promoter-TSS (NM_006929)'
p7451
aS'-12'
p7452
aS'superkiller viralicidic activity 2-like (S. cerevisiae)'
p7453
asS'cg16129172'
p7454
(lp7455
g7454
aS'8'
aS'41686467'
p7456
aS'ANK1'
p7457
aS'intron (NM_001142446, intron 1 of 42)'
p7458
aS'-31327'
p7459
aS'ankyrin 1, erythrocytic'
p7460
asS'cg17696517'
p7461
(lp7462
g7461
aS'8'
aS'105343133'
p7463
aS'DCSTAMP'
p7464
aS'Intergenic'
p7465
aS'-8891'
p7466
aS'dendrocyte expressed seven transmembrane protein'
p7467
asS'cg02827729'
p7468
(lp7469
g7468
aS'18'
p7470
aS'14132366'
p7471
aS'ZNF519'
p7472
aS'non-coding (NR_033354, exon 1 of 6)'
p7473
aS'123'
p7474
aS'zinc finger protein 519'
p7475
asS'cg00001364'
p7476
(lp7477
g7476
aS'1'
aS'214170376'
p7478
aS'PROX1'
p7479
aS'exon (NM_002763, exon 2 of 5)'
p7480
aS'8532'
p7481
aS'prospero homeobox 1'
p7482
asS'cg14011789'
p7483
(lp7484
g7483
aS'17'
p7485
aS'75452044'
p7486
aS'SEPT9'
p7487
aS'intron (NM_001113496, intron 1 of 9)'
p7488
aS'5431'
p7489
aS'septin 9'
p7490
asS'cg19301897'
p7491
(lp7492
g7491
aS'5'
aS'502074'
p7493
aS'SLC9A3'
p7494
aS'intron (NM_004174, intron 1 of 16)'
p7495
aS'22475'
p7496
aS'solute carrier family 9, subfamily A (NHE3, cation proton antiporter 3), member 3'
p7497
asS'cg05799811'
p7498
(lp7499
g7498
aS'1'
aS'167487396'
p7500
aS'CD247'
p7501
aS'intron (NM_000734, intron 1 of 7)'
p7502
aS'451'
p7503
aS'CD247 molecule'
p7504
asS'cg09060908'
p7505
(lp7506
g7505
aS'1'
aS'223743126'
p7507
aS'CAPN8'
p7508
aS'intron (NM_001143962, intron 10 of 16)'
p7509
aS'110310'
p7510
aS'calpain 8'
p7511
asS'cg01468309'
p7512
(lp7513
g7512
aS'11'
p7514
aS'12398904'
p7515
aS'PARVA'
p7516
aS'promoter-TSS (NM_018222)'
p7517
aS'-122'
p7518
aS'parvin, alpha'
p7519
asS'cg08861825'
p7520
(lp7521
g7520
aS'2'
aS'39597028'
p7522
aS'MAP4K3'
p7523
aS'intron (NM_001270425, intron 2 of 32)'
p7524
aS'67425'
p7525
aS'mitogen-activated protein kinase kinase kinase kinase 3'
p7526
asS'cg19599529'
p7527
(lp7528
g7527
aS'19'
p7529
aS'39819001'
p7530
aS'GMFG'
p7531
aS'TTS (NM_004877)'
p7532
aS'7725'
p7533
aS'glia maturation factor, gamma'
p7534
asS'cg20003368'
p7535
(lp7536
g7535
aS'6'
aS'44026475'
p7537
aS'C6orf223'
p7538
aS'Intergenic'
p7539
aS'58138'
p7540
aS'chromosome 6 open reading frame 223'
p7541
asS'cg10997634'
p7542
(lp7543
g7542
aS'6'
aS'127517608'
p7544
aS'RNF146'
p7545
aS"3' UTR (NM_032784, exon 5 of 5)"
p7546
aS'-70219'
p7547
aS'ring finger protein 146'
p7548
asS'cg19717768'
p7549
(lp7550
g7549
aS'1'
aS'180597310'
p7551
aS'XPR1'
p7552
aS'Intergenic'
p7553
aS'-3836'
p7554
aS'xenotropic and polytropic retrovirus receptor 1'
p7555
asS'cg18970151'
p7556
(lp7557
g7556
aS'13'
p7558
aS'101174130'
p7559
aS'GGACT'
p7560
aS'intron (NM_000282, intron 22 of 23)'
p7561
aS'11926'
p7562
aS'gamma-glutamylamine cyclotransferase'
p7563
asS'cg24123355'
p7564
(lp7565
g7564
aS'14'
p7566
aS'102904584'
p7567
aS'ANKRD9'
p7568
aS'intron (NM_001172631, intron 10 of 16)'
p7569
aS'71544'
p7570
aS'ankyrin repeat domain 9'
p7571
asS'cg07352691'
p7572
(lp7573
g7572
aS'19'
p7574
aS'2276371'
p7575
aS'C19orf35'
p7576
aS'exon (NM_198532, exon 4 of 4)'
p7577
aS'5810'
p7578
aS'chromosome 19 open reading frame 35'
p7579
asS'cg03562592'
p7580
(lp7581
g7580
aS'8'
aS'42294806'
p7582
aS'VDAC3'
p7583
aS'exon (NM_006749, exon 8 of 11)'
p7584
aS'45527'
p7585
aS'voltage-dependent anion channel 3'
p7586
asS'cg00251738'
p7587
(lp7588
g7587
aS'7'
aS'77428046'
p7589
aS'PHTF2'
p7590
aS'promoter-TSS (NM_001127358)'
p7591
aS'-63'
p7592
aS'putative homeodomain transcription factor 2'
p7593
asS'cg17499479'
p7594
(lp7595
g7594
aS'X'
aS'150067328'
p7596
aS'CD99L2'
p7597
aS'promoter-TSS (NM_031462)'
p7598
aS'-39'
p7599
aS'CD99 molecule-like 2'
p7600
asS'cg26749475'
p7601
(lp7602
g7601
aS'10'
p7603
aS'89580388'
p7604
aS'CFL1P1'
p7605
aS'intron (NR_028492, intron 2 of 3)'
p7606
aS'2318'
p7607
aS'cofilin 1 (non-muscle) pseudogene 1'
p7608
asS'cg13417485'
p7609
(lp7610
g7609
aS'15'
p7611
aS'91494820'
p7612
aS'RCCD1'
p7613
aS'intron (NM_018671, intron 17 of 19)'
p7614
aS'-3286'
p7615
aS'RCC1 domain containing 1'
p7616
asS'cg17287026'
p7617
(lp7618
g7617
aS'2'
aS'237079967'
p7619
aS'GBX2'
p7620
aS'Intergenic'
p7621
aS'-3315'
p7622
aS'gastrulation brain homeobox 2'
p7623
asS'cg04513861'
p7624
(lp7625
g7624
aS'3'
aS'134819027'
p7626
aS'EPHB1'
p7627
aS'intron (NM_004441, intron 3 of 15)'
p7628
aS'304928'
p7629
aS'EPH receptor B1'
p7630
asS'cg26535273'
p7631
(lp7632
g7631
aS'6'
aS'33419140'
p7633
aS'ZBTB9'
p7634
aS'intron (NM_006772, intron 18 of 18)'
p7635
aS'-3216'
p7636
aS'zinc finger and BTB domain containing 9'
p7637
asS'cg02424539'
p7638
(lp7639
g7638
aS'18'
p7640
aS'77395384'
p7641
aS'CTDP1'
p7642
aS'Intergenic'
p7643
aS'-44417'
p7644
aS'CTD (carboxy-terminal domain, RNA polymerase II, polypeptide A) phosphatase, subunit 1'
p7645
asS'cg14331104'
p7646
(lp7647
g7646
aS'9'
aS'90498981'
p7648
aS'SPATA31E1'
p7649
aS'intron (NM_178828, intron 2 of 3)'
p7650
aS'1209'
p7651
aS'SPATA31 subfamily E, member 1'
p7652
asS'cg11837534'
p7653
(lp7654
g7653
aS'5'
aS'78202845'
p7655
aS'ARSB'
p7656
aS'intron (NM_198709, intron 5 of 7)'
p7657
aS'78921'
p7658
aS'arylsulfatase B'
p7659
asS'cg08322448'
p7660
(lp7661
g7660
aS'4'
aS'154147841'
p7662
aS'TRIM2'
p7663
aS'intron (NM_015271, intron 1 of 11)'
p7664
aS'22243'
p7665
aS'tripartite motif containing 2'
p7666
asS'cg09205438'
p7667
(lp7668
g7667
aS'15'
p7669
aS'27778081'
p7670
aS'GABRG3'
p7671
aS"3' UTR (NM_033223, exon 10 of 10)"
p7672
aS'561652'
p7673
aS'gamma-aminobutyric acid (GABA) A receptor, gamma 3'
p7674
asS'cg04924028'
p7675
(lp7676
g7675
aS'1'
aS'65535397'
p7677
aS'MIR101-1'
p7678
aS'Intergenic'
p7679
aS'-11206'
p7680
aS'microRNA 101-1'
p7681
asS'cg21676617'
p7682
(lp7683
g7682
aS'19'
p7684
aS'8649942'
p7685
aS'MYO1F'
p7686
aS'intron (NM_030957, intron 24 of 25)'
p7687
aS'-7611'
p7688
aS'myosin IF'
p7689
asS'cg18877558'
p7690
(lp7691
g7690
aS'2'
aS'130878313'
p7692
aS'POTEF'
p7693
aS'intron (NM_001099771, intron 2 of 16)'
p7694
aS'8482'
p7695
aS'POTE ankyrin domain family, member F'
p7696
asS'cg14528525'
p7697
(lp7698
g7697
aS'19'
p7699
aS'51307734'
p7700
aS'C19orf48'
p7701
aS'intron (NM_199249, intron 1 of 4)'
p7702
aS'238'
p7703
aS'chromosome 19 open reading frame 48'
p7704
asS'cg01208787'
p7705
(lp7706
g7705
aS'7'
aS'29526309'
p7707
aS'CHN2'
p7708
aS'intron (NM_001039936, intron 1 of 6)'
p7709
aS'6823'
p7710
aS'chimerin 2'
p7711
asS'cg07920148'
p7712
(lp7713
g7712
aS'11'
p7714
aS'33397821'
p7715
aS'HIPK3'
p7716
aS'Intergenic'
p7717
aS'118653'
p7718
aS'homeodomain interacting protein kinase 3'
p7719
asS'cg04747382'
p7720
(lp7721
g7720
aS'16'
p7722
aS'68406461'
p7723
aS'PRMT7'
p7724
aS'intron (NM_018667, intron 2 of 8)'
p7725
aS'61584'
p7726
aS'protein arginine methyltransferase 7'
p7727
asS'cg02341571'
p7728
(lp7729
g7728
aS'15'
p7730
aS'44968935'
p7731
aS'PATL2'
p7732
aS'intron (NM_001145112, intron 1 of 15)'
p7733
aS'151'
p7734
aS'protein associated with topoisomerase II homolog 2 (yeast)'
p7735
asS'cg07621697'
p7736
(lp7737
g7736
aS'5'
aS'134490074'
p7738
aS'LOC340073'
p7739
aS'intron (NM_001277348, intron 2 of 5)'
p7740
aS'93793'
p7741
aS'uncharacterized LOC340073'
p7742
asS'cg00324394'
p7743
(lp7744
g7743
aS'20'
p7745
aS'29611796'
p7746
aS'FRG1B'
p7747
aS'promoter-TSS (NR_003579)'
p7748
aS'-83'
p7749
aS'FSHD region gene 1 family, member B'
p7750
asS'cg15714692'
p7751
(lp7752
g7751
aS'11'
p7753
aS'57519659'
p7754
aS'BTBD18'
p7755
aS'promoter-TSS (NM_001145101)'
p7756
aS'-406'
p7757
aS'BTB (POZ) domain containing 18'
p7758
asS'cg09451434'
p7759
(lp7760
g7759
aS'3'
aS'62936126'
p7761
aS'CADPS'
p7762
aS'Intergenic'
p7763
aS'-75062'
p7764
aS'Ca++-dependent secretion activator'
p7765
asS'cg04520693'
p7766
(lp7767
g7766
aS'13'
p7768
aS'50425353'
p7769
aS'CTAGE10P'
p7770
aS'Intergenic'
p7771
aS'-39192'
p7772
aS'CTAGE family, member 10, pseudogene'
p7773
asS'cg11908762'
p7774
(lp7775
g7774
aS'8'
aS'29435655'
p7776
aS'LINC00589'
p7777
aS'Intergenic'
p7778
aS'169970'
p7779
aS'long intergenic non-protein coding RNA 589'
p7780
asS'cg10966187'
p7781
(lp7782
g7781
aS'11'
p7783
aS'65789910'
p7784
aS'CATSPER1'
p7785
aS'intron (NM_053054, intron 2 of 11)'
p7786
aS'4078'
p7787
aS'cation channel, sperm associated 1'
p7788
asS'cg17637837'
p7789
(lp7790
g7789
aS'11'
p7791
aS'1266662'
p7792
aS'MUC5B'
p7793
aS'exon (NM_002458, exon 31 of 49)'
p7794
aS'22367'
p7795
aS'mucin 5B, oligomeric mucus/gel-forming'
p7796
asS'cg23926436'
p7797
(lp7798
g7797
aS'17'
p7799
aS'12133847'
p7800
aS'MIR744'
p7801
aS'Intergenic'
p7802
aS'148631'
p7803
aS'microRNA 744'
p7804
asS'cg06677781'
p7805
(lp7806
g7805
aS'11'
p7807
aS'58346199'
p7808
aS'ZFP91-CNTF'
p7809
aS'promoter-TSS (NM_053023)'
p7810
aS'-388'
p7811
aS'ZFP91-CNTF readthrough (non-protein coding)'
p7812
asS'cg22795470'
p7813
(lp7814
g7813
aS'7'
aS'43152542'
p7815
aS'HECW1'
p7816
aS'intron (NM_015052, intron 1 of 29)'
p7817
aS'344'
p7818
aS'HECT, C2 and WW domain containing E3 ubiquitin protein ligase 1'
p7819
asS'cg15386964'
p7820
(lp7821
g7820
aS'6'
aS'26250685'
p7822
aS'HIST1H3F'
p7823
aS'exon (NM_021018, exon 1 of 1)'
p7824
aS'150'
p7825
aS'histone cluster 1, H3f'
p7826
asS'cg16670446'
p7827
(lp7828
g7827
aS'17'
p7829
aS'27188758'
p7830
aS'MIR4732'
p7831
aS'promoter-TSS (NR_029970)'
p7832
aS'-10'
p7833
aS'microRNA 4732'
p7834
asS'cg12812834'
p7835
(lp7836
g7835
aS'11'
p7837
aS'4870255'
p7838
aS'OR51S1'
p7839
aS'exon (NM_001004758, exon 1 of 1)'
p7840
aS'183'
p7841
aS'olfactory receptor, family 51, subfamily S, member 1'
p7842
asS'cg15425811'
p7843
(lp7844
g7843
aS'22'
p7845
aS'31318181'
p7846
aS'MORC2-AS1'
p7847
aS'promoter-TSS (NR_026920)'
p7848
aS'-114'
p7849
aS'MORC2 antisense RNA 1'
p7850
asS'cg10310682'
p7851
(lp7852
g7851
aS'2'
aS'239073090'
p7853
aS'KLHL30'
p7854
aS'Intergenic'
p7855
aS'25727'
p7856
aS'kelch-like family member 30'
p7857
asS'cg15842116'
p7858
(lp7859
g7858
aS'8'
aS'103136774'
p7860
aS'NCALD'
p7861
aS'promoter-TSS (NM_001040627)'
p7862
aS'-212'
p7863
aS'neurocalcin delta'
p7864
asS'cg04918921'
p7865
(lp7866
g7865
aS'12'
p7867
aS'120426529'
p7868
aS'CCDC64'
p7869
aS'Intergenic'
p7870
aS'-1119'
p7871
aS'coiled-coil domain containing 64'
p7872
asS'cg11994984'
p7873
(lp7874
g7873
aS'2'
aS'198364525'
p7875
aS'HSPD1'
p7876
aS'promoter-TSS (NM_002157)'
p7877
aS'115'
p7878
aS'heat shock 60kDa protein 1 (chaperonin)'
p7879
asS'cg01903799'
p7880
(lp7881
g7880
aS'4'
aS'148467709'
p7882
aS'EDNRA'
p7883
aS'Intergenic'
p7884
aS'65640'
p7885
aS'endothelin receptor type A'
p7886
asS'cg12812838'
p7887
(lp7888
g7887
aS'5'
aS'167989126'
p7889
aS'MIR103A1'
p7890
aS'intron (NM_024594, intron 4 of 6)'
p7891
aS'-1148'
p7892
aS'microRNA 103a-1'
p7893
asS'cg25315235'
p7894
(lp7895
g7894
aS'1'
aS'47070765'
p7896
aS'MKNK1'
p7897
aS'promoter-TSS (NM_001135553)'
p7898
aS'-799'
p7899
aS'MAP kinase interacting serine/threonine kinase 1'
p7900
asS'cg23057051'
p7901
(lp7902
g7901
aS'16'
p7903
aS'89984268'
p7904
aS'MC1R'
p7905
aS'promoter-TSS (NM_002386)'
p7906
aS'-19'
p7907
aS'melanocortin 1 receptor (alpha melanocyte stimulating hormone receptor)'
p7908
asS'cg16473797'
p7909
(lp7910
g7909
aS'20'
p7911
aS'61755045'
p7912
aS'HAR1B'
p7913
aS'Intergenic'
p7914
aS'-21374'
p7915
aS'highly accelerated region 1B (non-protein coding)'
p7916
asS'cg21591278'
p7917
(lp7918
g7917
aS'8'
aS'1596244'
p7919
aS'CLN8'
p7920
aS'intron (NM_004745, intron 5 of 11)'
p7921
aS'-115626'
p7922
aS'ceroid-lipofuscinosis, neuronal 8 (epilepsy, progressive with mental retardation)'
p7923
asS'cg01736389'
p7924
(lp7925
g7924
aS'4'
aS'7706665'
p7926
aS'AFAP1-AS1'
p7927
aS'intron (NM_020777, intron 14 of 26)'
p7928
aS'-49152'
p7929
aS'AFAP1 antisense RNA 1'
p7930
asS'cg02577745'
p7931
(lp7932
g7931
aS'14'
p7933
aS'101334582'
p7934
aS'MIR493'
p7935
aS'promoter-TSS (NR_030172)'
p7936
aS'-815'
p7937
aS'microRNA 493'
p7938
asS'cg07001201'
p7939
(lp7940
g7939
aS'5'
aS'642380'
p7941
aS'CEP72'
p7942
aS'intron (NM_018140, intron 9 of 11)'
p7943
aS'29975'
p7944
aS'centrosomal protein 72kDa'
p7945
asS'cg02070564'
p7946
(lp7947
g7946
aS'13'
p7948
aS'46038973'
p7949
aS'COG3'
p7950
aS'promoter-TSS (NM_031431)'
p7951
aS'-57'
p7952
aS'component of oligomeric golgi complex 3'
p7953
asS'cg14928319'
p7954
(lp7955
g7954
aS'8'
aS'67012327'
p7956
aS'TRIM55'
p7957
aS"3' UTR (NM_033105, exon 6 of 6)"
p7958
aS'-26951'
p7959
aS'tripartite motif containing 55'
p7960
asS'cg17804581'
p7961
(lp7962
g7961
aS'8'
aS'17941088'
p7963
aS'ASAH1'
p7964
aS'intron (NM_001127505, intron 1 of 13)'
p7965
aS'791'
p7966
aS'N-acylsphingosine amidohydrolase (acid ceramidase) 1'
p7967
asS'cg16782675'
p7968
(lp7969
g7968
aS'3'
aS'63943755'
p7970
aS'ATXN7'
p7971
aS'intron (NM_000333, intron 5 of 12)'
p7972
aS'-9665'
p7973
aS'ataxin 7'
p7974
asS'cg26837681'
p7975
(lp7976
g7975
aS'11'
p7977
aS'16628281'
p7978
aS'SOX6'
p7979
aS'Intergenic'
p7980
aS'-130346'
p7981
aS'SRY (sex determining region Y)-box 6'
p7982
asS'cg20311575'
p7983
(lp7984
g7983
aS'7'
aS'2962845'
p7985
aS'GNA12'
p7986
aS'exon (NM_032415, exon 16 of 25)'
p7987
aS'-78886'
p7988
aS'guanine nucleotide binding protein (G protein) alpha 12'
p7989
asS'cg05828925'
p7990
(lp7991
g7990
aS'8'
aS'22500482'
p7992
aS'FLJ14107'
p7993
aS'promoter-TSS (NR_027715)'
p7994
aS'-760'
p7995
aS'uncharacterized LOC80094'
p7996
asS'cg05964918'
p7997
(lp7998
g7997
aS'10'
p7999
aS'96953953'
p8000
aS'C10orf129'
p8001
aS'promoter-TSS (NM_207321)'
p8002
aS'-4'
p8003
aS'chromosome 10 open reading frame 129'
p8004
asS'cg22682546'
p8005
(lp8006
g8005
aS'10'
p8007
aS'54676588'
p8008
aS'MBL2'
p8009
aS'Intergenic'
p8010
aS'-145128'
p8011
aS'mannose-binding lectin (protein C) 2, soluble'
p8012
asS'cg20023120'
p8013
(lp8014
g8013
aS'11'
p8015
aS'69830611'
p8016
aS'ANO1'
p8017
aS'Intergenic'
p8018
aS'-93797'
p8019
aS'anoctamin 1, calcium activated chloride channel'
p8020
asS'cg25799589'
p8021
(lp8022
g8021
aS'4'
aS'146800380'
p8023
aS'ZNF827'
p8024
aS'intron (NM_178835, intron 4 of 14)'
p8025
aS'59227'
p8026
aS'zinc finger protein 827'
p8027
asS'cg12606857'
p8028
(lp8029
g8028
aS'1'
aS'118471938'
p8030
aS'GDAP2'
p8031
aS'promoter-TSS (NM_006784)'
p8032
aS'364'
p8033
aS'ganglioside induced differentiation associated protein 2'
p8034
asS'cg05338724'
p8035
(lp8036
g8035
aS'22'
p8037
aS'50515985'
p8038
aS'MLC1'
p8039
aS'intron (NM_015166, intron 5 of 11)'
p8040
aS'7796'
p8041
aS'megalencephalic leukoencephalopathy with subcortical cysts 1'
p8042
asS'cg05103992'
p8043
(lp8044
g8043
aS'6'
aS'159290440'
p8045
aS'OSTCP1'
p8046
aS'Intergenic'
p8047
aS'-11776'
p8048
aS'oligosaccharyltransferase complex subunit pseudogene 1'
p8049
asS'cg14302214'
p8050
(lp8051
g8050
aS'10'
p8052
aS'3805273'
p8053
aS'KLF6'
p8054
aS'Intergenic'
p8055
aS'22200'
p8056
aS'Kruppel-like factor 6'
p8057
asS'cg24461952'
p8058
(lp8059
g8058
aS'12'
p8060
aS'132904014'
p8061
aS'GALNT9'
p8062
aS'intron (NM_001122636, intron 1 of 10)'
p8063
aS'1891'
p8064
aS'UDP-N-acetyl-alpha-D-galactosamine:polypeptide N-acetylgalactosaminyltransferase 9 (GalNAc-T9)'
p8065
asS'cg26967619'
p8066
(lp8067
g8066
aS'2'
aS'218621497'
p8068
aS'DIRC3'
p8069
aS'promoter-TSS (NR_026597)'
p8070
aS'-181'
p8071
aS'disrupted in renal carcinoma 3'
p8072
asS'cg02507480'
p8073
(lp8074
g8073
aS'7'
aS'112032146'
p8075
aS'IFRD1'
p8076
aS'Intergenic'
p8077
aS'-31053'
p8078
aS'interferon-related developmental regulator 1'
p8079
asS'cg23252902'
p8080
(lp8081
g8080
aS'6'
aS'711405'
p8082
aS'EXOC2'
p8083
aS'Intergenic'
p8084
aS'-18264'
p8085
aS'exocyst complex component 2'
p8086
asS'cg04654274'
p8087
(lp8088
g8087
aS'2'
aS'201621072'
p8089
aS'LOC100507140'
p8090
aS'intron (NR_001557, intron 15 of 30)'
p8091
aS'-21172'
p8092
aS'uncharacterized LOC100507140'
p8093
asS'cg01047778'
p8094
(lp8095
g8094
aS'11'
p8096
aS'70584252'
p8097
aS'SHANK2'
p8098
aS'intron (NM_012309, intron 11 of 22)'
p8099
aS'-76329'
p8100
aS'SH3 and multiple ankyrin repeat domains 2'
p8101
asS'cg25807274'
p8102
(lp8103
g8102
aS'6'
aS'40378493'
p8104
aS'TDRG1'
p8105
aS'intron (NM_020737, intron 2 of 2)'
p8106
aS'32330'
p8107
aS'testis development related 1 (non-protein coding)'
p8108
asS'cg22626525'
p8109
(lp8110
g8109
aS'1'
aS'20008900'
p8111
aS'HTR6'
p8112
aS"3' UTR (NM_181719, exon 16 of 16)"
p8113
aS'17120'
p8114
aS'5-hydroxytryptamine (serotonin) receptor 6, G protein-coupled'
p8115
asS'cg00098732'
p8116
(lp8117
g8116
aS'X'
aS'132096915'
p8118
aS'HS6ST2'
p8119
aS'Intergenic'
p8120
aS'-1492'
p8121
aS'heparan sulfate 6-O-sulfotransferase 2'
p8122
asS'cg12994233'
p8123
(lp8124
g8123
aS'11'
p8125
aS'69456562'
p8126
aS'CCND1'
p8127
aS'intron (NM_053056, intron 1 of 4)'
p8128
aS'689'
p8129
aS'cyclin D1'
p8130
asS'cg22626522'
p8131
(lp8132
g8131
aS'22'
p8133
aS'41763436'
p8134
aS'TEF'
p8135
aS'promoter-TSS (NM_001145398)'
p8136
aS'99'
p8137
aS'thyrotrophic embryonic factor'
p8138
asS'cg00748427'
p8139
(lp8140
g8139
aS'14'
p8141
aS'54357994'
p8142
aS'MIR5580'
p8143
aS'Intergenic'
p8144
aS'57208'
p8145
aS'microRNA 5580'
p8146
asS'cg15684811'
p8147
(lp8148
g8147
aS'1'
aS'59250924'
p8149
aS'LOC100131060'
p8150
aS'non-coding (NR_034015, exon 1 of 3)'
p8151
aS'101'
p8152
aS'uncharacterized LOC100131060'
p8153
asS'cg11257429'
p8154
(lp8155
g8154
aS'5'
aS'178016796'
p8156
aS'COL23A1'
p8157
aS'intron (NM_173465, intron 1 of 28)'
p8158
aS'760'
p8159
aS'collagen, type XXIII, alpha 1'
p8160
asS'cg16136079'
p8161
(lp8162
g8161
aS'13'
p8163
aS'113811690'
p8164
aS'PROZ'
p8165
aS'Intergenic'
p8166
aS'-1278'
p8167
aS'protein Z, vitamin K-dependent plasma glycoprotein'
p8168
asS'cg22279507'
p8169
(lp8170
g8169
aS'2'
aS'223436210'
p8171
aS'FARSB'
p8172
aS'TTS (NM_005687)'
p8173
aS'84617'
p8174
aS'phenylalanyl-tRNA synthetase, beta subunit'
p8175
asS'cg22279504'
p8176
(lp8177
g8176
aS'16'
p8178
aS'54319404'
p8179
aS'IRX3'
p8180
aS'exon (NM_024336, exon 2 of 4)'
p8181
aS'974'
p8182
aS'iroquois homeobox 3'
p8183
asS'cg07218578'
p8184
(lp8185
g8184
aS'22'
p8186
aS'31556156'
p8187
aS'RNF185'
p8188
aS'promoter-TSS (NR_024210)'
p8189
aS'18'
p8190
aS'ring finger protein 185'
p8191
asS'cg13503148'
p8192
(lp8193
g8192
aS'3'
aS'171561060'
p8194
aS'TMEM212'
p8195
aS'promoter-TSS (NM_001164436)'
p8196
aS'-79'
p8197
aS'transmembrane protein 212'
p8198
asS'cg06566615'
p8199
(lp8200
g8199
aS'17'
p8201
aS'61064282'
p8202
aS'TANC2'
p8203
aS'intron (NR_036146, intron 3 of 3)'
p8204
aS'-22616'
p8205
aS'tetratricopeptide repeat, ankyrin repeat and coiled-coil containing 2'
p8206
asS'cg02046562'
p8207
(lp8208
g8207
aS'3'
aS'58200021'
p8209
aS'DNASE1L3'
p8210
aS'Intergenic'
p8211
aS'-3291'
p8212
aS'deoxyribonuclease I-like 3'
p8213
asS'cg07576142'
p8214
(lp8215
g8214
aS'13'
p8216
aS'93879769'
p8217
aS'GPC6'
p8218
aS'exon (NM_005708, exon 1 of 9)'
p8219
aS'691'
p8220
aS'glypican 6'
p8221
asS'cg07238401'
p8222
(lp8223
g8222
aS'11'
p8224
aS'14994397'
p8225
aS'CALCA'
p8226
aS'promoter-TSS (NM_001033953)'
p8227
aS'-565'
p8228
aS'calcitonin-related polypeptide alpha'
p8229
asS'cg11543398'
p8230
(lp8231
g8230
aS'11'
p8232
aS'94274867'
p8233
aS'FUT4'
p8234
aS'Intergenic'
p8235
aS'-2150'
p8236
aS'fucosyltransferase 4 (alpha (1,3) fucosyltransferase, myeloid-specific)'
p8237
asS'cg19374457'
p8238
(lp8239
g8238
aS'1'
aS'44412380'
p8240
aS'IPO13'
p8241
aS'promoter-TSS (NM_014652)'
p8242
aS'-98'
p8243
aS'importin 13'
p8244
asS'cg11938453'
p8245
(lp8246
g8245
aS'12'
p8247
aS'56615706'
p8248
aS'RNF41'
p8249
aS'promoter-TSS (NM_194358)'
p8250
aS'9'
aS'ring finger protein 41'
p8251
asS'cg11399590'
p8252
(lp8253
g8252
aS'20'
p8254
aS'44564022'
p8255
aS'PCIF1'
p8256
aS'intron (NM_022104, intron 1 of 16)'
p8257
aS'705'
p8258
aS'PDX1 C-terminal inhibiting factor 1'
p8259
asS'cg11938455'
p8260
(lp8261
g8260
aS'6'
aS'15622032'
p8262
aS'DTNBP1'
p8263
aS'intron (NM_032122, intron 5 of 9)'
p8264
aS'41257'
p8265
aS'dystrobrevin binding protein 1'
p8266
asS'cg08814736'
p8267
(lp8268
g8267
aS'2'
aS'177065985'
p8269
aS'HOXD-AS1'
p8270
aS'Intergenic'
p8271
aS'-12299'
p8272
aS'HOXD cluster antisense RNA 1'
p8273
asS'cg11869499'
p8274
(lp8275
g8274
aS'15'
p8276
aS'89872984'
p8277
aS'POLG'
p8278
aS'intron (NM_001126131, intron 3 of 22)'
p8279
aS'5042'
p8280
aS'polymerase (DNA directed), gamma'
p8281
asS'cg14021192'
p8282
(lp8283
g8282
aS'2'
aS'27616791'
p8284
aS'FTH1P3'
p8285
aS'promoter-TSS (NR_002201)'
p8286
aS'-348'
p8287
aS'ferritin, heavy polypeptide 1 pseudogene 3'
p8288
asS'cg11543393'
p8289
(lp8290
g8289
aS'17'
p8291
aS'79042967'
p8292
aS'BAIAP2'
p8293
aS'intron (NM_017451, intron 3 of 14)'
p8294
aS'34020'
p8295
aS'BAI1-associated protein 2'
p8296
asS'cg11543397'
p8297
(lp8298
g8297
aS'8'
aS'120220094'
p8299
aS'MAL2'
p8300
aS'promoter-TSS (NM_052886)'
p8301
aS'-516'
p8302
aS'mal, T-cell differentiation protein 2 (gene/pseudogene)'
p8303
asS'cg13311832'
p8304
(lp8305
g8304
aS'6'
aS'29549147'
p8306
aS'SNORD32B'
p8307
aS'promoter-TSS (NR_003049)'
p8308
aS'-882'
p8309
aS'small nucleolar RNA, C/D box 32B'
p8310
asS'cg23161317'
p8311
(lp8312
g8311
aS'6'
aS'28129485'
p8313
aS'ZKSCAN8'
p8314
aS'Intergenic'
p8315
aS'19769'
p8316
aS'zinc finger with KRAB and SCAN domains 8'
p8317
asS'cg23505890'
p8318
(lp8319
g8318
aS'11'
p8320
aS'619004'
p8321
aS'IRF7'
p8322
aS'exon (NM_001171968, exon 13 of 15)'
p8323
aS'-3005'
p8324
aS'interferon regulatory factor 7'
p8325
asS'cg01735890'
p8326
(lp8327
g8326
aS'20'
p8328
aS'62884594'
p8329
aS'PCMTD2'
p8330
aS'Intergenic'
p8331
aS'-2454'
p8332
aS'protein-L-isoaspartate (D-aspartate) O-methyltransferase domain containing 2'
p8333
asS'cg11417029'
p8334
(lp8335
g8334
aS'11'
p8336
aS'74204987'
p8337
aS'LIPT2'
p8338
aS'promoter-TSS (NM_001144869)'
p8339
aS'-232'
p8340
aS'lipoyl(octanoyl) transferase 2 (putative)'
p8341
asS'cg09714379'
p8342
(lp8343
g8342
aS'10'
p8344
aS'135044040'
p8345
aS'UTF1'
p8346
aS'exon (NM_003577, exon 1 of 2)'
p8347
aS'262'
p8348
aS'undifferentiated embryonic cell transcription factor 1'
p8349
asS'cg22095490'
p8350
(lp8351
g8350
aS'18'
p8352
aS'77560089'
p8353
aS'KCNG2'
p8354
aS'Intergenic'
p8355
aS'-63579'
p8356
aS'potassium voltage-gated channel, subfamily G, member 2'
p8357
asS'cg11417025'
p8358
(lp8359
g8358
aS'7'
aS'16505589'
p8360
aS'SOSTDC1'
p8361
aS'promoter-TSS (NM_015464)'
p8362
aS'-115'
p8363
aS'sclerostin domain containing 1'
p8364
asS'cg13648682'
p8365
(lp8366
g8365
aS'9'
aS'136933664'
p8367
aS'BRD3'
p8368
aS'promoter-TSS (NM_007371)'
p8369
aS'-523'
p8370
aS'bromodomain containing 3'
p8371
asS'cg10408410'
p8372
(lp8373
g8372
aS'15'
p8374
aS'89765425'
p8375
aS'RLBP1'
p8376
aS'promoter-TSS (NM_000326)'
p8377
aS'-503'
p8378
aS'retinaldehyde binding protein 1'
p8379
asS'cg27298394'
p8380
(lp8381
g8380
aS'6'
aS'23854222'
p8382
aS'NRSN1'
p8383
aS'Intergenic'
p8384
aS'-272192'
p8385
aS'neurensin 1'
p8386
asS'cg11432960'
p8387
(lp8388
g8387
aS'2'
aS'145143754'
p8389
aS'GTDC1'
p8390
aS"3' UTR (NM_001171653, exon 9 of 9)"
p8391
aS'-53671'
p8392
aS'glycosyltransferase-like domain containing 1'
p8393
asS'cg05890484'
p8394
(lp8395
g8394
aS'5'
aS'78407552'
p8396
aS'BHMT'
p8397
aS'promoter-TSS (NM_001713)'
p8398
aS'-52'
p8399
aS'betaine--homocysteine S-methyltransferase'
p8400
asS'cg14071249'
p8401
(lp8402
g8401
aS'9'
aS'90320425'
p8403
aS'CTSL1'
p8404
aS'intron (NM_004938, intron 25 of 25)'
p8405
aS'-20549'
p8406
aS'cathepsin L1'
p8407
asS'cg01049188'
p8408
(lp8409
g8408
aS'1'
aS'151227126'
p8410
aS'PSMD4'
p8411
aS'promoter-TSS (NM_002810)'
p8412
aS'-71'
p8413
aS'proteasome (prosome, macropain) 26S subunit, non-ATPase, 4'
p8414
asS'ch.1.194336624R'
p8415
(lp8416
g8415
aS'1'
aS'196070001'
p8417
aS'MIR4735'
p8418
aS'Intergenic'
p8419
aS'481610'
p8420
aS'microRNA 4735'
p8421
asS'cg21438018'
p8422
(lp8423
g8422
aS'1'
aS'76262537'
p8424
aS'MSH4'
p8425
aS'promoter-TSS (NM_002440)'
p8426
aS'-19'
p8427
aS'mutS homolog 4 (E. coli)'
p8428
asS'cg24502084'
p8429
(lp8430
g8429
aS'1'
aS'156024674'
p8431
aS'LAMTOR2'
p8432
aS"5' UTR (NM_001145264, exon 1 of 3)"
p8433
aS'157'
p8434
aS'late endosomal/lysosomal adaptor, MAPK and MTOR activator 2'
p8435
asS'cg04027446'
p8436
(lp8437
g8436
aS'6'
aS'74230918'
p8438
aS'EEF1A1'
p8439
aS'promoter-TSS (NM_001402)'
p8440
aS'-163'
p8441
aS'eukaryotic translation elongation factor 1 alpha 1'
p8442
asS'cg22542731'
p8443
(lp8444
g8443
aS'2'
aS'128440274'
p8445
aS'LIMS2'
p8446
aS'promoter-TSS (NM_001161404)'
p8447
aS'-914'
p8448
aS'LIM and senescent cell antigen-like domains 2'
p8449
asS'cg16633730'
p8450
(lp8451
g8450
aS'11'
p8452
aS'72492961'
p8453
aS'MIR4692'
p8454
aS'intron (NM_006645, intron 1 of 6)'
p8455
aS'-1614'
p8456
aS'microRNA 4692'
p8457
asS'cg20743708'
p8458
(lp8459
g8458
aS'11'
p8460
aS'4726105'
p8461
aS'OR51E2'
p8462
aS'Intergenic'
p8463
aS'-7029'
p8464
aS'olfactory receptor, family 51, subfamily E, member 2'
p8465
asS'cg04211501'
p8466
(lp8467
g8466
aS'16'
p8468
aS'85966435'
p8469
aS'IRF8'
p8470
aS'Intergenic'
p8471
aS'33661'
p8472
aS'interferon regulatory factor 8'
p8473
asS'cg14674582'
p8474
(lp8475
g8474
aS'X'
aS'133792282'
p8476
aS'PLAC1'
p8477
aS'intron (NM_021796, intron 1 of 2)'
p8478
aS'231'
p8479
aS'placenta-specific 1'
p8480
asS'cg18472699'
p8481
(lp8482
g8481
aS'18'
p8483
aS'29074660'
p8484
aS'DSG2'
p8485
aS'Intergenic'
p8486
aS'-3367'
p8487
aS'desmoglein 2'
p8488
asS'cg17892178'
p8489
(lp8490
g8489
aS'3'
aS'6902824'
p8491
aS'GRM7'
p8492
aS'promoter-TSS (NM_181874)'
p8493
aS'22'
p8494
aS'glutamate receptor, metabotropic 7'
p8495
asS'cg18601578'
p8496
(lp8497
g8496
aS'19'
p8498
aS'58180234'
p8499
aS'ZSCAN4'
p8500
aS'promoter-TSS (NM_152677)'
p8501
aS'-69'
p8502
aS'zinc finger and SCAN domain containing 4'
p8503
asS'cg24958916'
p8504
(lp8505
g8504
aS'17'
p8506
aS'28257155'
p8507
aS'SSH2'
p8508
aS'promoter-TSS (NM_033389)'
p8509
aS'-137'
p8510
aS'slingshot protein phosphatase 2'
p8511
asS'cg04363633'
p8512
(lp8513
g8512
aS'6'
aS'46655453'
p8514
aS'TDRD6'
p8515
aS'promoter-TSS (NM_001010870)'
p8516
aS'-159'
p8517
aS'tudor domain containing 6'
p8518
asS'cg11032189'
p8519
(lp8520
g8519
aS'3'
aS'42702502'
p8521
aS'ZBTB47'
p8522
aS'intron (NM_145166, intron 2 of 5)'
p8523
aS'7326'
p8524
aS'zinc finger and BTB domain containing 47'
p8525
asS'cg05347948'
p8526
(lp8527
g8526
aS'10'
p8528
aS'74061680'
p8529
aS'DDIT4'
p8530
aS'Intergenic'
p8531
aS'28003'
p8532
aS'DNA-damage-inducible transcript 4'
p8533
asS'cg23742111'
p8534
(lp8535
g8534
aS'17'
p8536
aS'32906064'
p8537
aS'C17orf102'
p8538
aS'exon (NM_207454, exon 1 of 2)'
p8539
aS'324'
p8540
aS'chromosome 17 open reading frame 102'
p8541
asS'cg13660163'
p8542
(lp8543
g8542
aS'19'
p8544
aS'11909289'
p8545
aS'ZNF491'
p8546
aS'promoter-TSS (NM_152356)'
p8547
aS'-102'
p8548
aS'zinc finger protein 491'
p8549
asS'cg18923230'
p8550
(lp8551
g8550
aS'X'
aS'153626413'
p8552
aS'RPL10'
p8553
aS'promoter-TSS (NM_006013)'
p8554
aS'-158'
p8555
aS'ribosomal protein L10'
p8556
asS'cg06545033'
p8557
(lp8558
g8557
aS'16'
p8559
aS'87731543'
p8560
aS'KLHDC4'
p8561
aS'non-coding (NR_073379, exon 6 of 6)'
p8562
aS'68055'
p8563
aS'kelch domain containing 4'
p8564
asS'cg13295719'
p8565
(lp8566
g8565
aS'7'
aS'2184772'
p8567
aS'MAD1L1'
p8568
aS'intron (NM_001013836, intron 11 of 18)'
p8569
aS'87811'
p8570
aS'MAD1 mitotic arrest deficient-like 1 (yeast)'
p8571
asS'cg15300837'
p8572
(lp8573
g8572
aS'6'
aS'38803955'
p8574
aS'LOC100131047'
p8575
aS'intron (NM_001206927, intron 32 of 92)'
p8576
aS'116928'
p8577
aS'uncharacterized LOC100131047'
p8578
asS'cg10030837'
p8579
(lp8580
g8579
aS'12'
p8581
aS'69754254'
p8582
aS'YEATS4'
p8583
aS'intron (NM_006530, intron 1 of 6)'
p8584
aS'722'
p8585
aS'YEATS domain containing 4'
p8586
asS'cg22677240'
p8587
(lp8588
g8587
aS'1'
aS'147802979'
p8589
aS'MIR5087'
p8590
aS'intron (NR_102405, intron 16 of 17).2'
p8591
aS'3699'
p8592
aS'microRNA 5087'
p8593
asS'cg22677246'
p8594
(lp8595
g8594
aS'16'
p8596
aS'84651094'
p8597
aS'COTL1'
p8598
aS'intron (NM_021149, intron 2 of 3)'
p8599
aS'575'
p8600
aS'coactosin-like 1 (Dictyostelium)'
p8601
asS'cg06545038'
p8602
(lp8603
g8602
aS'1'
aS'201868886'
p8604
aS'SHISA4'
p8605
aS'exon (NM_012134, exon 2 of 3)'
p8606
aS'11081'
p8607
aS'shisa homolog 4 (Xenopus laevis)'
p8608
asS'cg16865291'
p8609
(lp8610
g8609
aS'2'
aS'213696794'
p8611
aS'MIR4776-1'
p8612
aS'Intergenic'
p8613
aS'-94187'
p8614
aS'microRNA 4776-1'
p8615
asS'cg03033721'
p8616
(lp8617
g8616
aS'4'
aS'1894583'
p8618
aS'WHSC1'
p8619
aS'promoter-TSS (NM_007331)'
p8620
aS'74'
p8621
aS'Wolf-Hirschhorn syndrome candidate 1'
p8622
asS'cg03519711'
p8623
(lp8624
g8623
aS'1'
aS'86046512'
p8625
aS'CYR61'
p8626
aS'promoter-TSS (NM_001554)'
p8627
aS'68'
p8628
aS'cysteine-rich, angiogenic inducer, 61'
p8629
asS'cg06358612'
p8630
(lp8631
g8630
aS'17'
p8632
aS'28619293'
p8633
aS'BLMH'
p8634
aS'promoter-TSS (NM_000386)'
p8635
aS'-109'
p8636
aS'bleomycin hydrolase'
p8637
asS'cg18022005'
p8638
(lp8639
g8638
aS'X'
aS'119130048'
p8640
aS'NKAP'
p8641
aS'Intergenic'
p8642
aS'-52313'
p8643
aS'NFKB activating protein'
p8644
asS'cg24242823'
p8645
(lp8646
g8645
aS'7'
aS'24323675'
p8647
aS'NPY'
p8648
aS'promoter-TSS (NM_000905)'
p8649
aS'-132'
p8650
aS'neuropeptide Y'
p8651
asS'cg09100373'
p8652
(lp8653
g8652
aS'8'
aS'127708756'
p8654
aS'FAM84B'
p8655
aS'Intergenic'
p8656
aS'-138045'
p8657
aS'family with sequence similarity 84, member B'
p8658
asS'cg05221720'
p8659
(lp8660
g8659
aS'6'
aS'70991229'
p8661
aS'COL9A1'
p8662
aS'intron (NM_078485, intron 1 of 31)'
p8663
aS'1682'
p8664
aS'collagen, type IX, alpha 1'
p8665
asS'cg07822469'
p8666
(lp8667
g8666
aS'1'
aS'182585393'
p8668
aS'LOC284648'
p8669
aS'non-coding (NR_036490, exon 1 of 1)'
p8670
aS'1118'
p8671
aS'uncharacterized LOC284648'
p8672
asS'cg25296646'
p8673
(lp8674
g8673
aS'22'
p8675
aS'38349726'
p8676
aS'C22orf23'
p8677
aS'promoter-TSS (NM_021974)'
p8678
aS'-50'
p8679
aS'chromosome 22 open reading frame 23'
p8680
asS'cg22688535'
p8681
(lp8682
g8681
aS'1'
aS'3223973'
p8683
aS'ARHGEF16'
p8684
aS'intron (NM_199454, intron 3 of 16)'
p8685
aS'-147174'
p8686
aS'Rho guanine nucleotide exchange factor (GEF) 16'
p8687
asS'cg10536101'
p8688
(lp8689
g8688
aS'1'
aS'16400330'
p8690
aS'FAM131C'
p8691
aS'promoter-TSS (NM_182623)'
p8692
aS'-203'
p8693
aS'family with sequence similarity 131, member C'
p8694
asS'cg24268663'
p8695
(lp8696
g8695
aS'X'
aS'151560719'
p8697
aS'MIR105-1'
p8698
aS'promoter-TSS (NR_029521)'
p8699
aS'52'
p8700
aS'microRNA 105-1'
p8701
asS'cg15338917'
p8702
(lp8703
g8702
aS'2'
aS'130791044'
p8704
aS'LOC440905'
p8705
aS'intron (NR_026758, intron 10 of 11)'
p8706
aS'17660'
p8707
aS'uncharacterized LOC440905'
p8708
asS'cg10724690'
p8709
(lp8710
g8709
aS'15'
p8711
aS'72690734'
p8712
aS'TMEM202'
p8713
aS'promoter-TSS (NM_001080462)'
p8714
aS'66'
p8715
aS'transmembrane protein 202'
p8716
asS'cg22791030'
p8717
(lp8718
g8717
aS'1'
aS'3460268'
p8719
aS'MIR551A'
p8720
aS'intron (NM_001409, intron 4 of 36)'
p8721
aS'17086'
p8722
aS'microRNA 551a'
p8723
asS'cg03593896'
p8724
(lp8725
g8724
aS'17'
p8726
aS'73499781'
p8727
aS'CASKIN2'
p8728
aS'exon (NM_001142643, exon 15 of 19)'
p8729
aS'6188'
p8730
aS'CASK interacting protein 2'
p8731
asS'cg26454191'
p8732
(lp8733
g8732
aS'2'
aS'190648463'
p8734
aS'PMS1'
p8735
aS'promoter-TSS (NM_000534)'
p8736
aS'-348'
p8737
aS'PMS1 postmeiotic segregation increased 1 (S. cerevisiae)'
p8738
asS'cg19357275'
p8739
(lp8740
g8739
aS'1'
aS'248855040'
p8741
aS'OR14I1'
p8742
aS'Intergenic'
p8743
aS'-9435'
p8744
aS'olfactory receptor, family 14, subfamily I, member 1'
p8745
asS'cg04204669'
p8746
(lp8747
g8746
aS'11'
p8748
aS'2193742'
p8749
aS'MIR4686'
p8750
aS'promoter-TSS (NR_039834)'
p8751
aS'-551'
p8752
aS'microRNA 4686'
p8753
asS'cg13551841'
p8754
(lp8755
g8754
aS'9'
aS'140687144'
p8756
aS'FLJ40292'
p8757
aS'intron (NM_024757, intron 16 of 26)'
p8758
aS'29670'
p8759
aS'uncharacterized LOC643210'
p8760
asS'cg22711676'
p8761
(lp8762
g8761
aS'15'
p8763
aS'53075421'
p8764
aS'ONECUT1'
p8765
aS'intron (NM_004498, intron 1 of 1)'
p8766
aS'-2340'
p8767
aS'one cut homeobox 1'
p8768
asS'cg02855836'
p8769
(lp8770
g8769
aS'1'
aS'116710530'
p8771
aS'MAB21L3'
p8772
aS'Intergenic'
p8773
aS'56154'
p8774
aS'mab-21-like 3 (C. elegans)'
p8775
asS'cg26141228'
p8776
(lp8777
g8776
aS'21'
p8778
aS'44495141'
p8779
aS'CBS'
p8780
aS'intron (NM_001178008, intron 1 of 16)'
p8781
aS'899'
p8782
aS'cystathionine-beta-synthase'
p8783
asS'cg05428298'
p8784
(lp8785
g8784
aS'14'
p8786
aS'75536360'
p8787
aS'ZC2HC1C'
p8788
aS'promoter-TSS (NM_001042430)'
p8789
aS'61'
p8790
aS'zinc finger, C2HC-type containing 1C'
p8791
asS'cg05428299'
p8792
(lp8793
g8792
aS'10'
p8794
aS'135499091'
p8795
aS'DUX2'
p8796
aS'TTS (NM_012147).6'
p8797
aS'5431'
p8798
aS'double homeobox 2'
p8799
asS'cg00228620'
p8800
(lp8801
g8800
aS'X'
aS'152782399'
p8802
aS'ATP2B3'
p8803
aS'Intergenic'
p8804
aS'-19181'
p8805
aS'ATPase, Ca++ transporting, plasma membrane 3'
p8806
asS'cg26160191'
p8807
(lp8808
g8807
aS'2'
aS'242853007'
p8809
aS'CXXC11'
p8810
aS'Intergenic'
p8811
aS'41121'
p8812
aS'CXXC finger protein 11'
p8813
asS'cg01821149'
p8814
(lp8815
g8814
aS'11'
p8816
aS'1949090'
p8817
aS'TNNT3'
p8818
aS'intron (NM_001042780, intron 6 of 14)'
p8819
aS'8291'
p8820
aS'troponin T type 3 (skeletal, fast)'
p8821
asS'cg26160196'
p8822
(lp8823
g8822
aS'6'
aS'18264854'
p8824
aS'DEK'
p8825
aS'promoter-TSS (NM_003472)'
p8826
aS'-55'
p8827
aS'DEK oncogene'
p8828
asS'cg06873192'
p8829
(lp8830
g8829
aS'11'
p8831
aS'2598347'
p8832
aS'KCNQ1'
p8833
aS'intron (NR_040711, intron 6 of 15)'
p8834
aS'115681'
p8835
aS'potassium voltage-gated channel, KQT-like subfamily, member 1'
p8836
asS'cg09768093'
p8837
(lp8838
g8837
aS'1'
aS'32930511'
p8839
aS'ZBTB8B'
p8840
aS'promoter-TSS (NM_001145720)'
p8841
aS'-147'
p8842
aS'zinc finger and BTB domain containing 8B'
p8843
asS'cg26940620'
p8844
(lp8845
g8844
aS'16'
p8846
aS'73126608'
p8847
aS'HTA'
p8848
aS'non-coding (NR_027756, exon 1 of 3)'
p8849
aS'360'
p8850
aS'uncharacterized LOC283902'
p8851
asS'cg15007325'
p8852
(lp8853
g8852
aS'10'
p8854
aS'101380334'
p8855
aS'SLC25A28'
p8856
aS'promoter-TSS (NM_031212)'
p8857
aS'-113'
p8858
aS'solute carrier family 25 (mitochondrial iron transporter), member 28'
p8859
asS'cg19709625'
p8860
(lp8861
g8860
aS'3'
aS'142607981'
p8862
aS'PCOLCE2'
p8863
aS'promoter-TSS (NM_013363)'
p8864
aS'64'
p8865
aS'procollagen C-endopeptidase enhancer 2'
p8866
asS'cg16288089'
p8867
(lp8868
g8867
aS'7'
aS'97361408'
p8869
aS'TAC1'
p8870
aS"5' UTR (NM_003182, exon 1 of 7)"
p8871
aS'137'
p8872
aS'tachykinin, precursor 1'
p8873
asS'cg08051964'
p8874
(lp8875
g8874
aS'15'
p8876
aS'25330341'
p8877
aS'SNORD116-18'
p8878
aS'promoter-TSS (NR_003333)'
p8879
aS'-190'
p8880
aS'small nucleolar RNA, C/D box 116-18'
p8881
asS'cg00220455'
p8882
(lp8883
g8882
aS'11'
p8884
aS'67171191'
p8885
aS'TBC1D10C'
p8886
aS'promoter-TSS (NM_198517)'
p8887
aS'-193'
p8888
aS'TBC1 domain family, member 10C'
p8889
asS'cg16546658'
p8890
(lp8891
g8890
aS'1'
aS'3229075'
p8892
aS'ARHGEF16'
p8893
aS'intron (NM_199454, intron 3 of 16)'
p8894
aS'-142072'
p8895
aS'Rho guanine nucleotide exchange factor (GEF) 16'
p8896
asS'cg26534215'
p8897
(lp8898
g8897
aS'16'
p8899
aS'3189015'
p8900
aS'ZNF213'
p8901
aS'exon (NM_001134655, exon 5 of 6)'
p8902
aS'3881'
p8903
aS'zinc finger protein 213'
p8904
asS'cg06231015'
p8905
(lp8906
g8905
aS'X'
aS'16863146'
p8907
aS'RBBP7'
p8908
aS'TTS (NM_018360)'
p8909
aS'24832'
p8910
aS'retinoblastoma binding protein 7'
p8911
asS'cg16500150'
p8912
(lp8913
g8912
aS'4'
aS'87825274'
p8914
aS'C4orf36'
p8915
aS'Intergenic'
p8916
aS'-11699'
p8917
aS'chromosome 4 open reading frame 36'
p8918
asS'cg05483915'
p8919
(lp8920
g8919
aS'17'
p8921
aS'80145575'
p8922
aS'CCDC57'
p8923
aS'intron (NM_198082, intron 7 of 16)'
p8924
aS'25114'
p8925
aS'coiled-coil domain containing 57'
p8926
asS'cg09169673'
p8927
(lp8928
g8927
aS'11'
p8929
aS'17373160'
p8930
aS'NCR3LG1'
p8931
aS'promoter-TSS (NM_001202439)'
p8932
aS'-149'
p8933
aS'natural killer cell cytotoxicity receptor 3 ligand 1'
p8934
asS'cg27324128'
p8935
(lp8936
g8935
aS'3'
aS'182970728'
p8937
aS'B3GNT5'
p8938
aS'promoter-TSS (NM_032047)'
p8939
aS'-304'
p8940
aS'UDP-GlcNAc:betaGal beta-1,3-N-acetylglucosaminyltransferase 5'
p8941
asS'cg08009487'
p8942
(lp8943
g8942
aS'12'
p8944
aS'53208325'
p8945
aS'KRT4'
p8946
aS'promoter-TSS (NM_002272)'
p8947
aS'-425'
p8948
aS'keratin 4'
p8949
asS'cg11203293'
p8950
(lp8951
g8950
aS'13'
p8952
aS'25777762'
p8953
aS'AMER2'
p8954
aS'Intergenic'
p8955
aS'-31905'
p8956
aS'APC membrane recruitment protein 2'
p8957
asS'cg23782822'
p8958
(lp8959
g8958
aS'2'
aS'53094222'
p8960
aS'CHAC2'
p8961
aS'Intergenic'
p8962
aS'-900707'
p8963
aS'ChaC, cation transport regulator homolog 2 (E. coli)'
p8964
asS'cg12363545'
p8965
(lp8966
g8965
aS'3'
aS'107809973'
p8967
aS'CD47'
p8968
aS'promoter-TSS (NM_198793)'
p8969
aS'-38'
p8970
aS'CD47 molecule'
p8971
asS'cg11066776'
p8972
(lp8973
g8972
aS'1'
aS'152942401'
p8974
aS'SPRR4'
p8975
aS'promoter-TSS (NM_173080)'
p8976
aS'-727'
p8977
aS'small proline-rich protein 4'
p8978
asS'cg18560014'
p8979
(lp8980
g8979
aS'7'
aS'151129160'
p8981
aS'MIR3907'
p8982
aS'intron (NM_144727, intron 3 of 3)'
p8983
aS'1565'
p8984
aS'microRNA 3907'
p8985
asS'cg18560010'
p8986
(lp8987
g8986
aS'1'
aS'22690912'
p8988
aS'ZBTB40'
p8989
aS'Intergenic'
p8990
aS'-87432'
p8991
aS'zinc finger and BTB domain containing 40'
p8992
asS'cg14328173'
p8993
(lp8994
g8993
aS'3'
aS'187010344'
p8995
aS'MASP1'
p8996
aS'promoter-TSS (NR_033519)'
p8997
aS'-534'
p8998
aS'mannan-binding lectin serine peptidase 1 (C4/C2 activating component of Ra-reactive factor)'
p8999
asS'cg22947007'
p9000
(lp9001
g9000
aS'19'
p9002
aS'12886204'
p9003
aS'HOOK2'
p9004
aS'intron (NM_013312, intron 1 of 22)'
p9005
aS'230'
p9006
aS'hook homolog 2 (Drosophila)'
p9007
asS'cg00335219'
p9008
(lp9009
g9008
aS'16'
p9010
aS'86012305'
p9011
aS'IRF8'
p9012
aS'Intergenic'
p9013
aS'79531'
p9014
aS'interferon regulatory factor 8'
p9015
asS'cg09873215'
p9016
(lp9017
g9016
aS'10'
p9018
aS'104687348'
p9019
aS'CNNM2'
p9020
aS'TTS (NM_199077)'
p9021
aS'9273'
p9022
aS'cyclin M2'
p9023
asS'cg13100182'
p9024
(lp9025
g9024
aS'21'
p9026
aS'44827167'
p9027
aS'SIK1'
p9028
aS'Intergenic'
p9029
aS'19835'
p9030
aS'salt-inducible kinase 1'
p9031
asS'cg18321976'
p9032
(lp9033
g9032
aS'12'
p9034
aS'53893000'
p9035
aS'MAP3K12'
p9036
aS'intron (NM_006301, intron 1 of 14)'
p9037
aS'444'
p9038
aS'mitogen-activated protein kinase kinase kinase 12'
p9039
asS'cg14487595'
p9040
(lp9041
g9040
aS'6'
aS'43597054'
p9042
aS'GTPBP2'
p9043
aS'promoter-TSS (NM_019096)'
p9044
aS'-118'
p9045
aS'GTP binding protein 2'
p9046
asS'cg26055718'
p9047
(lp9048
g9047
aS'10'
p9049
aS'65125687'
p9050
aS'MIR1296'
p9051
aS'intron (NM_032776, intron 2 of 25)'
p9052
aS'7121'
p9053
aS'microRNA 1296'
p9054
asS'cg09693106'
p9055
(lp9056
g9055
aS'22'
p9057
aS'46449821'
p9058
aS'LOC150381'
p9059
aS'promoter-TSS (NR_027034)'
p9060
aS'95'
p9061
aS'uncharacterized LOC150381'
p9062
asS'cg02023043'
p9063
(lp9064
g9063
aS'7'
aS'45129337'
p9065
aS'NACAD'
p9066
aS'promoter-TSS (NM_001146334)'
p9067
aS'-844'
p9068
aS'NAC alpha domain containing'
p9069
asS'ch.11.102211250F'
p9070
(lp9071
g9070
aS'11'
p9072
aS'102706040'
p9073
aS'MMP3'
p9074
aS'TTS (NM_002422)'
p9075
aS'8302'
p9076
aS'matrix metallopeptidase 3 (stromelysin 1, progelatinase)'
p9077
asS'cg03204305'
p9078
(lp9079
g9078
aS'19'
p9080
aS'12937649'
p9081
aS'RTBDN'
p9082
aS'exon (NM_001270441, exon 5 of 6)'
p9083
aS'3581'
p9084
aS'retbindin'
p9085
asS'cg02023042'
p9086
(lp9087
g9086
aS'7'
aS'92220071'
p9088
aS'FAM133B'
p9089
aS'promoter-TSS (NM_152789)'
p9090
aS'-365'
p9091
aS'family with sequence similarity 133, member B'
p9092
asS'cg05021743'
p9093
(lp9094
g9093
aS'1'
aS'151810893'
p9095
aS'LOC100132111'
p9096
aS'promoter-TSS (NR_024237)'
p9097
aS'-52'
p9098
aS'uncharacterized LOC100132111'
p9099
asS'cg17038056'
p9100
(lp9101
g9100
aS'10'
p9102
aS'120796751'
p9103
aS'NANOS1'
p9104
aS'exon (NM_003750, exon 21 of 22)'
p9105
aS'7523'
p9106
aS'nanos homolog 1 (Drosophila)'
p9107
asS'cg12300957'
p9108
(lp9109
g9108
aS'11'
p9110
aS'65651316'
p9111
aS'CTSW'
p9112
aS'TTS (NM_001335)'
p9113
aS'4032'
p9114
aS'cathepsin W'
p9115
asS'cg02759489'
p9116
(lp9117
g9116
aS'4'
aS'55098483'
p9118
aS'PDGFRA'
p9119
aS'intron (NM_006206, intron 1 of 22)'
p9120
aS'3219'
p9121
aS'platelet-derived growth factor receptor, alpha polypeptide'
p9122
asS'cg14967066'
p9123
(lp9124
g9123
aS'11'
p9125
aS'314341'
p9126
aS'IFITM1'
p9127
aS'exon (NM_003641, exon 1 of 2)'
p9128
aS'350'
p9129
aS'interferon induced transmembrane protein 1'
p9130
asS'cg18862094'
p9131
(lp9132
g9131
aS'20'
p9133
aS'2644880'
p9134
aS'IDH3B'
p9135
aS'promoter-TSS (NM_006899)'
p9136
aS'-15'
p9137
aS'isocitrate dehydrogenase 3 (NAD+) beta'
p9138
asS'cg13443800'
p9139
(lp9140
g9139
aS'9'
aS'130369375'
p9141
aS'STXBP1'
p9142
aS'Intergenic'
p9143
aS'-5111'
p9144
aS'syntaxin binding protein 1'
p9145
asS'cg14500913'
p9146
(lp9147
g9146
aS'9'
aS'16091885'
p9148
aS'C9orf92'
p9149
aS'Intergenic'
p9150
aS'161220'
p9151
aS'chromosome 9 open reading frame 92'
p9152
asS'cg13184872'
p9153
(lp9154
g9153
aS'22'
p9155
aS'44319719'
p9156
aS'PNPLA3'
p9157
aS'promoter-TSS (NM_025225)'
p9158
aS'100'
p9159
aS'patatin-like phospholipase domain containing 3'
p9160
asS'cg09045574'
p9161
(lp9162
g9161
aS'10'
p9163
aS'101686925'
p9164
aS'DNMBP-AS1'
p9165
aS'promoter-TSS (NR_024130)'
p9166
aS'-41'
p9167
aS'DNMBP antisense RNA 1'
p9168
asS'cg00699901'
p9169
(lp9170
g9169
aS'16'
p9171
aS'2908157'
p9172
aS'PRSS22'
p9173
aS'promoter-TSS (NM_022119)'
p9174
aS'14'
p9175
aS'protease, serine, 22'
p9176
asS'cg01233215'
p9177
(lp9178
g9177
aS'16'
p9179
aS'1021001'
p9180
aS'LMF1'
p9181
aS'promoter-TSS (NM_022773)'
p9182
aS'-17'
p9183
aS'lipase maturation factor 1'
p9184
asS'cg05431964'
p9185
(lp9186
g9185
aS'11'
p9187
aS'120853286'
p9188
aS'TBCEL'
p9189
aS'intron (NM_014619, intron 18 of 18)'
p9190
aS'-41517'
p9191
aS'tubulin folding cofactor E-like'
p9192
asS'cg24500222'
p9193
(lp9194
g9193
aS'7'
aS'71747028'
p9195
aS'CALN1'
p9196
aS'intron (NM_031468, intron 2 of 6)'
p9197
aS'55180'
p9198
aS'calneuron 1'
p9199
asS'cg07269557'
p9200
(lp9201
g9200
aS'3'
aS'182975699'
p9202
aS'B3GNT5'
p9203
aS'intron (NM_032047, intron 1 of 1)'
p9204
aS'4667'
p9205
aS'UDP-GlcNAc:betaGal beta-1,3-N-acetylglucosaminyltransferase 5'
p9206
asS'cg13093389'
p9207
(lp9208
g9207
aS'14'
p9209
aS'21557638'
p9210
aS'ZNF219'
p9211
aS'TTS (NM_001102454)'
p9212
aS'9170'
p9213
aS'zinc finger protein 219'
p9214
asS'cg13515783'
p9215
(lp9216
g9215
aS'7'
aS'157201622'
p9217
aS'DNAJB6'
p9218
aS'intron (NM_058246, intron 8 of 9)'
p9219
aS'71911'
p9220
aS'DnaJ (Hsp40) homolog, subfamily B, member 6'
p9221
asS'cg06130950'
p9222
(lp9223
g9222
aS'11'
p9224
aS'123612538'
p9225
aS'ZNF202'
p9226
aS'promoter-TSS (NM_003455)'
p9227
aS'-175'
p9228
aS'zinc finger protein 202'
p9229
asS'cg11030124'
p9230
(lp9231
g9230
aS'20'
p9232
aS'30994076'
p9233
aS'ASXL1'
p9234
aS'intron (NM_015338, intron 3 of 11)'
p9235
aS'47929'
p9236
aS'additional sex combs like 1 (Drosophila)'
p9237
asS'cg24254658'
p9238
(lp9239
g9238
aS'7'
aS'2184839'
p9240
aS'MAD1L1'
p9241
aS'intron (NM_001013836, intron 11 of 18)'
p9242
aS'87744'
p9243
aS'MAD1 mitotic arrest deficient-like 1 (yeast)'
p9244
asS'cg15073914'
p9245
(lp9246
g9245
aS'1'
aS'3733090'
p9247
aS'LRRC47'
p9248
aS'intron (NM_014704, intron 20 of 21)'
p9249
aS'-20022'
p9250
aS'leucine rich repeat containing 47'
p9251
asS'cg19186089'
p9252
(lp9253
g9252
aS'17'
p9254
aS'46973222'
p9255
aS'ATP5G1'
p9256
aS'TTS (NM_005175)'
p9257
aS'3074'
p9258
aS'ATP synthase, H+ transporting, mitochondrial Fo complex, subunit C1 (subunit 9)'
p9259
asS'cg23375384'
p9260
(lp9261
g9260
aS'11'
p9262
aS'131241596'
p9263
aS'NTM'
p9264
aS'intron (NM_001048209, intron 1 of 7)'
p9265
aS'1225'
p9266
aS'neurotrimin'
p9267
asS'cg09865476'
p9268
(lp9269
g9268
aS'5'
aS'154317886'
p9270
aS'GEMIN5'
p9271
aS'promoter-TSS (NM_001252156)'
p9272
aS'-110'
p9273
aS'gem (nuclear organelle) associated protein 5'
p9274
asS'cg04350307'
p9275
(lp9276
g9275
aS'2'
aS'223177742'
p9277
aS'PAX3'
p9278
aS'Intergenic'
p9279
aS'-14027'
p9280
aS'paired box 3'
p9281
asS'cg19807694'
p9282
(lp9283
g9282
aS'1'
aS'223835369'
p9284
aS'CAPN8'
p9285
aS'intron (NM_001143962, intron 2 of 16)'
p9286
aS'18067'
p9287
aS'calpain 8'
p9288
asS'cg03439898'
p9289
(lp9290
g9289
aS'8'
aS'1591382'
p9291
aS'CLN8'
p9292
aS'intron (NM_004745, intron 5 of 11)'
p9293
aS'-120488'
p9294
aS'ceroid-lipofuscinosis, neuronal 8 (epilepsy, progressive with mental retardation)'
p9295
asS'cg17934484'
p9296
(lp9297
g9296
aS'2'
aS'601927'
p9298
aS'TMEM18'
p9299
aS'Intergenic'
p9300
aS'75512'
p9301
aS'transmembrane protein 18'
p9302
asS'ch.7.3333777R'
p9303
(lp9304
g9303
aS'7'
aS'156646977'
p9305
aS'LMBR1'
p9306
aS'intron (NM_022458, intron 1 of 16)'
p9307
aS'38925'
p9308
aS'limb region 1 homolog (mouse)'
p9309
asS'cg05396182'
p9310
(lp9311
g9310
aS'1'
aS'93544739'
p9312
aS'MTF2'
p9313
aS'promoter-TSS (NM_001164391)'
p9314
aS'-53'
p9315
aS'metal response element binding transcription factor 2'
p9316
asS'cg26751972'
p9317
(lp9318
g9317
aS'6'
aS'29692000'
p9319
aS'HLA-F'
p9320
aS'exon (NM_018950, exon 3 of 7)'
p9321
aS'883'
p9322
aS'major histocompatibility complex, class I, F'
p9323
asS'cg07230062'
p9324
(lp9325
g9324
aS'8'
aS'143193131'
p9326
aS'MIR4472-1'
p9327
aS'Intergenic'
p9328
aS'-64569'
p9329
aS'microRNA 4472-1'
p9330
asS'cg19244546'
p9331
(lp9332
g9331
aS'X'
aS'100182696'
p9333
aS'XKRX'
p9334
aS'intron (NM_212559, intron 1 of 2)'
p9335
aS'1202'
p9336
aS'XK, Kell blood group complex subunit-related, X-linked'
p9337
asS'cg17092956'
p9338
(lp9339
g9338
aS'10'
p9340
aS'127059351'
p9341
aS'LOC100169752'
p9342
aS'Intergenic'
p9343
aS'-203589'
p9344
aS'uncharacterized LOC100169752'
p9345
asS'cg05239163'
p9346
(lp9347
g9346
aS'1'
aS'154191266'
p9348
aS'UBAP2L'
p9349
aS'intron (NM_138740, intron 1 of 4)'
p9350
aS'-1389'
p9351
aS'ubiquitin associated protein 2-like'
p9352
asS'cg21039631'
p9353
(lp9354
g9353
aS'1'
aS'117112854'
p9355
aS'CD58'
p9356
aS'intron (NM_001779, intron 1 of 5)'
p9357
aS'861'
p9358
aS'CD58 molecule'
p9359
asS'cg23363754'
p9360
(lp9361
g9360
aS'7'
aS'29606082'
p9362
aS'PRR15'
p9363
aS'exon (NM_175887, exon 2 of 2)'
p9364
aS'2655'
p9365
aS'proline rich 15'
p9366
asS'cg17967260'
p9367
(lp9368
g9367
aS'6'
aS'166242715'
p9369
aS'LINC00602'
p9370
aS'Intergenic'
p9371
aS'-158324'
p9372
aS'long intergenic non-protein coding RNA 602'
p9373
asS'cg17967261'
p9374
(lp9375
g9374
aS'1'
aS'156880456'
p9376
aS'LRRC71'
p9377
aS'exon (NM_001080471, exon 15 of 23)'
p9378
aS'-9968'
p9379
aS'leucine rich repeat containing 71'
p9380
asS'cg03272499'
p9381
(lp9382
g9381
aS'13'
p9383
aS'66919912'
p9384
aS'PCDH9-AS2'
p9385
aS'intron (NM_203487, intron 4 of 4)'
p9386
aS'-479389'
p9387
aS'PCDH9 antisense RNA 2'
p9388
asS'cg24274982'
p9389
(lp9390
g9389
aS'7'
aS'26240523'
p9391
aS'HNRNPA2B1'
p9392
aS'promoter-TSS (NM_002137)'
p9393
aS'-110'
p9394
aS'heterogeneous nuclear ribonucleoprotein A2/B1'
p9395
asS'cg10886493'
p9396
(lp9397
g9396
aS'6'
aS'29911036'
p9398
aS'HLA-A'
p9399
aS'intron (NM_002116, intron 2 of 7).4'
p9400
aS'789'
p9401
aS'major histocompatibility complex, class I, A'
p9402
asS'cg06816518'
p9403
(lp9404
g9403
aS'1'
aS'6531152'
p9405
aS'TNFRSF25'
p9406
aS'exon (NM_020631, exon 13 of 21)'
p9407
aS'-4897'
p9408
aS'tumor necrosis factor receptor superfamily, member 25'
p9409
asS'cg04379703'
p9410
(lp9411
g9410
aS'3'
aS'13053208'
p9412
aS'IQSEC1'
p9413
aS'intron (NM_001134382, intron 1 of 14)'
p9414
aS'-44248'
p9415
aS'IQ motif and Sec7 domain 1'
p9416
asS'cg19090437'
p9417
(lp9418
g9417
aS'4'
aS'38080799'
p9419
aS'TBC1D1'
p9420
aS'intron (NM_001253912, intron 14 of 20)'
p9421
aS'-31003'
p9422
aS'TBC1 (tre-2/USP6, BUB2, cdc16) domain family, member 1'
p9423
asS'cg04293325'
p9424
(lp9425
g9424
aS'14'
p9426
aS'47118100'
p9427
aS'RPL10L'
p9428
aS'Intergenic'
p9429
aS'2928'
p9430
aS'ribosomal protein L10-like'
p9431
asS'cg08948637'
p9432
(lp9433
g9432
aS'20'
p9434
aS'62614493'
p9435
aS'PRPF6'
p9436
aS'exon (NM_012469, exon 2 of 21)'
p9437
aS'2062'
p9438
aS'PRP6 pre-mRNA processing factor 6 homolog (S. cerevisiae)'
p9439
asS'cg09909221'
p9440
(lp9441
g9440
aS'X'
aS'48755522'
p9442
aS'PQBP1'
p9443
aS'promoter-TSS (NM_005710)'
p9444
aS'-17'
p9445
aS'polyglutamine binding protein 1'
p9446
asS'cg13096405'
p9447
(lp9448
g9447
aS'11'
p9449
aS'1120954'
p9450
aS'MUC2'
p9451
aS'Intergenic'
p9452
aS'46079'
p9453
aS'mucin 2, oligomeric mucus/gel-forming'
p9454
asS'cg07811644'
p9455
(lp9456
g9455
aS'6'
aS'24126310'
p9457
aS'NRSN1'
p9458
aS'promoter-TSS (NM_080723)'
p9459
aS'-104'
p9460
aS'neurensin 1'
p9461
asS'cg16405801'
p9462
(lp9463
g9462
aS'1'
aS'16678097'
p9464
aS'FBXO42'
p9465
aS'intron (NM_018994, intron 1 of 9)'
p9466
aS'851'
p9467
aS'F-box protein 42'
p9468
asS'cg23200342'
p9469
(lp9470
g9469
aS'19'
p9471
aS'38042034'
p9472
aS'ZNF540'
p9473
aS'promoter-TSS (NM_152606)'
p9474
aS'-239'
p9475
aS'zinc finger protein 540'
p9476
asS'cg04293328'
p9477
(lp9478
g9477
aS'1'
aS'156103081'
p9479
aS'LMNA'
p9480
aS'intron (NM_170708, intron 2 of 10)'
p9481
aS'7130'
p9482
aS'lamin A/C'
p9483
asS'cg06546717'
p9484
(lp9485
g9484
aS'12'
p9486
aS'113659579'
p9487
aS'TPCN1'
p9488
aS'promoter-TSS (NM_138451)'
p9489
aS'319'
p9490
aS'two pore segment channel 1'
p9491
asS'cg06611874'
p9492
(lp9493
g9492
aS'16'
p9494
aS'19566878'
p9495
aS'C16orf62'
p9496
aS'exon (NM_020314, exon 1 of 31)'
p9497
aS'141'
p9498
aS'chromosome 16 open reading frame 62'
p9499
asS'cg07082501'
p9500
(lp9501
g9500
aS'17'
p9502
aS'8649552'
p9503
aS'CCDC42'
p9504
aS'Intergenic'
p9505
aS'-1398'
p9506
aS'coiled-coil domain containing 42'
p9507
asS'cg27178569'
p9508
(lp9509
g9508
aS'15'
p9510
aS'49937400'
p9511
aS'DTWD1'
p9512
aS'TTS (NM_001144955)'
p9513
aS'24174'
p9514
aS'DTW domain containing 1'
p9515
asS'cg12129983'
p9516
(lp9517
g9516
aS'11'
p9518
aS'69462660'
p9519
aS'CCND1'
p9520
aS'intron (NM_053056, intron 3 of 4)'
p9521
aS'6787'
p9522
aS'cyclin D1'
p9523
asS'cg13125157'
p9524
(lp9525
g9524
aS'17'
p9526
aS'50237403'
p9527
aS'CA10'
p9528
aS'promoter-TSS (NM_001082534)'
p9529
aS'-26'
p9530
aS'carbonic anhydrase X'
p9531
asS'cg26524541'
p9532
(lp9533
g9532
aS'17'
p9534
aS'41177097'
p9535
aS'RND2'
p9536
aS'promoter-TSS (NM_005440)'
p9537
aS'-161'
p9538
aS'Rho family GTPase 2'
p9539
asS'cg05194102'
p9540
(lp9541
g9540
aS'16'
p9542
aS'2088960'
p9543
aS'SLC9A3R2'
p9544
aS'TTS (NM_001252076)'
p9545
aS'5695'
p9546
aS'solute carrier family 9, subfamily A (NHE3, cation proton antiporter 3), member 3 regulator 2'
p9547
asS'cg03302738'
p9548
(lp9549
g9548
aS'6'
aS'31707502'
p9550
aS'MSH5'
p9551
aS'promoter-TSS (NM_002441).3'
p9552
aS'-223'
p9553
aS'mutS homolog 5 (E. coli)'
p9554
asS'cg26524547'
p9555
(lp9556
g9555
aS'1'
aS'201820022'
p9557
aS'IPO9'
p9558
aS'intron (NM_018085, intron 4 of 23)'
p9559
aS'21734'
p9560
aS'importin 9'
p9561
asS'cg05427966'
p9562
(lp9563
g9562
aS'6'
aS'94129234'
p9564
aS'EPHA7'
p9565
aS'promoter-TSS (NM_004440)'
p9566
aS'66'
p9567
aS'EPH receptor A7'
p9568
asS'cg27337277'
p9569
(lp9570
g9569
aS'19'
p9571
aS'44040457'
p9572
aS'ZNF575'
p9573
aS'TTS (NM_174945)'
p9574
aS'3117'
p9575
aS'zinc finger protein 575'
p9576
asS'cg02732583'
p9577
(lp9578
g9577
aS'8'
aS'19171224'
p9579
aS'SH2D4A'
p9580
aS'promoter-TSS (NM_001174159)'
p9581
aS'143'
p9582
aS'SH2 domain containing 4A'
p9583
asS'cg15676405'
p9584
(lp9585
g9584
aS'11'
p9586
aS'61525677'
p9587
aS'DKFZP434K028'
p9588
aS'promoter-TSS (NR_026882)'
p9589
aS'-541'
p9590
aS'uncharacterized LOC26070'
p9591
asS'cg02938422'
p9592
(lp9593
g9592
aS'3'
aS'94656733'
p9594
aS'LOC255025'
p9595
aS'promoter-TSS (NR_015400)'
p9596
aS'-374'
p9597
aS'uncharacterized LOC255025'
p9598
asS'cg02948812'
p9599
(lp9600
g9599
aS'10'
p9601
aS'39024087'
p9602
aS'ACTR3BP5'
p9603
aS'Intergenic'
p9604
aS'34360'
p9605
aS'ARP3 actin-related protein 3 homolog B (yeast) pseudogene 5'
p9606
asS'cg25731959'
p9607
(lp9608
g9607
aS'1'
aS'1171952'
p9609
aS'B3GALT6'
p9610
aS'Intergenic'
p9611
aS'4323'
p9612
aS'UDP-Gal:betaGal beta 1,3-galactosyltransferase polypeptide 6'
p9613
asS'cg13038241'
p9614
(lp9615
g9614
aS'7'
aS'5632281'
p9616
aS'FSCN1'
p9617
aS'promoter-TSS (NM_003088)'
p9618
aS'-155'
p9619
aS'fascin homolog 1, actin-bundling protein (Strongylocentrotus purpuratus)'
p9620
asS'cg05494152'
p9621
(lp9622
g9621
aS'7'
aS'75544339'
p9623
aS'POR'
p9624
aS'promoter-TSS (NR_039795)'
p9625
aS'-81'
p9626
aS'P450 (cytochrome) oxidoreductase'
p9627
asS'cg11316131'
p9628
(lp9629
g9628
aS'5'
aS'180230767'
p9630
aS'MGAT1'
p9631
aS'promoter-TSS (NM_002406)'
p9632
aS'135'
p9633
aS'mannosyl (alpha-1,3-)-glycoprotein beta-1,2-N-acetylglucosaminyltransferase'
p9634
asS'cg02739346'
p9635
(lp9636
g9635
aS'2'
aS'119600519'
p9637
aS'EN1'
p9638
aS'exon (NM_001426, exon 2 of 2)'
p9639
aS'5240'
p9640
aS'engrailed homeobox 1'
p9641
asS'cg07217653'
p9642
(lp9643
g9642
aS'15'
p9644
aS'101591436'
p9645
aS'LRRK1'
p9646
aS'intron (NM_024652, intron 23 of 33)'
p9647
aS'131976'
p9648
aS'leucine-rich repeat kinase 1'
p9649
asS'cg26851796'
p9650
(lp9651
g9650
aS'19'
p9652
aS'38147134'
p9653
aS'ZFP30'
p9654
aS'promoter-TSS (NM_014898)'
p9655
aS'-821'
p9656
aS'ZFP30 zinc finger protein'
p9657
asS'cg15909006'
p9658
(lp9659
g9658
aS'16'
p9660
aS'2086421'
p9661
aS'SLC9A3R2'
p9662
aS'exon (NM_001252076, exon 2 of 6)'
p9663
aS'3156'
p9664
aS'solute carrier family 9, subfamily A (NHE3, cation proton antiporter 3), member 3 regulator 2'
p9665
asS'cg11794440'
p9666
(lp9667
g9666
aS'1'
aS'11896156'
p9668
aS'NPPA-AS1'
p9669
aS'exon (NM_001286, exon 18 of 23)'
p9670
aS'-4220'
p9671
aS'NPPA antisense RNA 1'
p9672
asS'cg00674995'
p9673
(lp9674
g9673
aS'13'
p9675
aS'42708444'
p9676
aS'DGKH'
p9677
aS'intron (NM_152910, intron 3 of 28)'
p9678
aS'-3734'
p9679
aS'diacylglycerol kinase, eta'
p9680
asS'cg07648639'
p9681
(lp9682
g9681
aS'16'
p9683
aS'77232522'
p9684
aS'SYCE1L'
p9685
aS'promoter-TSS (NM_001129979)'
p9686
aS'-827'
p9687
aS'synaptonemal complex central element protein 1-like'
p9688
asS'cg11380607'
p9689
(lp9690
g9689
aS'19'
p9691
aS'10342000'
p9692
aS'S1PR2'
p9693
aS'promoter-TSS (NM_004230)'
p9694
aS'-52'
p9695
aS'sphingosine-1-phosphate receptor 2'
p9696
asS'cg04163475'
p9697
(lp9698
g9697
aS'6'
aS'30069065'
p9699
aS'TRIM31'
p9700
aS'Intergenic'
p9701
aS'11802'
p9702
aS'tripartite motif containing 31'
p9703
asS'cg10465465'
p9704
(lp9705
g9704
aS'16'
p9706
aS'12050254'
p9707
aS'TNFRSF17'
p9708
aS'Intergenic'
p9709
aS'-8710'
p9710
aS'tumor necrosis factor receptor superfamily, member 17'
p9711
asS'cg15633981'
p9712
(lp9713
g9712
aS'6'
aS'33281768'
p9714
aS'TAPBP'
p9715
aS'TTS (NM_005453)'
p9716
aS'396'
p9717
aS'TAP binding protein (tapasin)'
p9718
asS'cg03997970'
p9719
(lp9720
g9719
aS'3'
aS'42920406'
p9721
aS'CYP8B1'
p9722
aS'Intergenic'
p9723
aS'-2773'
p9724
aS'cytochrome P450, family 8, subfamily B, polypeptide 1'
p9725
asS'cg13919111'
p9726
(lp9727
g9726
aS'11'
p9728
aS'130713029'
p9729
aS'SNX19'
p9730
aS'Intergenic'
p9731
aS'73353'
p9732
aS'sorting nexin 19'
p9733
asS'cg01502208'
p9734
(lp9735
g9734
aS'2'
aS'54855588'
p9736
aS'SPTBN1'
p9737
aS'intron (NM_178313, intron 12 of 30)'
p9738
aS'70057'
p9739
aS'spectrin, beta, non-erythrocytic 1'
p9740
asS'cg22060611'
p9741
(lp9742
g9741
aS'5'
aS'139227610'
p9743
aS'PSD2'
p9744
aS'exon (NM_013982, exon 11 of 11)'
p9745
aS'52204'
p9746
aS'pleckstrin and Sec7 domain containing 2'
p9747
asS'ch.10.80061816F'
p9748
(lp9749
g9748
aS'10'
p9750
aS'80391810'
p9751
aS'LINC00595'
p9752
aS'Intergenic'
p9753
aS'364725'
p9754
aS'long intergenic non-protein coding RNA 595'
p9755
asS'cg13659928'
p9756
(lp9757
g9756
aS'17'
p9758
aS'77041687'
p9759
aS'C1QTNF1'
p9760
aS'intron (NM_153372, intron 2 of 3)'
p9761
aS'11306'
p9762
aS'C1q and tumor necrosis factor related protein 1'
p9763
asS'cg01554357'
p9764
(lp9765
g9764
aS'1'
aS'164750454'
p9766
aS'LOC100505795'
p9767
aS'intron (NM_002585, intron 2 of 8)'
p9768
aS'-6576'
p9769
aS'uncharacterized LOC100505795'
p9770
asS'cg13940240'
p9771
(lp9772
g9771
aS'18'
p9773
aS'77663141'
p9774
aS'KCNG2'
p9775
aS"3' UTR (NM_001146343, exon 4 of 4)"
p9776
aS'39473'
p9777
aS'potassium voltage-gated channel, subfamily G, member 2'
p9778
asS'cg25636068'
p9779
(lp9780
g9779
aS'6'
aS'168089213'
p9781
aS'C6orf123'
p9782
aS'Intergenic'
p9783
aS'108326'
p9784
aS'chromosome 6 open reading frame 123'
p9785
asS'cg12200950'
p9786
(lp9787
g9786
aS'19'
p9788
aS'34174777'
p9789
aS'CHST8'
p9790
aS'promoter-TSS (NM_022467)'
p9791
aS'-657'
p9792
aS'carbohydrate (N-acetylgalactosamine 4-0) sulfotransferase 8'
p9793
asS'cg11696861'
p9794
(lp9795
g9794
aS'19'
p9796
aS'6739997'
p9797
aS'TRIP10'
p9798
aS'intron (NM_004240, intron 1 of 13)'
p9799
aS'290'
p9800
aS'thyroid hormone receptor interactor 10'
p9801
asS'cg03603542'
p9802
(lp9803
g9802
aS'3'
aS'192606870'
p9804
aS'MB21D2'
p9805
aS'intron (NM_178496, intron 1 of 1)'
p9806
aS'29080'
p9807
aS'Mab-21 domain containing 2'
p9808
asS'cg15174783'
p9809
(lp9810
g9809
aS'3'
aS'9518923'
p9811
aS'LHFPL4'
p9812
aS"3' UTR (NM_001080517, exon 23 of 23)"
p9813
aS'76563'
p9814
aS'lipoma HMGIC fusion partner-like 4'
p9815
asS'cg13815971'
p9816
(lp9817
g9816
aS'3'
aS'162317560'
p9818
aS'CT64'
p9819
aS'Intergenic'
p9820
aS'703529'
p9821
aS'cancer/testis antigen 64 (non-protein coding)'
p9822
asS'cg06185869'
p9823
(lp9824
g9823
aS'16'
p9825
aS'89786969'
p9826
aS'ZNF276'
p9827
aS'promoter-TSS (NM_001113525)'
p9828
aS'-424'
p9829
aS'zinc finger protein 276'
p9830
asS'cg05181025'
p9831
(lp9832
g9831
aS'6'
aS'33393662'
p9833
aS'SYNGAP1'
p9834
aS'exon (NM_006772, exon 3 of 19)'
p9835
aS'5815'
p9836
aS'synaptic Ras GTPase activating protein 1'
p9837
asS'cg16466203'
p9838
(lp9839
g9838
aS'12'
p9840
aS'100536668'
p9841
aS'UHRF1BP1L'
p9842
aS'promoter-TSS (NM_015054)'
p9843
aS'-26'
p9844
aS'UHRF1 binding protein 1-like'
p9845
asS'cg16326902'
p9846
(lp9847
g9846
aS'20'
p9848
aS'49253364'
p9849
aS'FAM65C'
p9850
aS'promoter-TSS (NM_080829)'
p9851
aS'62'
p9852
aS'family with sequence similarity 65, member C'
p9853
asS'cg19759454'
p9854
(lp9855
g9854
aS'14'
p9856
aS'103058807'
p9857
aS'RCOR1'
p9858
aS'promoter-TSS (NM_015156)'
p9859
aS'-189'
p9860
aS'REST corepressor 1'
p9861
asS'cg15470705'
p9862
(lp9863
g9862
aS'14'
p9864
aS'94639515'
p9865
aS'PPP4R4'
p9866
aS'Intergenic'
p9867
aS'-1134'
p9868
aS'protein phosphatase 4, regulatory subunit 4'
p9869
asS'cg09676788'
p9870
(lp9871
g9870
aS'X'
aS'105937158'
p9872
aS'RNF128'
p9873
aS'promoter-TSS (NM_024539)'
p9874
aS'90'
p9875
aS'ring finger protein 128, E3 ubiquitin protein ligase'
p9876
asS'cg08559317'
p9877
(lp9878
g9877
aS'6'
aS'168952719'
p9879
aS'SMOC2'
p9880
aS'intron (NM_001166412, intron 7 of 12)'
p9881
aS'110888'
p9882
aS'SPARC related modular calcium binding 2'
p9883
asS'cg24505341'
p9884
(lp9885
g9884
aS'3'
aS'62861544'
p9886
aS'CADPS'
p9887
aS'promoter-TSS (NM_183394)'
p9888
aS'-480'
p9889
aS'Ca++-dependent secretion activator'
p9890
asS'cg02874658'
p9891
(lp9892
g9891
aS'12'
p9893
aS'52265308'
p9894
aS'ANKRD33'
p9895
aS'Intergenic'
p9896
aS'-16485'
p9897
aS'ankyrin repeat domain 33'
p9898
asS'cg03453764'
p9899
(lp9900
g9899
aS'16'
p9901
aS'2918704'
p9902
aS'PRSS22'
p9903
aS'Intergenic'
p9904
aS'-10533'
p9905
aS'protease, serine, 22'
p9906
asS'cg19199266'
p9907
(lp9908
g9907
aS'17'
p9909
aS'43714888'
p9910
aS'CRHR1-IT1'
p9911
aS'non-coding (NR_026680, exon 4 of 4).2'
p9912
aS'-1453'
p9913
aS'CRHR1 intronic transcript 1 (non-protein coding)'
p9914
asS'cg03645571'
p9915
(lp9916
g9915
aS'16'
p9917
aS'23724943'
p9918
aS'ERN2'
p9919
aS'promoter-TSS (NM_033266)'
p9920
aS'-122'
p9921
aS'endoplasmic reticulum to nucleus signaling 2'
p9922
asS'cg19819912'
p9923
(lp9924
g9923
aS'1'
aS'3621015'
p9925
aS'TP73'
p9926
aS'intron (NM_001204192, intron 1 of 11)'
p9927
aS'6405'
p9928
aS'tumor protein p73'
p9929
asS'cg27227786'
p9930
(lp9931
g9930
aS'17'
p9932
aS'54911265'
p9933
aS'C17orf67'
p9934
aS'promoter-TSS (NM_003647)'
p9935
aS'-9'
p9936
aS'chromosome 17 open reading frame 67'
p9937
asS'cg19469742'
p9938
(lp9939
g9938
aS'19'
p9940
aS'59024899'
p9941
aS'SLC27A5'
p9942
aS'TTS (NM_032792)'
p9943
aS'-1467'
p9944
aS'solute carrier family 27 (fatty acid transporter), member 5'
p9945
asS'cg08825286'
p9946
(lp9947
g9946
aS'4'
aS'10089919'
p9948
aS'MIR3138'
p9949
aS'exon (NM_005112, exon 4 of 12)'
p9950
aS'-9603'
p9951
aS'microRNA 3138'
p9952
asS'cg22685299'
p9953
(lp9954
g9953
aS'7'
aS'105958755'
p9955
aS'NAMPT'
p9956
aS'Intergenic'
p9957
aS'-33117'
p9958
aS'nicotinamide phosphoribosyltransferase'
p9959
asS'cg10125195'
p9960
(lp9961
g9960
aS'12'
p9962
aS'55028545'
p9963
aS'LACRT'
p9964
aS'intron (NM_033277, intron 1 of 4)'
p9965
aS'118'
p9966
aS'lacritin'
p9967
asS'cg21927637'
p9968
(lp9969
g9968
aS'8'
aS'48746197'
p9970
aS'CEBPD'
p9971
aS'intron (NM_006904, intron 59 of 85)'
p9972
aS'-95471'
p9973
aS'CCAAT/enhancer binding protein (C/EBP), delta'
p9974
asS'cg10125193'
p9975
(lp9976
g9975
aS'16'
p9977
aS'2347837'
p9978
aS'MIR4717'
p9979
aS'exon (NM_001089, exon 16 of 33)'
p9980
aS'23216'
p9981
aS'microRNA 4717'
p9982
asS'cg12399350'
p9983
(lp9984
g9983
aS'1'
aS'53828495'
p9985
aS'LRP8'
p9986
aS'Intergenic'
p9987
aS'-34674'
p9988
aS'low density lipoprotein receptor-related protein 8, apolipoprotein e receptor'
p9989
asS'cg27097923'
p9990
(lp9991
g9990
aS'6'
aS'83071433'
p9992
aS'TPBG'
p9993
aS'Intergenic'
p9994
aS'-1490'
p9995
aS'trophoblast glycoprotein'
p9996
asS'cg08703595'
p9997
(lp9998
g9997
aS'7'
aS'35734160'
p9999
aS'HERPUD2'
p10000
aS"5' UTR (NM_022373, exon 2 of 9)"
p10001
aS'612'
p10002
aS'HERPUD family member 2'
p10003
asS'cg14096569'
p10004
(lp10005
g10004
aS'6'
aS'33283064'
p10006
aS'TAPBP'
p10007
aS'promoter-TSS (NM_172209).2'
p10008
aS'-900'
p10009
aS'TAP binding protein (tapasin)'
p10010
asS'cg14726637'
p10011
(lp10012
g10011
aS'1'
aS'207669308'
p10013
aS'CR1'
p10014
aS'promoter-TSS (NM_000573)'
p10015
aS'-165'
p10016
aS'complement component (3b/4b) receptor 1 (Knops blood group)'
p10017
asS'cg27313403'
p10018
(lp10019
g10018
aS'22'
p10020
aS'43010441'
p10021
aS'POLDIP3'
p10022
aS'promoter-TSS (NR_029422)'
p10023
aS'521'
p10024
aS'polymerase (DNA-directed), delta interacting protein 3'
p10025
asS'cg23026211'
p10026
(lp10027
g10026
aS'1'
aS'154378330'
p10028
aS'IL6R'
p10029
aS'intron (NM_181359, intron 1 of 8)'
p10030
aS'661'
p10031
aS'interleukin 6 receptor'
p10032
asS'cg07655761'
p10033
(lp10034
g10033
aS'16'
p10035
aS'53164875'
p10036
aS'CHD9'
p10037
aS'intron (NM_025134, intron 1 of 38)'
p10038
aS'75930'
p10039
aS'chromodomain helicase DNA binding protein 9'
p10040
asS'cg20250988'
p10041
(lp10042
g10041
aS'20'
p10043
aS'59965726'
p10044
aS'CDH4'
p10045
aS'intron (NM_001794, intron 2 of 15)'
p10046
aS'-108751'
p10047
aS'cadherin 4, type 1, R-cadherin (retinal)'
p10048
asS'cg20607764'
p10049
(lp10050
g10049
aS'19'
p10051
aS'44506953'
p10052
aS'ZNF230'
p10053
aS'promoter-TSS (NM_006300)'
p10054
aS'-124'
p10055
aS'zinc finger protein 230'
p10056
asS'cg12248672'
p10057
(lp10058
g10057
aS'7'
aS'63152783'
p10059
aS'MIR4283-2'
p10060
aS'Intergenic'
p10061
aS'71315'
p10062
aS'microRNA 4283-2'
p10063
asS'cg17899476'
p10064
(lp10065
g10064
aS'19'
p10066
aS'39967276'
p10067
aS'TIMM50'
p10068
aS'TTS (NM_001130824)'
p10069
aS'-3776'
p10070
aS'translocase of inner mitochondrial membrane 50 homolog (S. cerevisiae)'
p10071
asS'cg02329886'
p10072
(lp10073
g10072
aS'15'
p10074
aS'50557917'
p10075
aS'HDC'
p10076
aS"5' UTR (NM_002112, exon 1 of 12)"
p10077
aS'245'
p10078
aS'histidine decarboxylase'
p10079
asS'cg20250981'
p10080
(lp10081
g10080
aS'11'
p10082
aS'2890644'
p10083
aS'KCNQ1DN'
p10084
aS'promoter-TSS (NR_024627)'
p10085
aS'-619'
p10086
aS'KCNQ1 downstream neighbor (non-protein coding)'
p10087
asS'cg00739593'
p10088
(lp10089
g10088
aS'10'
p10090
aS'116164714'
p10091
aS'AFAP1L2'
p10092
aS'promoter-TSS (NM_032550)'
p10093
aS'-199'
p10094
aS'actin filament associated protein 1-like 2'
p10095
asS'cg02505042'
p10096
(lp10097
g10096
aS'7'
aS'537175'
p10098
aS'PDGFA'
p10099
aS"3' UTR (NM_033023, exon 6 of 6)"
p10100
aS'22306'
p10101
aS'platelet-derived growth factor alpha polypeptide'
p10102
asS'cg23092576'
p10103
(lp10104
g10103
aS'1'
aS'21672253'
p10105
aS'ECE1'
p10106
aS'promoter-TSS (NM_001113348)'
p10107
aS'-219'
p10108
aS'endothelin converting enzyme 1'
p10109
asS'cg11028872'
p10110
(lp10111
g10110
aS'2'
aS'204486921'
p10112
aS'CD28'
p10113
aS'Intergenic'
p10114
aS'-84277'
p10115
aS'CD28 molecule'
p10116
asS'cg14911472'
p10117
(lp10118
g10117
aS'6'
aS'131949010'
p10119
aS'MED23'
p10120
aS'intron (NM_001270522, intron 1 of 29)'
p10121
aS'369'
p10122
aS'mediator complex subunit 23'
p10123
asS'cg12154538'
p10124
(lp10125
g10124
aS'12'
p10126
aS'124873673'
p10127
aS'FAM101A'
p10128
aS'intron (NM_001206654, intron 18 of 47)'
p10129
aS'99963'
p10130
aS'family with sequence similarity 101, member A'
p10131
asS'cg07305723'
p10132
(lp10133
g10132
aS'20'
p10134
aS'61459078'
p10135
aS'COL9A3'
p10136
aS'intron (NM_001853, intron 16 of 31)'
p10137
aS'10664'
p10138
aS'collagen, type IX, alpha 3'
p10139
asS'cg20805999'
p10140
(lp10141
g10140
aS'4'
aS'119606266'
p10142
aS'METTL14'
p10143
aS'promoter-TSS (NM_020961)'
p10144
aS'-308'
p10145
aS'methyltransferase like 14'
p10146
asS'cg02021817'
p10147
(lp10148
g10147
aS'16'
p10149
aS'53468150'
p10150
aS'RBL2'
p10151
aS'promoter-TSS (NM_005611)'
p10152
aS'-201'
p10153
aS'retinoblastoma-like 2 (p130)'
p10154
asS'cg21884231'
p10155
(lp10156
g10155
aS'3'
aS'170303721'
p10157
aS'SLC7A14'
p10158
aS"5' UTR (NM_020949, exon 1 of 8)"
p10159
aS'142'
p10160
aS'solute carrier family 7 (orphan transporter), member 14'
p10161
asS'cg14742970'
p10162
(lp10163
g10162
aS'11'
p10164
aS'94731560'
p10165
aS'KDM4D'
p10166
aS'exon (NM_018039, exon 3 of 3)'
p10167
aS'24715'
p10168
aS'lysine (K)-specific demethylase 4D'
p10169
asS'cg20893898'
p10170
(lp10171
g10170
aS'20'
p10172
aS'31822877'
p10173
aS'BPIFA1'
p10174
aS'promoter-TSS (NM_016583)'
p10175
aS'-925'
p10176
aS'BPI fold containing family A, member 1'
p10177
asS'cg22823038'
p10178
(lp10179
g10178
aS'7'
aS'99609831'
p10180
aS'ZKSCAN1'
p10181
aS'Intergenic'
p10182
aS'-3388'
p10183
aS'zinc finger with KRAB and SCAN domains 1'
p10184
asS'cg22655582'
p10185
(lp10186
g10185
aS'X'
aS'149822475'
p10187
aS'MTMR1'
p10188
aS'intron (NM_000252, intron 10 of 14)'
p10189
aS'-39394'
p10190
aS'myotubularin related protein 1'
p10191
asS'cg07568418'
p10192
(lp10193
g10192
aS'1'
aS'24194974'
p10194
aS'FUCA1'
p10195
aS'promoter-TSS (NM_000147)'
p10196
aS'-115'
p10197
aS'fucosidase, alpha-L- 1, tissue'
p10198
asS'cg15347156'
p10199
(lp10200
g10199
aS'10'
p10201
aS'88702795'
p10202
aS'MMRN2'
p10203
aS'exon (NM_024756, exon 6 of 7)'
p10204
aS'14630'
p10205
aS'multimerin 2'
p10206
asS'cg23401210'
p10207
(lp10208
g10207
aS'19'
p10209
aS'57630628'
p10210
aS'USP29'
p10211
aS'promoter-TSS (NM_020903)'
p10212
aS'-881'
p10213
aS'ubiquitin specific peptidase 29'
p10214
asS'cg08182975'
p10215
(lp10216
g10215
aS'2'
aS'7164527'
p10217
aS'RNF144A-AS1'
p10218
aS'exon (NM_014746, exon 7 of 9)'
p10219
aS'-105714'
p10220
aS'RNF144A antisense RNA 1'
p10221
asS'cg19851038'
p10222
(lp10223
g10222
aS'2'
aS'86790415'
p10224
aS'CHMP3'
p10225
aS'intron (NM_001198954, intron 3 of 7)'
p10226
aS'205'
p10227
aS'charged multivesicular body protein 3'
p10228
asS'cg12071073'
p10229
(lp10230
g10229
aS'13'
p10231
aS'52436281'
p10232
aS'CCDC70'
p10233
aS"5' UTR (NM_031290, exon 1 of 2)"
p10234
aS'164'
p10235
aS'coiled-coil domain containing 70'
p10236
asS'cg02856768'
p10237
(lp10238
g10237
aS'12'
p10239
aS'94385202'
p10240
aS'PLXNC1'
p10241
aS'Intergenic'
p10242
aS'-157297'
p10243
aS'plexin C1'
p10244
asS'cg14935343'
p10245
(lp10246
g10245
aS'6'
aS'41909710'
p10247
aS'CCND3'
p10248
aS'promoter-TSS (NM_001760)'
p10249
aS'-158'
p10250
aS'cyclin D3'
p10251
asS'cg26073959'
p10252
(lp10253
g10252
aS'22'
p10254
aS'50171827'
p10255
aS'LOC90834'
p10256
aS'non-coding (NR_026993, exon 1 of 1)'
p10257
aS'2131'
p10258
aS'uncharacterized protein BC001742'
p10259
asS'cg12336960'
p10260
(lp10261
g10260
aS'3'
aS'191049285'
p10262
aS'UTS2B'
p10263
aS'promoter-TSS (NM_198152)'
p10264
aS'-960'
p10265
aS'urotensin 2B'
p10266
asS'cg26534460'
p10267
(lp10268
g10267
aS'2'
aS'215896959'
p10269
aS'ABCA12'
p10270
aS'promoter-TSS (NM_015657)'
p10271
aS'-149'
p10272
aS'ATP-binding cassette, sub-family A (ABC1), member 12'
p10273
asS'cg25363289'
p10274
(lp10275
g10274
aS'5'
aS'1409773'
p10276
aS'SLC6A3'
p10277
aS'intron (NM_001044, intron 10 of 14)'
p10278
aS'35770'
p10279
aS'solute carrier family 6 (neurotransmitter transporter, dopamine), member 3'
p10280
asS'cg05883713'
p10281
(lp10282
g10281
aS'14'
p10283
aS'23963992'
p10284
aS'THTPA'
p10285
aS'Intergenic'
p10286
aS'-16977'
p10287
aS'thiamine triphosphatase'
p10288
asS'cg09883255'
p10289
(lp10290
g10289
aS'4'
aS'1402852'
p10291
aS'CRIPAK'
p10292
aS'Intergenic'
p10293
aS'17512'
p10294
aS'cysteine-rich PAK1 inhibitor'
p10295
asS'cg25349939'
p10296
(lp10297
g10296
aS'2'
aS'144855085'
p10298
aS'GTDC1'
p10299
aS'intron (NM_001006636, intron 6 of 11)'
p10300
aS'139821'
p10301
aS'glycosyltransferase-like domain containing 1'
p10302
asS'cg00736819'
p10303
(lp10304
g10303
aS'19'
p10305
aS'3871003'
p10306
aS'ZFR2'
p10307
aS'Intergenic'
p10308
aS'-1976'
p10309
aS'zinc finger RNA binding protein 2'
p10310
asS'cg20281264'
p10311
(lp10312
g10311
aS'2'
aS'25896729'
p10313
aS'DTNB'
p10314
aS'promoter-TSS (NM_021907)'
p10315
aS'-213'
p10316
aS'dystrobrevin, beta'
p10317
asS'cg19318095'
p10318
(lp10319
g10318
aS'19'
p10320
aS'53496835'
p10321
aS'ZNF702P'
p10322
aS'promoter-TSS (NR_003578)'
p10323
aS'-51'
p10324
aS'zinc finger protein 702, pseudogene'
p10325
asS'cg22186853'
p10326
(lp10327
g10326
aS'19'
p10328
aS'57946589'
p10329
aS'ZNF749'
p10330
aS'promoter-TSS (NM_001023561)'
p10331
aS'-104'
p10332
aS'zinc finger protein 749'
p10333
asS'cg25020591'
p10334
(lp10335
g10334
aS'14'
p10336
aS'101351697'
p10337
aS'RTL1'
p10338
aS'promoter-TSS (NM_001134888)'
p10339
aS'-513'
p10340
aS'retrotransposon-like 1'
p10341
asS'cg00610228'
p10342
(lp10343
g10342
aS'6'
aS'35695934'
p10344
aS'FKBP5'
p10345
aS'intron (NR_027117, intron 9 of 9)'
p10346
aS'426'
p10347
aS'FK506 binding protein 5'
p10348
asS'cg04403423'
p10349
(lp10350
g10349
aS'1'
aS'116917619'
p10351
aS'ATP1A1'
p10352
aS'intron (NM_001160233, intron 1 of 22)'
p10353
aS'1130'
p10354
aS'ATPase, Na+/K+ transporting, alpha 1 polypeptide'
p10355
asS'cg03916227'
p10356
(lp10357
g10356
aS'14'
p10358
aS'31676815'
p10359
aS'HECTD1'
p10360
aS'promoter-TSS (NM_015382)'
p10361
aS'-126'
p10362
aS'HECT domain containing E3 ubiquitin protein ligase 1'
p10363
asS'cg09785099'
p10364
(lp10365
g10364
aS'15'
p10366
aS'65904008'
p10367
aS'VWA9'
p10368
aS'promoter-TSS (NR_045901)'
p10369
aS'-381'
p10370
aS'von Willebrand factor A domain containing 9'
p10371
asS'cg03916225'
p10372
(lp10373
g10372
aS'1'
aS'111768837'
p10374
aS'CHI3L2'
p10375
aS'Intergenic'
p10376
aS'-1444'
p10377
aS'chitinase 3-like 2'
p10378
asS'cg05171921'
p10379
(lp10380
g10379
aS'7'
aS'157917118'
p10381
aS'LOC100506585'
p10382
aS'intron (NM_130842, intron 8 of 21)'
p10383
aS'269841'
p10384
aS'uncharacterized LOC100506585'
p10385
asS'cg15447971'
p10386
(lp10387
g10386
aS'8'
aS'121270185'
p10388
aS'COL14A1'
p10389
aS'intron (NM_021110, intron 23 of 47)'
p10390
aS'132838'
p10391
aS'collagen, type XIV, alpha 1'
p10392
asS'cg15732812'
p10393
(lp10394
g10393
aS'1'
aS'206808946'
p10395
aS'DYRK3'
p10396
aS'promoter-TSS (NM_003582)'
p10397
aS'65'
p10398
aS'dual-specificity tyrosine-(Y)-phosphorylation regulated kinase 3'
p10399
asS'cg06903325'
p10400
(lp10401
g10400
aS'13'
p10402
aS'114305448'
p10403
aS'ATP4B'
p10404
aS'intron (NM_000705, intron 5 of 6)'
p10405
aS'7065'
p10406
aS'ATPase, H+/K+ exchanging, beta polypeptide'
p10407
asS'cg00894440'
p10408
(lp10409
g10408
aS'12'
p10410
aS'125348579'
p10411
aS'SCARB1'
p10412
aS'promoter-TSS (NM_005505)'
p10413
aS'-60'
p10414
aS'scavenger receptor class B, member 1'
p10415
asS'cg24980551'
p10416
(lp10417
g10416
aS'11'
p10418
aS'64599054'
p10419
aS'CDC42BPG'
p10420
aS'exon (NM_017525, exon 28 of 37)'
p10421
aS'12987'
p10422
aS'CDC42 binding protein kinase gamma (DMPK-like)'
p10423
asS'cg15416329'
p10424
(lp10425
g10424
aS'14'
p10426
aS'74706016'
p10427
aS'VSX2'
p10428
aS'promoter-TSS (NM_182894)'
p10429
aS'-159'
p10430
aS'visual system homeobox 2'
p10431
asS'cg10451940'
p10432
(lp10433
g10432
aS'16'
p10434
aS'1480992'
p10435
aS'C16orf91'
p10436
aS'Intergenic'
p10437
aS'-10191'
p10438
aS'chromosome 16 open reading frame 91'
p10439
asS'cg15676735'
p10440
(lp10441
g10440
aS'11'
p10442
aS'62521955'
p10443
aS'ZBTB3'
p10444
aS'promoter-TSS (NM_024784)'
p10445
aS'-299'
p10446
aS'zinc finger and BTB domain containing 3'
p10447
asS'cg08130643'
p10448
(lp10449
g10448
aS'3'
aS'134204850'
p10450
aS'ANAPC13'
p10451
aS'promoter-TSS (NM_001242375)'
p10452
aS'13'
p10453
aS'anaphase promoting complex subunit 13'
p10454
asS'cg00894449'
p10455
(lp10456
g10455
aS'1'
aS'8280499'
p10457
aS'SLC45A1'
p10458
aS'Intergenic'
p10459
aS'-103891'
p10460
aS'solute carrier family 45, member 1'
p10461
asS'cg21391133'
p10462
(lp10463
g10462
aS'20'
p10464
aS'61939677'
p10465
aS'COL20A1'
p10466
aS'intron (NM_020882, intron 7 of 35)'
p10467
aS'15139'
p10468
aS'collagen, type XX, alpha 1'
p10469
asS'cg12385729'
p10470
(lp10471
g10470
aS'1'
aS'9243679'
p10472
aS'MIR34A'
p10473
aS'Intergenic'
p10474
aS'-31843'
p10475
aS'microRNA 34a'
p10476
asS'cg21559117'
p10477
(lp10478
g10477
aS'18'
p10479
aS'18511418'
p10480
aS'ROCK1'
p10481
aS'Intergenic'
p10482
aS'180394'
p10483
aS'Rho-associated, coiled-coil containing protein kinase 1'
p10484
asS'cg08064720'
p10485
(lp10486
g10485
aS'7'
aS'152131894'
p10487
aS'MLL3'
p10488
aS'intron (NM_170606, intron 1 of 58)'
p10489
aS'1196'
p10490
aS'myeloid/lymphoid or mixed-lineage leukemia 3'
p10491
asS'cg13896204'
p10492
(lp10493
g10492
aS'6'
aS'32729442'
p10494
aS'HLA-DQB2'
p10495
aS'exon (NM_001198858, exon 2 of 5)'
p10496
aS'1888'
p10497
aS'major histocompatibility complex, class II, DQ beta 2'
p10498
asS'cg05090759'
p10499
(lp10500
g10499
aS'2'
aS'165812146'
p10501
aS'SLC38A11'
p10502
aS'promoter-TSS (NM_173512)'
p10503
aS'-111'
p10504
aS'solute carrier family 38, member 11'
p10505
asS'cg08161138'
p10506
(lp10507
g10506
aS'2'
aS'25668531'
p10508
aS'DNMT3A'
p10509
aS'intron (NM_001256303, intron 12 of 19)'
p10510
aS'-103072'
p10511
aS'DNA (cytosine-5-)-methyltransferase 3 alpha'
p10512
asS'cg17771737'
p10513
(lp10514
g10513
aS'19'
p10515
aS'20150505'
p10516
aS'ZNF682'
p10517
aS'promoter-TSS (NM_033196)'
p10518
aS'-228'
p10519
aS'zinc finger protein 682'
p10520
asS'cg20442722'
p10521
(lp10522
g10521
aS'8'
aS'12571595'
p10523
aS'MIR3926-2'
p10524
aS'Intergenic'
p10525
aS'-13151'
p10526
aS'microRNA 3926-2'
p10527
asS'cg13997788'
p10528
(lp10529
g10528
aS'2'
aS'46593223'
p10530
aS'EPAS1'
p10531
aS'intron (NM_001430, intron 6 of 15)'
p10532
aS'68682'
p10533
aS'endothelial PAS domain protein 1'
p10534
asS'cg03416085'
p10535
(lp10536
g10535
aS'5'
aS'6583103'
p10537
aS'LOC255167'
p10538
aS'promoter-TSS (NR_024424)'
p10539
aS'-307'
p10540
aS'uncharacterized LOC255167'
p10541
asS'cg05902801'
p10542
(lp10543
g10542
aS'12'
p10544
aS'111731104'
p10545
aS'FAM109A'
p10546
aS'intron (NM_015267, intron 5 of 21)'
p10547
aS'75821'
p10548
aS'family with sequence similarity 109, member A'
p10549
asS'cg14328907'
p10550
(lp10551
g10550
aS'9'
aS'125590265'
p10552
aS'PDCL'
p10553
aS'intron (NM_005388, intron 1 of 3)'
p10554
aS'670'
p10555
aS'phosducin-like'
p10556
asS'cg17504765'
p10557
(lp10558
g10557
aS'4'
aS'96300958'
p10559
aS'UNC5C'
p10560
aS'intron (NM_003728, intron 1 of 15)'
p10561
aS'169403'
p10562
aS'unc-5 homolog C (C. elegans)'
p10563
asS'cg06261052'
p10564
(lp10565
g10564
aS'10'
p10566
aS'13545875'
p10567
aS'BEND7'
p10568
aS'promoter-TSS (NM_152751)'
p10569
aS'-899'
p10570
aS'BEN domain containing 7'
p10571
asS'cg17268483'
p10572
(lp10573
g10572
aS'15'
p10574
aS'50477521'
p10575
aS'SLC27A2'
p10576
aS'intron (NM_003645, intron 1 of 9)'
p10577
aS'3128'
p10578
aS'solute carrier family 27 (fatty acid transporter), member 2'
p10579
asS'cg14187877'
p10580
(lp10581
g10580
aS'4'
aS'16679554'
p10582
aS'MIR548AX'
p10583
aS'intron (NM_001130834, intron 2 of 8)'
p10584
aS'-55900'
p10585
aS'microRNA 548ax'
p10586
asS'cg06540908'
p10587
(lp10588
g10587
aS'11'
p10589
aS'3448593'
p10590
aS'OR7E12P'
p10591
aS'Intergenic'
p10592
aS'-35448'
p10593
aS'olfactory receptor, family 7, subfamily E, member 12 pseudogene'
p10594
asS'cg25323888'
p10595
(lp10596
g10595
aS'6'
aS'11933336'
p10597
aS'HIVEP1'
p10598
aS'Intergenic'
p10599
aS'-79388'
p10600
aS'human immunodeficiency virus type I enhancer binding protein 1'
p10601
asS'cg08787802'
p10602
(lp10603
g10602
aS'6'
aS'7983265'
p10604
aS'PIP5K1P1'
p10605
aS'intron (NR_037616, intron 4 of 12)'
p10606
aS'-3070'
p10607
aS'phosphatidylinositol-4-phosphate 5-kinase, type I, pseudogene 1'
p10608
asS'cg14472148'
p10609
(lp10610
g10609
aS'9'
aS'32573691'
p10611
aS'NDUFB6'
p10612
aS'promoter-TSS (NM_001199987)'
p10613
aS'-509'
p10614
aS'NADH dehydrogenase (ubiquinone) 1 beta subcomplex, 6, 17kDa'
p10615
asS'cg10229453'
p10616
(lp10617
g10616
aS'12'
p10618
aS'68142120'
p10619
aS'DYRK2'
p10620
aS'Intergenic'
p10621
aS'99608'
p10622
aS'dual-specificity tyrosine-(Y)-phosphorylation regulated kinase 2'
p10623
asS'cg06641285'
p10624
(lp10625
g10624
aS'17'
p10626
aS'76921829'
p10627
aS'TIMP2'
p10628
aS'promoter-TSS (NM_003255)'
p10629
aS'-357'
p10630
aS'TIMP metallopeptidase inhibitor 2'
p10631
asS'cg08603083'
p10632
(lp10633
g10632
aS'7'
aS'73867927'
p10634
aS'GTF2IRD1'
p10635
aS'promoter-TSS (NM_005685)'
p10636
aS'-193'
p10637
aS'GTF2I repeat domain containing 1'
p10638
asS'cg08882650'
p10639
(lp10640
g10639
aS'1'
aS'167691462'
p10641
aS'MPZL1'
p10642
aS'exon (NM_024569, exon 1 of 5)'
p10643
aS'275'
p10644
aS'myelin protein zero-like 1'
p10645
asS'cg01572940'
p10646
(lp10647
g10646
aS'2'
aS'45398381'
p10648
aS'UNQ6975'
p10649
aS'Intergenic'
p10650
aS'83699'
p10651
aS'putative uncharacterized protein UNQ6975/PRO21958'
p10652
asS'cg01021488'
p10653
(lp10654
g10653
aS'15'
p10655
aS'99395581'
p10656
aS'MIR4714'
p10657
aS'intron (NM_000875, intron 2 of 20)'
p10658
aS'67926'
p10659
aS'microRNA 4714'
p10660
asS'cg25155053'
p10661
(lp10662
g10661
aS'12'
p10663
aS'8596201'
p10664
aS'CLEC6A'
p10665
aS'Intergenic'
p10666
aS'-12390'
p10667
aS'C-type lectin domain family 6, member A'
p10668
asS'cg17450004'
p10669
(lp10670
g10669
aS'12'
p10671
aS'31370930'
p10672
aS'FLJ13224'
p10673
aS'Intergenic'
p10674
aS'-106320'
p10675
aS'uncharacterized LOC79857'
p10676
asS'cg13166098'
p10677
(lp10678
g10677
aS'14'
p10679
aS'75313044'
p10680
aS'PROX2'
p10681
aS'Intergenic'
p10682
aS'17493'
p10683
aS'prospero homeobox 2'
p10684
asS'cg01021485'
p10685
(lp10686
g10685
aS'15'
p10687
aS'64648224'
p10688
aS'CSNK1G1'
p10689
aS"5' UTR (NM_022048, exon 1 of 12)"
p10690
aS'218'
p10691
aS'casein kinase 1, gamma 1'
p10692
asS'cg01021487'
p10693
(lp10694
g10693
aS'6'
aS'119298429'
p10695
aS'MCM9'
p10696
aS'intron (NM_024581, intron 11 of 17)'
p10697
aS'-42102'
p10698
aS'minichromosome maintenance complex component 9'
p10699
asS'cg03891302'
p10700
(lp10701
g10700
aS'6'
aS'13248958'
p10702
aS'LOC100130357'
p10703
aS'intron (NM_001242648, intron 10 of 14)'
p10704
aS'46860'
p10705
aS'uncharacterized LOC100130357'
p10706
asS'cg21824902'
p10707
(lp10708
g10707
aS'1'
aS'27560832'
p10709
aS'WDTC1'
p10710
aS'promoter-TSS (NM_001276252)'
p10711
aS'-175'
p10712
aS'WD and tetratricopeptide repeats 1'
p10713
asS'cg01021483'
p10714
(lp10715
g10714
aS'22'
p10716
aS'35820284'
p10717
aS'MCM5'
p10718
aS"3' UTR (NM_006739, exon 17 of 17)"
p10719
aS'24168'
p10720
aS'minichromosome maintenance complex component 5'
p10721
asS'cg21533262'
p10722
(lp10723
g10722
aS'7'
aS'107110551'
p10724
aS'GPR22'
p10725
aS'promoter-TSS (NM_005295)'
p10726
aS'49'
p10727
aS'G protein-coupled receptor 22'
p10728
asS'cg00912746'
p10729
(lp10730
g10729
aS'1'
aS'33350709'
p10731
aS'HPCA'
p10732
aS'Intergenic'
p10733
aS'-1389'
p10734
aS'hippocalcin'
p10735
asS'cg27200190'
p10736
(lp10737
g10736
aS'17'
p10738
aS'35766714'
p10739
aS'ACACA'
p10740
aS'promoter-TSS (NM_133439)'
p10741
aS'188'
p10742
aS'acetyl-CoA carboxylase alpha'
p10743
asS'cg12492885'
p10744
(lp10745
g10744
aS'22'
p10746
aS'24890814'
p10747
aS'ADORA2A-AS1'
p10748
aS'promoter-TSS (NR_028484)'
p10749
aS'-31'
p10750
aS'ADORA2A antisense RNA 1'
p10751
asS'cg16108253'
p10752
(lp10753
g10752
aS'15'
p10754
aS'34659687'
p10755
aS'LPCAT4'
p10756
aS'promoter-TSS (NM_153613)'
p10757
aS'-292'
p10758
aS'lysophosphatidylcholine acyltransferase 4'
p10759
asS'cg21861953'
p10760
(lp10761
g10760
aS'13'
p10762
aS'29158391'
p10763
aS'POMP'
p10764
aS'Intergenic'
p10765
aS'-74750'
p10766
aS'proteasome maturation protein'
p10767
asS'cg10702170'
p10768
(lp10769
g10768
aS'19'
p10770
aS'58360436'
p10771
aS'ZNF587'
p10772
aS'promoter-TSS (NM_001204817)'
p10773
aS'-745'
p10774
aS'zinc finger protein 587'
p10775
asS'cg09569536'
p10776
(lp10777
g10776
aS'12'
p10778
aS'8849911'
p10779
aS'RIMKLB'
p10780
aS'promoter-TSS (NM_020734)'
p10781
aS'-607'
p10782
aS'ribosomal modification protein rimK-like family member B'
p10783
asS'cg12345456'
p10784
(lp10785
g10784
aS'8'
aS'9911630'
p10786
aS'MSRA'
p10787
aS'promoter-TSS (NM_012331)'
p10788
aS'-200'
p10789
aS'methionine sulfoxide reductase A'
p10790
asS'cg07550921'
p10791
(lp10792
g10791
aS'8'
aS'122651520'
p10793
aS'HAS2-AS1'
p10794
aS'promoter-TSS (NR_002835)'
p10795
aS'-66'
p10796
aS'HAS2 antisense RNA 1'
p10797
asS'cg05593775'
p10798
(lp10799
g10798
aS'10'
p10800
aS'102778743'
p10801
aS'PDZD7'
p10802
aS'exon (NM_024895, exon 8 of 10)'
p10803
aS'12171'
p10804
aS'PDZ domain containing 7'
p10805
asS'cg08699181'
p10806
(lp10807
g10806
aS'8'
aS'146176331'
p10808
aS'ZNF16'
p10809
aS'promoter-TSS (NM_006958)'
p10810
aS'-57'
p10811
aS'zinc finger protein 16'
p10812
asS'cg12609052'
p10813
(lp10814
g10813
aS'12'
p10815
aS'3335597'
p10816
aS'TSPAN9'
p10817
aS'intron (NM_006675, intron 3 of 8)'
p10818
aS'149076'
p10819
aS'tetraspanin 9'
p10820
asS'cg06753398'
p10821
(lp10822
g10821
aS'11'
p10823
aS'1862187'
p10824
aS'TNNI2'
p10825
aS'intron (NM_001145829, intron 5 of 6)'
p10826
aS'755'
p10827
aS'troponin I type 2 (skeletal, fast)'
p10828
asS'cg08945718'
p10829
(lp10830
g10829
aS'2'
aS'114428227'
p10831
aS'RABL2A'
p10832
aS'Intergenic'
p10833
aS'43410'
p10834
aS'RAB, member of RAS oncogene family-like 2A'
p10835
asS'cg19086110'
p10836
(lp10837
g10836
aS'7'
aS'20269648'
p10838
aS'MACC1'
p10839
aS'Intergenic'
p10840
aS'-12635'
p10841
aS'metastasis associated in colon cancer 1'
p10842
asS'cg11540838'
p10843
(lp10844
g10843
aS'7'
aS'44788257'
p10845
aS'ZMIZ2'
p10846
aS'promoter-TSS (NM_031449)'
p10847
aS'-273'
p10848
aS'zinc finger, MIZ-type containing 2'
p10849
asS'cg02152982'
p10850
(lp10851
g10850
aS'2'
aS'86667766'
p10852
aS'KDM3A'
p10853
aS'promoter-TSS (NM_018433)'
p10854
aS'-505'
p10855
aS'lysine (K)-specific demethylase 3A'
p10856
asS'cg15031780'
p10857
(lp10858
g10857
aS'1'
aS'10535585'
p10859
aS'PEX14'
p10860
aS'intron (NM_004565, intron 1 of 8)'
p10861
aS'582'
p10862
aS'peroxisomal biogenesis factor 14'
p10863
asS'cg14143887'
p10864
(lp10865
g10864
aS'9'
aS'102061988'
p10866
aS'NAMA'
p10867
aS'Intergenic'
p10868
aS'75551'
p10869
aS'non-protein coding RNA, associated with MAP kinase pathway and growth arrest'
p10870
asS'cg11865553'
p10871
(lp10872
g10871
aS'15'
p10873
aS'77376250'
p10874
aS'TSPAN3'
p10875
aS'Intergenic'
p10876
aS'-12680'
p10877
aS'tetraspanin 3'
p10878
asS'cg21017752'
p10879
(lp10880
g10879
aS'10'
p10881
aS'93393203'
p10882
aS'PPP1R3C'
p10883
aS'promoter-TSS (NM_005398)'
p10884
aS'-345'
p10885
aS'protein phosphatase 1, regulatory subunit 3C'
p10886
asS'cg26407641'
p10887
(lp10888
g10887
aS'18'
p10889
aS'67955870'
p10890
aS'SOCS6'
p10891
aS'promoter-TSS (NM_004232)'
p10892
aS'-267'
p10893
aS'suppressor of cytokine signaling 6'
p10894
asS'cg03360490'
p10895
(lp10896
g10895
aS'19'
p10897
aS'49622030'
p10898
aS'C19orf73'
p10899
aS'promoter-TSS (NM_003660)'
p10900
aS'367'
p10901
aS'chromosome 19 open reading frame 73'
p10902
asS'cg11965936'
p10903
(lp10904
g10903
aS'11'
p10905
aS'69811698'
p10906
aS'ANO1'
p10907
aS'Intergenic'
p10908
aS'-112710'
p10909
aS'anoctamin 1, calcium activated chloride channel'
p10910
asS'cg21946940'
p10911
(lp10912
g10911
aS'22'
p10913
aS'29784692'
p10914
aS'AP1B1'
p10915
aS'promoter-TSS (NM_001166019)'
p10916
aS'-120'
p10917
aS'adaptor-related protein complex 1, beta 1 subunit'
p10918
asS'cg14596623'
p10919
(lp10920
g10919
aS'2'
aS'175351897'
p10921
aS'GPR155'
p10922
aS'promoter-TSS (NM_001267051)'
p10923
aS'-81'
p10924
aS'G protein-coupled receptor 155'
p10925
asS'cg27015207'
p10926
(lp10927
g10926
aS'6'
aS'150067738'
p10928
aS'NUP43'
p10929
aS'promoter-TSS (NM_198887)'
p10930
aS'-50'
p10931
aS'nucleoporin 43kDa'
p10932
asS'cg13579672'
p10933
(lp10934
g10933
aS'19'
p10935
aS'55987993'
p10936
aS'ZNF628'
p10937
aS"5' UTR (NM_033113, exon 1 of 3)"
p10938
aS'294'
p10939
aS'zinc finger protein 628'
p10940
asS'cg10769531'
p10941
(lp10942
g10941
aS'7'
aS'110753971'
p10943
aS'LRRN3'
p10944
aS'intron (NM_001099660, intron 3 of 3)'
p10945
aS'22909'
p10946
aS'leucine rich repeat neuronal 3'
p10947
asS'cg02951847'
p10948
(lp10949
g10948
aS'4'
aS'41614490'
p10950
aS'LIMCH1'
p10951
aS'promoter-TSS (NM_001112719)'
p10952
aS'-429'
p10953
aS'LIM and calponin homology domains 1'
p10954
asS'cg23693200'
p10955
(lp10956
g10955
aS'20'
p10957
aS'4701448'
p10958
aS'PRND'
p10959
aS'Intergenic'
p10960
aS'-1108'
p10961
aS'prion protein 2 (dublet)'
p10962
asS'cg10769535'
p10963
(lp10964
g10963
aS'1'
aS'172115154'
p10965
aS'DNM3OS'
p10966
aS'intron (NM_001136127, intron 14 of 19)'
p10967
aS'-1179'
p10968
aS'DNM3 opposite strand/antisense RNA'
p10969
asS'cg26768556'
p10970
(lp10971
g10970
aS'17'
p10972
aS'48179239'
p10973
aS'PDK2'
p10974
aS'intron (NM_002611, intron 2 of 10)'
p10975
aS'6180'
p10976
aS'pyruvate dehydrogenase kinase, isozyme 2'
p10977
asS'cg26768558'
p10978
(lp10979
g10978
aS'16'
p10980
aS'88751897'
p10981
aS'SNAI3'
p10982
aS'intron (NM_178310, intron 1 of 2)'
p10983
aS'985'
p10984
aS'snail homolog 3 (Drosophila)'
p10985
asS'cg23009632'
p10986
(lp10987
g10986
aS'6'
aS'31870259'
p10988
aS'ZBTB12'
p10989
aS'promoter-TSS (NM_181842)'
p10990
aS'-490'
p10991
aS'zinc finger and BTB domain containing 12'
p10992
asS'cg05585563'
p10993
(lp10994
g10993
aS'8'
aS'1245070'
p10995
aS'LOC286083'
p10996
aS'intron (NR_033895, intron 2 of 2)'
p10997
aS'5757'
p10998
aS'uncharacterized LOC286083'
p10999
asS'cg26620157'
p11000
(lp11001
g11000
aS'14'
p11002
aS'37130297'
p11003
aS'PAX9'
p11004
aS'intron (NM_006194, intron 1 of 4)'
p11005
aS'3524'
p11006
aS'paired box 9'
p11007
asS'cg16766249'
p11008
(lp11009
g11008
aS'14'
p11010
aS'79745154'
p11011
aS'NRXN3'
p11012
aS'promoter-TSS (NM_001272020)'
p11013
aS'-528'
p11014
aS'neurexin 3'
p11015
asS'cg06268956'
p11016
(lp11017
g11016
aS'11'
p11018
aS'2423196'
p11019
aS'TSSC4'
p11020
aS'promoter-TSS (NM_005706)'
p11021
aS'-327'
p11022
aS'tumor suppressing subtransferable candidate 4'
p11023
asS'cg10024501'
p11024
(lp11025
g11024
aS'6'
aS'43663647'
p11026
aS'MRPS18A'
p11027
aS'Intergenic'
p11028
aS'-8098'
p11029
aS'mitochondrial ribosomal protein S18A'
p11030
asS'cg03983713'
p11031
(lp11032
g11031
aS'5'
aS'172744704'
p11033
aS'STC2'
p11034
aS"3' UTR (NM_003714, exon 4 of 4)"
p11035
aS'11802'
p11036
aS'stanniocalcin 2'
p11037
asS'cg17857094'
p11038
(lp11039
g11038
aS'6'
aS'30907280'
p11040
aS'DPCR1'
p11041
aS'Intergenic'
p11042
aS'-1497'
p11043
aS'diffuse panbronchiolitis critical region 1'
p11044
asS'cg03983715'
p11045
(lp11046
g11045
aS'16'
p11047
aS'68378420'
p11048
aS'PRMT7'
p11049
aS'intron (NM_019023, intron 9 of 18)'
p11050
aS'33543'
p11051
aS'protein arginine methyltransferase 7'
p11052
asS'cg10024505'
p11053
(lp11054
g11053
aS'14'
p11055
aS'76818832'
p11056
aS'ESRRB'
p11057
aS'Intergenic'
p11058
aS'-18858'
p11059
aS'estrogen-related receptor beta'
p11060
asS'cg11797364'
p11061
(lp11062
g11061
aS'6'
aS'436969'
p11063
aS'IRF4'
p11064
aS'Intergenic'
p11065
aS'45230'
p11066
aS'interferon regulatory factor 4'
p11067
asS'cg18464150'
p11068
(lp11069
g11068
aS'10'
p11070
aS'71910176'
p11071
aS'TYSND1'
p11072
aS"3' UTR (NM_020150, exon 7 of 7)"
p11073
aS'-3680'
p11074
aS'trypsin domain containing 1'
p11075
asS'cg10024508'
p11076
(lp11077
g11076
aS'11'
p11078
aS'882319'
p11079
aS'CHID1'
p11080
aS'intron (NM_001142675, intron 10 of 12)'
p11081
aS'28555'
p11082
aS'chitinase domain containing 1'
p11083
asS'cg14788628'
p11084
(lp11085
g11084
aS'6'
aS'139094533'
p11086
aS'CCDC28A'
p11087
aS'promoter-TSS (NM_015439)'
p11088
aS'-124'
p11089
aS'coiled-coil domain containing 28A'
p11090
asS'cg01106788'
p11091
(lp11092
g11091
aS'18'
p11093
aS'43497533'
p11094
aS'EPG5'
p11095
aS'intron (NM_020964, intron 17 of 43)'
p11096
aS'49772'
p11097
aS'ectopic P-granules autophagy protein 5 homolog (C. elegans)'
p11098
asS'cg21189939'
p11099
(lp11100
g11099
aS'17'
p11101
aS'2057176'
p11102
aS'SMG6'
p11103
aS'intron (NM_001256827, intron 6 of 11)'
p11104
aS'-65121'
p11105
aS'smg-6 homolog, nonsense mediated mRNA decay factor (C. elegans)'
p11106
asS'cg09163035'
p11107
(lp11108
g11107
aS'17'
p11109
aS'37054726'
p11110
aS'LINC00672'
p11111
aS'exon (NM_006148, exon 4 of 7)'
p11112
aS'-26695'
p11113
aS'long intergenic non-protein coding RNA 672'
p11114
asS'cg11073104'
p11115
(lp11116
g11115
aS'21'
p11117
aS'39643353'
p11118
aS'KCNJ15'
p11119
aS'promoter-TSS (NM_170737)'
p11120
aS'-989'
p11121
aS'potassium inwardly-rectifying channel, subfamily J, member 15'
p11122
asS'cg17075096'
p11123
(lp11124
g11123
aS'10'
p11125
aS'124623239'
p11126
aS'LOC399815'
p11127
aS'intron (NR_037915, intron 1 of 10)'
p11128
aS'-15910'
p11129
aS'chromosome 10 open reading frame 88 pseudogene'
p11130
asS'cg18913464'
p11131
(lp11132
g11131
aS'14'
p11133
aS'106215136'
p11134
aS'ELK2AP'
p11135
aS'Intergenic'
p11136
aS'-75992'
p11137
aS'ELK2A, member of ETS oncogene family, pseudogene'
p11138
asS'cg04232541'
p11139
(lp11140
g11139
aS'6'
aS'144384895'
p11141
aS'PLAGL1'
p11142
aS'intron (NM_001080951, intron 1 of 7)'
p11143
aS'840'
p11144
aS'pleiomorphic adenoma gene-like 1'
p11145
asS'cg20958098'
p11146
(lp11147
g11146
aS'12'
p11148
aS'351299'
p11149
aS'SLC6A13'
p11150
aS'intron (NM_001190997, intron 2 of 12)'
p11151
aS'20740'
p11152
aS'solute carrier family 6 (neurotransmitter transporter, GABA), member 13'
p11153
asS'cg27457427'
p11154
(lp11155
g11154
aS'4'
aS'184930940'
p11156
aS'STOX2'
p11157
aS'exon (NM_020225, exon 3 of 4)'
p11158
aS'104431'
p11159
aS'storkhead box 2'
p11160
asS'cg02024579'
p11161
(lp11162
g11161
aS'19'
p11163
aS'14313682'
p11164
aS'LPHN1'
p11165
aS'intron (NM_001008701, intron 1 of 23)'
p11166
aS'3315'
p11167
aS'latrophilin 1'
p11168
asS'cg21631753'
p11169
(lp11170
g11169
aS'8'
aS'23118803'
p11171
aS'CHMP7'
p11172
aS"3' UTR (NM_152272, exon 11 of 11)"
p11173
aS'17653'
p11174
aS'charged multivesicular body protein 7'
p11175
asS'cg01654519'
p11176
(lp11177
g11176
aS'12'
p11178
aS'69631105'
p11179
aS'CPSF6'
p11180
aS'Intergenic'
p11181
aS'-2212'
p11182
aS'cleavage and polyadenylation specific factor 6, 68kDa'
p11183
asS'cg05458429'
p11184
(lp11185
g11184
aS'8'
aS'143544026'
p11186
aS'BAI1'
p11187
aS'Intergenic'
p11188
aS'-1351'
p11189
aS'brain-specific angiogenesis inhibitor 1'
p11190
asS'cg14888908'
p11191
(lp11192
g11191
aS'17'
p11193
aS'9694619'
p11194
aS'DHRS7C'
p11195
aS'promoter-TSS (NM_001105571)'
p11196
aS'-5'
p11197
aS'dehydrogenase/reductase (SDR family) member 7C'
p11198
asS'cg08730070'
p11199
(lp11200
g11199
aS'22'
p11201
aS'19938378'
p11202
aS'COMT'
p11203
aS'promoter-TSS (NM_001135162)'
p11204
aS'-82'
p11205
aS'catechol-O-methyltransferase'
p11206
asS'cg19102404'
p11207
(lp11208
g11207
aS'1'
aS'116941269'
p11209
aS'ATP1A1'
p11210
aS'TTS (NR_027645)'
p11211
aS'15277'
p11212
aS'ATPase, Na+/K+ transporting, alpha 1 polypeptide'
p11213
asS'cg18642576'
p11214
(lp11215
g11214
aS'16'
p11216
aS'74752765'
p11217
aS'MLKL'
p11218
aS'intron (NM_024306, intron 5 of 6)'
p11219
aS'-17976'
p11220
aS'mixed lineage kinase domain-like'
p11221
asS'cg03383315'
p11222
(lp11223
g11222
aS'16'
p11224
aS'88968284'
p11225
aS'PABPN1L'
p11226
aS'intron (NM_005187, intron 1 of 11)'
p11227
aS'-35216'
p11228
aS'poly(A) binding protein, nuclear 1-like (cytoplasmic)'
p11229
asS'cg07171111'
p11230
(lp11231
g11230
aS'4'
aS'10462903'
p11232
aS'ZNF518B'
p11233
aS'Intergenic'
p11234
aS'-3871'
p11235
aS'zinc finger protein 518B'
p11236
asS'cg03082589'
p11237
(lp11238
g11237
aS'16'
p11239
aS'27829751'
p11240
aS'GSG1L'
p11241
aS'intron (NM_001109763, intron 5 of 6)'
p11242
aS'69727'
p11243
aS'GSG1-like'
p11244
asS'cg21028352'
p11245
(lp11246
g11245
aS'14'
p11247
aS'23473004'
p11248
aS'C14orf93'
p11249
aS'intron (NM_001130706, intron 1 of 7)'
p11250
aS'6356'
p11251
aS'chromosome 14 open reading frame 93'
p11252
asS'cg03082580'
p11253
(lp11254
g11253
aS'15'
p11255
aS'89911298'
p11256
aS'MIR9-3'
p11257
aS'promoter-TSS (NR_029692)'
p11258
aS'50'
p11259
aS'microRNA 9-3'
p11260
asS'cg04012509'
p11261
(lp11262
g11261
aS'13'
p11263
aS'38924368'
p11264
aS'UFM1'
p11265
aS'intron (NM_016617, intron 2 of 5)'
p11266
aS'426'
p11267
aS'ubiquitin-fold modifier 1'
p11268
asS'cg23093090'
p11269
(lp11270
g11269
aS'10'
p11271
aS'104574429'
p11272
aS'CYP17A1'
p11273
aS"3' UTR (NM_017787, exon 4 of 4)"
p11274
aS'22861'
p11275
aS'cytochrome P450, family 17, subfamily A, polypeptide 1'
p11276
asS'cg24058407'
p11277
(lp11278
g11277
aS'20'
p11279
aS'57428282'
p11280
aS'GNAS'
p11281
aS"5' UTR (NM_080425, exon 1 of 13)"
p11282
aS'246'
p11283
aS'GNAS complex locus'
p11284
asS'cg01775514'
p11285
(lp11286
g11285
aS'20'
p11287
aS'55838222'
p11288
aS'BMP7'
p11289
aS'intron (NM_001719, intron 1 of 6)'
p11290
aS'3485'
p11291
aS'bone morphogenetic protein 7'
p11292
asS'cg02558537'
p11293
(lp11294
g11293
aS'11'
p11295
aS'107328586'
p11296
aS'CWF19L2'
p11297
aS'promoter-TSS (NM_152434)'
p11298
aS'-14'
p11299
aS'CWF19-like 2, cell cycle control (S. pombe)'
p11300
asS'cg01033654'
p11301
(lp11302
g11301
aS'5'
aS'2132757'
p11303
aS'IRX4'
p11304
aS'Intergenic'
p11305
aS'-249877'
p11306
aS'iroquois homeobox 4'
p11307
asS'cg13430755'
p11308
(lp11309
g11308
aS'9'
aS'110310795'
p11310
aS'KLF4'
p11311
aS'Intergenic'
p11312
aS'-58748'
p11313
aS'Kruppel-like factor 4 (gut)'
p11314
asS'cg27545697'
p11315
(lp11316
g11315
aS'Y'
aS'10037049'
p11317
aS'TTTY23'
p11318
aS'Intergenic'
p11319
aS'288642'
p11320
aS'testis-specific transcript, Y-linked 23 (non-protein coding)'
p11321
asS'ch.11.930275R'
p11322
(lp11323
g11322
aS'11'
p11324
aS'45476506'
p11325
aS'SYT13'
p11326
aS'Intergenic'
p11327
aS'-168622'
p11328
aS'synaptotagmin XIII'
p11329
asS'cg25438762'
p11330
(lp11331
g11330
aS'3'
aS'30647808'
p11332
aS'TGFBR2'
p11333
aS'promoter-TSS (NM_003242)'
p11334
aS'-186'
p11335
aS'transforming growth factor, beta receptor II (70/80kDa)'
p11336
asS'cg06010356'
p11337
(lp11338
g11337
aS'16'
p11339
aS'74847234'
p11340
aS'FA2H'
p11341
aS'Intergenic'
p11342
aS'-38505'
p11343
aS'fatty acid 2-hydroxylase'
p11344
asS'cg25438767'
p11345
(lp11346
g11345
aS'6'
aS'17102945'
p11347
aS'STMND1'
p11348
aS'intron (NM_001190766, intron 1 of 4)'
p11349
aS'456'
p11350
aS'stathmin domain containing 1'
p11351
asS'cg18115507'
p11352
(lp11353
g11352
aS'13'
p11354
aS'102069169'
p11355
aS'NALCN'
p11356
aS'promoter-TSS (NM_052867)'
p11357
aS'-356'
p11358
aS'sodium leak channel, non-selective'
p11359
asS'cg20480274'
p11360
(lp11361
g11360
aS'17'
p11362
aS'27313125'
p11363
aS'SEZ6'
p11364
aS'intron (NM_178860, intron 1 of 16)'
p11365
aS'19956'
p11366
aS'seizure related 6 homolog (mouse)'
p11367
asS'cg20387392'
p11368
(lp11369
g11368
aS'3'
aS'114378420'
p11370
aS'ZBTB20'
p11371
aS'intron (NM_001164343, intron 7 of 11)'
p11372
aS'-34628'
p11373
aS'zinc finger and BTB domain containing 20'
p11374
asS'cg02914962'
p11375
(lp11376
g11375
aS'6'
aS'168352607'
p11377
aS'HGC6.3'
p11378
aS'exon (NM_001207008, exon 28 of 32)'
p11379
aS'25012'
p11380
aS'uncharacterized LOC100128124'
p11381
asS'cg20387391'
p11382
(lp11383
g11382
aS'4'
aS'1768459'
p11384
aS'FGFR3'
p11385
aS'Intergenic'
p11386
aS'-26580'
p11387
aS'fibroblast growth factor receptor 3'
p11388
asS'cg07740599'
p11389
(lp11390
g11389
aS'16'
p11391
aS'524857'
p11392
aS'RAB11FIP3'
p11393
aS'promoter-TSS (NM_001142272)'
p11394
aS'7'
aS'RAB11 family interacting protein 3 (class II)'
p11395
asS'cg01848115'
p11396
(lp11397
g11396
aS'21'
p11398
aS'47052151'
p11399
aS'SLC19A1'
p11400
aS'Intergenic'
p11401
aS'-89766'
p11402
aS'solute carrier family 19 (folate transporter), member 1'
p11403
asS'cg13529733'
p11404
(lp11405
g11404
aS'2'
aS'1609194'
p11406
aS'PXDN'
p11407
aS'Intergenic'
p11408
aS'139097'
p11409
aS'peroxidasin homolog (Drosophila)'
p11410
asS'cg13117582'
p11411
(lp11412
g11411
aS'17'
p11413
aS'81025461'
p11414
aS'METRNL'
p11415
aS'Intergenic'
p11416
aS'-12106'
p11417
aS'meteorin, glial cell differentiation regulator-like'
p11418
asS'cg03477332'
p11419
(lp11420
g11419
aS'5'
aS'16178784'
p11421
aS'MARCH11'
p11422
aS'intron (NM_001102562, intron 1 of 3)'
p11423
aS'1113'
p11424
aS'membrane-associated ring finger (C3HC4) 11'
p11425
asS'cg24028634'
p11426
(lp11427
g11426
aS'13'
p11428
aS'113584107'
p11429
aS'MCF2L-AS1'
p11430
aS'Intergenic'
p11431
aS'38845'
p11432
aS'MCF2L antisense RNA 1'
p11433
asS'cg20319698'
p11434
(lp11435
g11434
aS'2'
aS'238644099'
p11436
aS'LRRFIP1'
p11437
aS'intron (NM_001137550, intron 10 of 23)'
p11438
aS'43292'
p11439
aS'leucine rich repeat (in FLII) interacting protein 1'
p11440
asS'cg20049422'
p11441
(lp11442
g11441
aS'15'
p11443
aS'26044289'
p11444
aS'MIR4715'
p11445
aS'intron (NM_024490, intron 1 of 20)'
p11446
aS'49683'
p11447
aS'microRNA 4715'
p11448
asS'cg06598091'
p11449
(lp11450
g11449
aS'12'
p11451
aS'11653600'
p11452
aS'LOC338817'
p11453
aS'Intergenic'
p11454
aS'-47364'
p11455
aS'uncharacterized LOC338817'
p11456
asS'cg22944307'
p11457
(lp11458
g11457
aS'19'
p11459
aS'2317996'
p11460
aS'LINGO3'
p11461
aS'Intergenic'
p11462
aS'-9840'
p11463
aS'leucine rich repeat and Ig domain containing 3'
p11464
asS'cg17748122'
p11465
(lp11466
g11465
aS'5'
aS'148931271'
p11467
aS'CSNK1A1'
p11468
aS'promoter-TSS (NM_001271741)'
p11469
aS'-156'
p11470
aS'casein kinase 1, alpha 1'
p11471
asS'cg21896452'
p11472
(lp11473
g11472
aS'2'
aS'73964413'
p11474
aS'TPRKB'
p11475
aS'intron (NM_016058, intron 1 of 4)'
p11476
aS'104'
p11477
aS'TP53RK binding protein'
p11478
asS'cg27477277'
p11479
(lp11480
g11479
aS'21'
p11481
aS'45811432'
p11482
aS'TRPM2'
p11483
aS'non-coding (NR_038257, exon 11 of 32)'
p11484
aS'37948'
p11485
aS'transient receptor potential cation channel, subfamily M, member 2'
p11486
asS'cg14316440'
p11487
(lp11488
g11487
aS'9'
aS'127020740'
p11489
aS'NEK6'
p11490
aS'intron (NM_001166168, intron 1 of 9)'
p11491
aS'210'
p11492
aS'NIMA-related kinase 6'
p11493
asS'cg02057783'
p11494
(lp11495
g11494
aS'17'
p11496
aS'38278486'
p11497
aS'MSL1'
p11498
aS'promoter-TSS (NM_001012241)'
p11499
aS'-304'
p11500
aS'male-specific lethal 1 homolog (Drosophila)'
p11501
asS'cg09411597'
p11502
(lp11503
g11502
aS'10'
p11504
aS'5735349'
p11505
aS'FAM208B'
p11506
aS'intron (NM_017782, intron 1 of 20)'
p11507
aS'8548'
p11508
aS'family with sequence similarity 208, member B'
p11509
asS'cg00438026'
p11510
(lp11511
g11510
aS'6'
aS'31513267'
p11512
aS'ATP6V1G2'
p11513
aS'exon (NM_001204078, exon 3 of 3).4'
p11514
aS'1358'
p11515
aS'ATPase, H+ transporting, lysosomal 13kDa, V1 subunit G2'
p11516
asS'cg23544007'
p11517
(lp11518
g11517
aS'2'
aS'88913736'
p11519
aS'EIF2AK3'
p11520
aS'intron (NM_004836, intron 1 of 16)'
p11521
aS'13358'
p11522
aS'eukaryotic translation initiation factor 2-alpha kinase 3'
p11523
asS'cg08180553'
p11524
(lp11525
g11524
aS'16'
p11526
aS'70483926'
p11527
aS'FUK'
p11528
aS'Intergenic'
p11529
aS'-4572'
p11530
aS'fucokinase'
p11531
asS'cg03879251'
p11532
(lp11533
g11532
aS'20'
p11534
aS'61557001'
p11535
aS'DIDO1'
p11536
aS'intron (NM_080797, intron 1 of 14)'
p11537
aS'902'
p11538
aS'death inducer-obliterator 1'
p11539
asS'cg18902440'
p11540
(lp11541
g11540
aS'6'
aS'32632036'
p11542
aS'HLA-DQB1'
p11543
aS'intron (NM_001243961, intron 2 of 5)'
p11544
aS'2430'
p11545
aS'major histocompatibility complex, class II, DQ beta 1'
p11546
asS'cg09623712'
p11547
(lp11548
g11547
aS'10'
p11549
aS'134731415'
p11550
aS'TTC40'
p11551
aS'intron (NM_001200049, intron 16 of 57)'
p11552
aS'24674'
p11553
aS'tetratricopeptide repeat domain 40'
p11554
asS'cg16785690'
p11555
(lp11556
g11555
aS'9'
aS'135037323'
p11557
aS'NTNG2'
p11558
aS'promoter-TSS (NM_032536)'
p11559
aS'-11'
p11560
aS'netrin G2'
p11561
asS'cg02506767'
p11562
(lp11563
g11562
aS'2'
aS'164465940'
p11564
aS'FIGN'
p11565
aS"3' UTR (NM_018086, exon 3 of 3)"
p11566
aS'126573'
p11567
aS'fidgetin'
p11568
asS'cg19392396'
p11569
(lp11570
g11569
aS'7'
aS'50861654'
p11571
aS'GRB10'
p11572
aS'promoter-TSS (NM_001001555)'
p11573
aS'-495'
p11574
aS'growth factor receptor-bound protein 10'
p11575
asS'cg04195226'
p11576
(lp11577
g11576
aS'17'
p11578
aS'16158686'
p11579
aS'MIR1288'
p11580
aS'intron (NM_004278, intron 2 of 6)'
p11581
aS'-26642'
p11582
aS'microRNA 1288'
p11583
asS'cg27542314'
p11584
(lp11585
g11584
aS'10'
p11586
aS'118154109'
p11587
aS'PNLIPRP3'
p11588
aS'Intergenic'
p11589
aS'-33315'
p11590
aS'pancreatic lipase-related protein 3'
p11591
asS'cg21510697'
p11592
(lp11593
g11592
aS'16'
p11594
aS'23161157'
p11595
aS'USP31'
p11596
aS'promoter-TSS (NM_020718)'
p11597
aS'-566'
p11598
aS'ubiquitin specific peptidase 31'
p11599
asS'cg06799423'
p11600
(lp11601
g11600
aS'1'
aS'101361375'
p11602
aS'SLC30A7'
p11603
aS'promoter-TSS (NM_001144884)'
p11604
aS'-257'
p11605
aS'solute carrier family 30 (zinc transporter), member 7'
p11606
asS'cg00621666'
p11607
(lp11608
g11607
aS'19'
p11609
aS'50837025'
p11610
aS'KCNC3'
p11611
aS'TTS (NR_002798)'
p11612
aS'-4391'
p11613
aS'potassium voltage-gated channel, Shaw-related subfamily, member 3'
p11614
asS'cg06964816'
p11615
(lp11616
g11615
aS'4'
aS'79472643'
p11617
aS'ANXA3'
p11618
aS'promoter-TSS (NM_005139)'
p11619
aS'-99'
p11620
aS'annexin A3'
p11621
asS'cg15658931'
p11622
(lp11623
g11622
aS'6'
aS'28892687'
p11624
aS'TRIM27'
p11625
aS'promoter-TSS (NM_006510).7'
p11626
aS'-919'
p11627
aS'tripartite motif containing 27'
p11628
asS'cg18301136'
p11629
(lp11630
g11629
aS'7'
aS'75654'
p11631
aS'FAM20C'
p11632
aS'Intergenic'
p11633
aS'-117315'
p11634
aS'family with sequence similarity 20, member C'
p11635
asS'cg18847612'
p11636
(lp11637
g11636
aS'5'
aS'68389730'
p11638
aS'SLC30A5'
p11639
aS'promoter-TSS (NM_024055)'
p11640
aS'-46'
p11641
aS'solute carrier family 30 (zinc transporter), member 5'
p11642
asS'cg08915171'
p11643
(lp11644
g11643
aS'2'
aS'105273376'
p11645
aS'LOC284998'
p11646
aS'Intergenic'
p11647
aS'100801'
p11648
aS'uncharacterized LOC284998'
p11649
asS'cg19408145'
p11650
(lp11651
g11650
aS'1'
aS'160681530'
p11652
aS'CD48'
p11653
aS'exon (NM_001256030, exon 1 of 3)'
p11654
aS'111'
p11655
aS'CD48 molecule'
p11656
asS'cg21243631'
p11657
(lp11658
g11657
aS'18'
p11659
aS'21154260'
p11660
aS'NPC1'
p11661
aS'intron (NM_000271, intron 1 of 24)'
p11662
aS'12321'
p11663
aS'Niemann-Pick disease, type C1'
p11664
asS'cg12569592'
p11665
(lp11666
g11665
aS'6'
aS'16753450'
p11667
aS'ATXN1'
p11668
aS'intron (NM_001128164, intron 2 of 7)'
p11669
aS'8271'
p11670
aS'ataxin 1'
p11671
asS'cg05849612'
p11672
(lp11673
g11672
aS'8'
aS'98969923'
p11674
aS'SNORA72'
p11675
aS'intron (NM_002380, intron 4 of 18)'
p11676
aS'84522'
p11677
aS'small nucleolar RNA, H/ACA box 72'
p11678
asS'cg05651292'
p11679
(lp11680
g11679
aS'17'
p11681
aS'34509488'
p11682
aS'TBC1D3B'
p11683
aS'Intergenic'
p11684
aS'-5500'
p11685
aS'TBC1 domain family, member 3B'
p11686
asS'cg18514595'
p11687
(lp11688
g11687
aS'22'
p11689
aS'49579968'
p11690
aS'LOC100128946'
p11691
aS'Intergenic'
p11692
aS'317386'
p11693
aS'uncharacterized LOC100128946'
p11694
asS'cg10912509'
p11695
(lp11696
g11695
aS'3'
aS'193789070'
p11697
aS'HES1'
p11698
aS'Intergenic'
p11699
aS'-64861'
p11700
aS'hairy and enhancer of split 1, (Drosophila)'
p11701
asS'cg14558262'
p11702
(lp11703
g11702
aS'17'
p11704
aS'40713999'
p11705
aS'COASY'
p11706
aS'promoter-TSS (NM_001042529)'
p11707
aS'-93'
p11708
aS'CoA synthase'
p11709
asS'cg05590451'
p11710
(lp11711
g11710
aS'16'
p11712
aS'20890534'
p11713
aS'LYRM1'
p11714
aS'intron (NM_173475, intron 1 of 2)'
p11715
aS'-21023'
p11716
aS'LYR motif containing 1'
p11717
asS'cg25403635'
p11718
(lp11719
g11718
aS'15'
p11720
aS'40028527'
p11721
aS'FSIP1'
p11722
aS'intron (NM_152597, intron 8 of 11)'
p11723
aS'46512'
p11724
aS'fibrous sheath interacting protein 1'
p11725
asS'cg09780768'
p11726
(lp11727
g11726
aS'19'
p11728
aS'54498824'
p11729
aS'CACNG6'
p11730
aS'intron (NM_031897, intron 1 of 1)'
p11731
aS'3282'
p11732
aS'calcium channel, voltage-dependent, gamma subunit 6'
p11733
asS'cg04826071'
p11734
(lp11735
g11734
aS'15'
p11736
aS'43213593'
p11737
aS'TTBK2'
p11738
aS'promoter-TSS (NM_173500)'
p11739
aS'-586'
p11740
aS'tau tubulin kinase 2'
p11741
asS'cg09780764'
p11742
(lp11743
g11742
aS'15'
p11744
aS'74666709'
p11745
aS'CYP11A1'
p11746
aS'Intergenic'
p11747
aS'-6628'
p11748
aS'cytochrome P450, family 11, subfamily A, polypeptide 1'
p11749
asS'cg09780767'
p11750
(lp11751
g11750
aS'16'
p11752
aS'85882097'
p11753
aS'COX4I1'
p11754
aS'Intergenic'
p11755
aS'48924'
p11756
aS'cytochrome c oxidase subunit IV isoform 1'
p11757
asS'cg00370926'
p11758
(lp11759
g11758
aS'17'
p11760
aS'7835519'
p11761
aS'CNTROB'
p11762
aS'promoter-TSS (NM_001037144)'
p11763
aS'77'
p11764
aS'centrobin, centrosomal BRCA2 interacting protein'
p11765
asS'cg06112727'
p11766
(lp11767
g11766
aS'8'
aS'22102711'
p11768
aS'POLR3D'
p11769
aS'promoter-TSS (NR_029714)'
p11770
aS'92'
p11771
aS'polymerase (RNA) III (DNA directed) polypeptide D, 44kDa'
p11772
asS'cg15063116'
p11773
(lp11774
g11773
aS'18'
p11775
aS'12254365'
p11776
aS'CIDEA'
p11777
aS'promoter-TSS (NM_001279)'
p11778
aS'5'
aS'cell death-inducing DFFA-like effector a'
p11779
asS'cg22823800'
p11780
(lp11781
g11780
aS'12'
p11782
aS'6862818'
p11783
aS'MLF2'
p11784
aS'promoter-TSS (NR_026581)'
p11785
aS'-182'
p11786
aS'myeloid leukemia factor 2'
p11787
asS'cg06678548'
p11788
(lp11789
g11788
aS'5'
aS'390197'
p11790
aS'C5orf55'
p11791
aS'intron (NM_001242412, intron 4 of 10)'
p11792
aS'53061'
p11793
aS'chromosome 5 open reading frame 55'
p11794
asS'cg07063348'
p11795
(lp11796
g11795
aS'19'
p11797
aS'7714475'
p11798
aS'STXBP2'
p11799
aS'Intergenic'
p11800
aS'12488'
p11801
aS'syntaxin binding protein 2'
p11802
asS'cg08534628'
p11803
(lp11804
g11803
aS'13'
p11805
aS'100650073'
p11806
aS'ZIC2'
p11807
aS'Intergenic'
p11808
aS'16047'
p11809
aS'Zic family member 2'
p11810
asS'cg27163800'
p11811
(lp11812
g11811
aS'16'
p11813
aS'66969474'
p11814
aS'CES2'
p11815
aS'exon (NM_003869, exon 1 of 12)'
p11816
aS'1100'
p11817
aS'carboxylesterase 2'
p11818
asS'cg05580809'
p11819
(lp11820
g11819
aS'5'
aS'140711852'
p11821
aS'PCDHGA1'
p11822
aS'exon (NM_031993, exon 1 of 1)'
p11823
aS'1600'
p11824
aS'protocadherin gamma subfamily A, 1'
p11825
asS'cg16716514'
p11826
(lp11827
g11826
aS'6'
aS'29892952'
p11828
aS'HCG4B'
p11829
aS'non-coding (NR_001317, exon 1 of 1).6'
p11830
aS'476'
p11831
aS'HLA complex group 4B (non-protein coding)'
p11832
asS'cg11663953'
p11833
(lp11834
g11833
aS'17'
p11835
aS'79532498'
p11836
aS'C17orf70'
p11837
aS'intron (NM_017921, intron 16 of 16)'
p11838
aS'-13069'
p11839
aS'chromosome 17 open reading frame 70'
p11840
asS'cg12616721'
p11841
(lp11842
g11841
aS'3'
aS'38494937'
p11843
aS'ACVR2B'
p11844
aS'promoter-TSS (NM_001106)'
p11845
aS'-853'
p11846
aS'activin A receptor, type IIB'
p11847
asS'ch.3.946759R'
p11848
(lp11849
g11848
aS'3'
aS'45979073'
p11850
aS'CXCR6'
p11851
aS'intron (NM_024513, intron 14 of 17)'
p11852
aS'-5900'
p11853
aS'chemokine (C-X-C motif) receptor 6'
p11854
asS'cg16716518'
p11855
(lp11856
g11855
aS'12'
p11857
aS'58145986'
p11858
aS'CDK4'
p11859
aS"5' UTR (NM_000075, exon 1 of 8)"
p11860
aS'244'
p11861
aS'cyclin-dependent kinase 4'
p11862
asS'cg04525892'
p11863
(lp11864
g11863
aS'12'
p11865
aS'65822627'
p11866
aS'MSRB3'
p11867
aS'intron (NM_001193460, intron 6 of 7)'
p11868
aS'149860'
p11869
aS'methionine sulfoxide reductase B3'
p11870
asS'cg27127492'
p11871
(lp11872
g11871
aS'8'
aS'96036905'
p11873
aS'NDUFAF6'
p11874
aS'promoter-TSS (NM_152416)'
p11875
aS'-309'
p11876
aS'NADH dehydrogenase (ubiquinone) complex I, assembly factor 6'
p11877
asS'cg00715835'
p11878
(lp11879
g11878
aS'7'
aS'1584061'
p11880
aS'TMEM184A'
p11881
aS"3' UTR (NM_001097620, exon 9 of 9)"
p11882
aS'12005'
p11883
aS'transmembrane protein 184A'
p11884
asS'cg26134629'
p11885
(lp11886
g11885
aS'22'
p11887
aS'16286442'
p11888
aS'POTEH'
p11889
aS'intron (NM_001136213, intron 1 of 10)'
p11890
aS'1495'
p11891
aS'POTE ankyrin domain family, member H'
p11892
asS'cg12643049'
p11893
(lp11894
g11893
aS'11'
p11895
aS'14402943'
p11896
aS'RRAS2'
p11897
aS'Intergenic'
p11898
aS'-16891'
p11899
aS'related RAS viral (r-ras) oncogene homolog 2'
p11900
asS'cg01718139'
p11901
(lp11902
g11901
aS'19'
p11903
aS'54566838'
p11904
aS'VSTM1'
p11905
aS'intron (NM_198481, intron 1 of 8)'
p11906
aS'369'
p11907
aS'V-set and transmembrane domain containing 1'
p11908
asS'cg04136185'
p11909
(lp11910
g11909
aS'5'
aS'565937'
p11911
aS'MIR4456'
p11912
aS'Intergenic'
p11913
aS'-29940'
p11914
aS'microRNA 4456'
p11915
asS'cg19495043'
p11916
(lp11917
g11916
aS'17'
p11918
aS'34891455'
p11919
aS'PIGW'
p11920
aS'promoter-TSS (NM_025109)'
p11921
aS'52'
p11922
aS'phosphatidylinositol glycan anchor biosynthesis, class W'
p11923
asS'cg21857668'
p11924
(lp11925
g11924
aS'3'
aS'111451273'
p11926
aS'PHLDB2'
p11927
aS'promoter-TSS (NM_001134437)'
p11928
aS'-54'
p11929
aS'pleckstrin homology-like domain, family B, member 2'
p11930
asS'cg16003672'
p11931
(lp11932
g11931
aS'2'
aS'218285297'
p11933
aS'DIRC3'
p11934
aS'intron (NR_026597, intron 8 of 12)'
p11935
aS'336019'
p11936
aS'disrupted in renal carcinoma 3'
p11937
asS'cg01230386'
p11938
(lp11939
g11938
aS'12'
p11940
aS'133383619'
p11941
aS'GOLGA3'
p11942
aS'intron (NM_001172557, intron 6 of 15)'
p11943
aS'21669'
p11944
aS'golgin A3'
p11945
asS'cg04399108'
p11946
(lp11947
g11946
aS'3'
aS'114160906'
p11948
aS'ZBTB20'
p11949
aS'intron (NM_001164347, intron 2 of 5)'
p11950
aS'-58417'
p11951
aS'zinc finger and BTB domain containing 20'
p11952
asS'cg22112133'
p11953
(lp11954
g11953
aS'3'
aS'13896112'
p11955
aS'WNT7A'
p11956
aS'exon (NM_004625, exon 3 of 4)'
p11957
aS'25506'
p11958
aS'wingless-type MMTV integration site family, member 7A'
p11959
asS'cg01254459'
p11960
(lp11961
g11960
aS'14'
p11962
aS'53173891'
p11963
aS'PSMC6'
p11964
aS'promoter-TSS (NM_002806)'
p11965
aS'-5'
p11966
aS'proteasome (prosome, macropain) 26S subunit, ATPase, 6'
p11967
asS'cg13689681'
p11968
(lp11969
g11968
aS'9'
aS'99382204'
p11970
aS'CDC14B'
p11971
aS'promoter-TSS (NM_003671)'
p11972
aS'-92'
p11973
aS'cell division cycle 14B'
p11974
asS'cg18412326'
p11975
(lp11976
g11975
aS'19'
p11977
aS'12807671'
p11978
aS'FBXW9'
p11979
aS'promoter-TSS (NM_032301)'
p11980
aS'-216'
p11981
aS'F-box and WD repeat domain containing 9'
p11982
asS'cg20867157'
p11983
(lp11984
g11983
aS'7'
aS'63036930'
p11985
aS'MIR4283-1'
p11986
aS'Intergenic'
p11987
aS'-44538'
p11988
aS'microRNA 4283-1'
p11989
asS'cg18670846'
p11990
(lp11991
g11990
aS'2'
aS'68917482'
p11992
aS'ARHGAP25'
p11993
aS'Intergenic'
p11994
aS'-44431'
p11995
aS'Rho GTPase activating protein 25'
p11996
asS'cg03478948'
p11997
(lp11998
g11997
aS'10'
p11999
aS'26986312'
p12000
aS'PDSS1'
p12001
aS'promoter-TSS (NM_014317)'
p12002
aS'-283'
p12003
aS'prenyl (decaprenyl) diphosphate synthase, subunit 1'
p12004
asS'cg01208814'
p12005
(lp12006
g12005
aS'14'
p12007
aS'104599405'
p12008
aS'KIF26A'
p12009
aS'Intergenic'
p12010
aS'-5655'
p12011
aS'kinesin family member 26A'
p12012
asS'cg14920061'
p12013
(lp12014
g12013
aS'8'
aS'129326392'
p12015
aS'MIR1208'
p12016
aS'Intergenic'
p12017
aS'164030'
p12018
aS'microRNA 1208'
p12019
asS'cg00130778'
p12020
(lp12021
g12020
aS'22'
p12022
aS'18956389'
p12023
aS'DGCR5'
p12024
aS'Intergenic'
p12025
aS'-1622'
p12026
aS'DiGeorge syndrome critical region gene 5 (non-protein coding)'
p12027
asS'cg10720080'
p12028
(lp12029
g12028
aS'3'
aS'186330699'
p12030
aS'AHSG'
p12031
aS'promoter-TSS (NM_001622)'
p12032
aS'-151'
p12033
aS'alpha-2-HS-glycoprotein'
p12034
asS'cg09888186'
p12035
(lp12036
g12035
aS'1'
aS'183782195'
p12037
aS'APOBEC4'
p12038
aS'intron (NM_015149, intron 3 of 18)'
p12039
aS'-159747'
p12040
aS'apolipoprotein B mRNA editing enzyme, catalytic polypeptide-like 4 (putative)'
p12041
asS'cg19006628'
p12042
(lp12043
g12042
aS'11'
p12044
aS'116827516'
p12045
aS'APOA1'
p12046
aS'intron (NM_025164, intron 2 of 23)'
p12047
aS'-119178'
p12048
aS'apolipoprotein A-I'
p12049
asS'cg21204860'
p12050
(lp12051
g12050
aS'17'
p12052
aS'75446565'
p12053
aS'SEPT9'
p12054
aS'promoter-TSS (NM_001113496)'
p12055
aS'-48'
p12056
aS'septin 9'
p12057
asS'cg03958512'
p12058
(lp12059
g12058
aS'7'
aS'47443041'
p12060
aS'TNS3'
p12061
aS'intron (NM_022748, intron 13 of 30)'
p12062
aS'178701'
p12063
aS'tensin 3'
p12064
asS'cg20994929'
p12065
(lp12066
g12065
aS'14'
p12067
aS'97765260'
p12068
aS'LOC100129345'
p12069
aS'Intergenic'
p12070
aS'387735'
p12071
aS'uncharacterized LOC100129345'
p12072
asS'cg02340329'
p12073
(lp12074
g12073
aS'5'
aS'27316256'
p12075
aS'LOC643401'
p12076
aS'Intergenic'
p12077
aS'-156143'
p12078
aS'uncharacterized LOC643401'
p12079
asS'cg19777067'
p12080
(lp12081
g12080
aS'4'
aS'174440103'
p12082
aS'HAND2'
p12083
aS'Intergenic'
p12084
aS'11275'
p12085
aS'heart and neural crest derivatives expressed 2'
p12086
asS'cg14592638'
p12087
(lp12088
g12087
aS'15'
p12089
aS'31749573'
p12090
aS'KLF13'
p12091
aS'Intergenic'
p12092
aS'130490'
p12093
aS'Kruppel-like factor 13'
p12094
asS'cg15133363'
p12095
(lp12096
g12095
aS'7'
aS'128096265'
p12097
aS'HILPDA'
p12098
aS'intron (NM_013332, intron 1 of 1)'
p12099
aS'381'
p12100
aS'hypoxia inducible lipid droplet-associated'
p12101
asS'cg24237813'
p12102
(lp12103
g12102
aS'20'
p12104
aS'50385486'
p12105
aS'ATP9A'
p12106
aS'promoter-TSS (NM_006045)'
p12107
aS'-578'
p12108
aS'ATPase, class II, type 9A'
p12109
asS'cg19245941'
p12110
(lp12111
g12110
aS'10'
p12112
aS'110671988'
p12113
aS'RNU6-53'
p12114
aS'Intergenic'
p12115
aS'-258427'
p12116
aS'RNA, U6 small nuclear 53'
p12117
asS'cg25654695'
p12118
(lp12119
g12118
aS'19'
p12120
aS'2273216'
p12121
aS'OAZ1'
p12122
aS"3' UTR (NM_004152, exon 5 of 5)"
p12123
aS'3696'
p12124
aS'ornithine decarboxylase antizyme 1'
p12125
asS'cg25654697'
p12126
(lp12127
g12126
aS'7'
aS'7680075'
p12128
aS'LOC729852'
p12129
aS'promoter-TSS (NR_034084)'
p12130
aS'-267'
p12131
aS'uncharacterized LOC729852'
p12132
asS'cg03114845'
p12133
(lp12134
g12133
aS'12'
p12135
aS'66270387'
p12136
aS'RPSAP52'
p12137
aS'intron (NM_003483, intron 3 of 4)'
p12138
aS'-49633'
p12139
aS'ribosomal protein SA pseudogene 52'
p12140
asS'cg22434333'
p12141
(lp12142
g12141
aS'17'
p12143
aS'42270171'
p12144
aS'ATXN7L3'
p12145
aS"3' UTR (NM_001098833, exon 12 of 12)"
p12146
aS'5358'
p12147
aS'ataxin 7-like 3'
p12148
asS'cg16430428'
p12149
(lp12150
g12149
aS'2'
aS'3642847'
p12151
aS'COLEC11'
p12152
aS'intron (NR_045659, intron 1 of 7)'
p12153
aS'425'
p12154
aS'collectin sub-family member 11'
p12155
asS'cg23239817'
p12156
(lp12157
g12156
aS'19'
p12158
aS'5334979'
p12159
aS'PTPRS'
p12160
aS'intron (NM_130853, intron 1 of 28)'
p12161
aS'5835'
p12162
aS'protein tyrosine phosphatase, receptor type, S'
p12163
asS'cg00716562'
p12164
(lp12165
g12164
aS'17'
p12166
aS'19487302'
p12167
aS'SNORA59A'
p12168
aS'Intergenic'
p12169
aS'26429'
p12170
aS'small nucleolar RNA, H/ACA box 59A'
p12171
asS'cg23301740'
p12172
(lp12173
g12172
aS'4'
aS'189659536'
p12174
aS'LOC401164'
p12175
aS'Intergenic'
p12176
aS'282804'
p12177
aS'uncharacterized LOC401164'
p12178
asS'cg11576405'
p12179
(lp12180
g12179
aS'6'
aS'32053748'
p12181
aS'TNXB'
p12182
aS'exon (NM_019105, exon 7 of 44).3'
p12183
aS'23403'
p12184
aS'tenascin XB'
p12185
asS'cg16438655'
p12186
(lp12187
g12186
aS'17'
p12188
aS'31535'
p12189
aS'DOC2B'
p12190
aS'promoter-TSS (NM_003585)'
p12191
aS'-115'
p12192
aS'double C2-like domains, beta'
p12193
asS'cg05775032'
p12194
(lp12195
g12194
aS'13'
p12196
aS'62516163'
p12197
aS'PCDH20'
p12198
aS'Intergenic'
p12199
aS'-526508'
p12200
aS'protocadherin 20'
p12201
asS'cg08924995'
p12202
(lp12203
g12202
aS'8'
aS'20054595'
p12204
aS'ATP6V1B2'
p12205
aS'promoter-TSS (NM_001693)'
p12206
aS'-109'
p12207
aS'ATPase, H+ transporting, lysosomal 56/58kDa, V1 subunit B2'
p12208
asS'cg12357534'
p12209
(lp12210
g12209
aS'13'
p12211
aS'95086146'
p12212
aS'DCT'
p12213
aS'Intergenic'
p12214
aS'45790'
p12215
aS'dopachrome tautomerase'
p12216
asS'cg24312661'
p12217
(lp12218
g12217
aS'15'
p12219
aS'90728157'
p12220
aS'SEMA4B'
p12221
aS'promoter-TSS (NM_020210)'
p12222
aS'5'
aS'sema domain, immunoglobulin domain (Ig), transmembrane domain (TM) and short cytoplasmic domain, (semaphorin) 4B'
p12223
asS'cg04713272'
p12224
(lp12225
g12224
aS'12'
p12226
aS'133168115'
p12227
aS'LRCOL1'
p12228
aS'Intergenic'
p12229
aS'18922'
p12230
aS'leucine rich colipase-like 1'
p12231
asS'cg17691657'
p12232
(lp12233
g12232
aS'4'
aS'72052120'
p12234
aS'SLC4A4'
p12235
aS'promoter-TSS (NM_001134742)'
p12236
aS'-883'
p12237
aS'solute carrier family 4, sodium bicarbonate cotransporter, member 4'
p12238
asS'cg10945881'
p12239
(lp12240
g12239
aS'10'
p12241
aS'81442513'
p12242
aS'BEND3P3'
p12243
aS'promoter-TSS (NR_027512)'
p12244
aS'-218'
p12245
aS'BEN domain containing 3 pseudogene 3'
p12246
asS'cg06091934'
p12247
(lp12248
g12247
aS'6'
aS'150278437'
p12249
aS'ULBP1'
p12250
aS'Intergenic'
p12251
aS'-6706'
p12252
aS'UL16 binding protein 1'
p12253
asS'cg19239571'
p12254
(lp12255
g12254
aS'1'
aS'100503607'
p12256
aS'HIAT1'
p12257
aS'promoter-TSS (NM_033055)'
p12258
aS'-182'
p12259
aS'hippocampus abundant transcript 1'
p12260
asS'cg10945885'
p12261
(lp12262
g12261
aS'1'
aS'22665067'
p12263
aS'ZBTB40'
p12264
aS'Intergenic'
p12265
aS'-113277'
p12266
aS'zinc finger and BTB domain containing 40'
p12267
asS'cg11850276'
p12268
(lp12269
g12268
aS'5'
aS'126409553'
p12270
aS'C5orf63'
p12271
aS'promoter-TSS (NM_001164479)'
p12272
aS'-369'
p12273
aS'chromosome 5 open reading frame 63'
p12274
asS'cg23936098'
p12275
(lp12276
g12275
aS'10'
p12277
aS'103911881'
p12278
aS'NOLC1'
p12279
aS'promoter-TSS (NM_004741)'
p12280
aS'-52'
p12281
aS'nucleolar and coiled-body phosphoprotein 1'
p12282
asS'cg03572913'
p12283
(lp12284
g12283
aS'20'
p12285
aS'34287853'
p12286
aS'NFS1'
p12287
aS'promoter-TSS (NM_001198989)'
p12288
aS'-566'
p12289
aS'NFS1 nitrogen fixation 1 homolog (S. cerevisiae)'
p12290
asS'cg23601478'
p12291
(lp12292
g12291
aS'6'
aS'168726642'
p12293
aS'DACT2'
p12294
aS'Intergenic'
p12295
aS'-6240'
p12296
aS'dapper, antagonist of beta-catenin, homolog 2 (Xenopus laevis)'
p12297
asS'cg02081019'
p12298
(lp12299
g12298
aS'5'
aS'92930813'
p12300
aS'MIR548AO'
p12301
aS'intron (NR_049801, intron 2 of 2)'
p12302
aS'7982'
p12303
aS'microRNA 548ao'
p12304
asS'cg15802263'
p12305
(lp12306
g12305
aS'19'
p12307
aS'54515245'
p12308
aS'CACNG6'
p12309
aS'exon (NM_145815, exon 3 of 3)'
p12310
aS'19703'
p12311
aS'calcium channel, voltage-dependent, gamma subunit 6'
p12312
asS'cg07045803'
p12313
(lp12314
g12313
aS'4'
aS'160125667'
p12315
aS'RAPGEF2'
p12316
aS'Intergenic'
p12317
aS'-63331'
p12318
aS'Rap guanine nucleotide exchange factor (GEF) 2'
p12319
asS'cg24969022'
p12320
(lp12321
g12320
aS'7'
aS'6866040'
p12322
aS'CCZ1B'
p12323
aS'promoter-TSS (NM_198097)'
p12324
aS'-114'
p12325
aS'CCZ1 vacuolar protein trafficking and biogenesis associated homolog B (S. cerevisiae)'
p12326
asS'cg02221765'
p12327
(lp12328
g12327
aS'14'
p12329
aS'89760916'
p12330
aS'FOXN3'
p12331
aS'intron (NM_001085471, intron 3 of 6)'
p12332
aS'122538'
p12333
aS'forkhead box N3'
p12334
asS'cg03322633'
p12335
(lp12336
g12335
aS'3'
aS'44155137'
p12337
aS'MIR138-1'
p12338
aS'promoter-TSS (NR_029700)'
p12339
aS'-567'
p12340
aS'microRNA 138-1'
p12341
asS'cg24535439'
p12342
(lp12343
g12342
aS'1'
aS'1566351'
p12344
aS'MMP23B'
p12345
aS'TTS (NM_080875)'
p12346
aS'-1209'
p12347
aS'matrix metallopeptidase 23B'
p12348
asS'cg26046435'
p12349
(lp12350
g12349
aS'5'
aS'158636842'
p12351
aS'RNF145'
p12352
aS'promoter-TSS (NM_001199383)'
p12353
aS'219'
p12354
aS'ring finger protein 145'
p12355
asS'cg04500632'
p12356
(lp12357
g12356
aS'8'
aS'140834013'
p12358
aS'KCNK9'
p12359
aS'intron (NM_031466, intron 21 of 22)'
p12360
aS'-118714'
p12361
aS'potassium channel, subfamily K, member 9'
p12362
asS'cg09624870'
p12363
(lp12364
g12363
aS'10'
p12365
aS'123871988'
p12366
aS'TACC2'
p12367
aS'intron (NM_206862, intron 5 of 22)'
p12368
aS'-51117'
p12369
aS'transforming, acidic coiled-coil containing protein 2'
p12370
asS'cg03331123'
p12371
(lp12372
g12371
aS'5'
aS'67511540'
p12373
aS'PIK3R1'
p12374
aS'promoter-TSS (NM_181523)'
p12375
aS'-44'
p12376
aS'phosphoinositide-3-kinase, regulatory subunit 1 (alpha)'
p12377
asS'cg14662172'
p12378
(lp12379
g12378
aS'13'
p12380
aS'46679081'
p12381
aS'CPB2'
p12382
aS'exon (NM_001872, exon 1 of 11)'
p12383
aS'130'
p12384
aS'carboxypeptidase B2 (plasma)'
p12385
asS'cg10586619'
p12386
(lp12387
g12386
aS'4'
aS'6989536'
p12388
aS'TBC1D14'
p12389
aS'intron (NM_001113363, intron 1 of 11)'
p12390
aS'647'
p12391
aS'TBC1 domain family, member 14'
p12392
asS'cg17074339'
p12393
(lp12394
g12393
aS'11'
p12395
aS'11642133'
p12396
aS'GALNT18'
p12397
aS'intron (NM_198516, intron 1 of 10)'
p12398
aS'1428'
p12399
aS'UDP-N-acetyl-alpha-D-galactosamine:polypeptide N-acetylgalactosaminyltransferase 18'
p12400
asS'cg11005316'
p12401
(lp12402
g12401
aS'11'
p12403
aS'43964755'
p12404
aS'C11orf96'
p12405
aS'exon (NM_001145033, exon 1 of 1)'
p12406
aS'649'
p12407
aS'chromosome 11 open reading frame 96'
p12408
asS'cg13980410'
p12409
(lp12410
g12409
aS'5'
aS'146870693'
p12411
aS'DPYSL3'
p12412
aS'intron (NM_001197294, intron 1 of 13)'
p12413
aS'18926'
p12414
aS'dihydropyrimidinase-like 3'
p12415
asS'cg12789522'
p12416
(lp12417
g12416
aS'15'
p12418
aS'78423758'
p12419
aS'CIB2'
p12420
aS"5' UTR (NM_006383, exon 1 of 6)"
p12421
aS'119'
p12422
aS'calcium and integrin binding family member 2'
p12423
asS'cg20491785'
p12424
(lp12425
g12424
aS'14'
p12426
aS'105707692'
p12427
aS'BRF1'
p12428
aS'exon (NM_001242786, exon 6 of 18)'
p12429
aS'6530'
p12430
aS'BRF1 homolog, subunit of RNA polymerase III transcription initiation factor IIIB (S. cerevisiae)'
p12431
asS'cg14372753'
p12432
(lp12433
g12432
aS'22'
p12434
aS'18064176'
p12435
aS'SLC25A18'
p12436
aS'exon (NM_031481, exon 5 of 11)'
p12437
aS'20993'
p12438
aS'solute carrier family 25 (glutamate carrier), member 18'
p12439
asS'cg23027754'
p12440
(lp12441
g12440
aS'1'
aS'161501027'
p12442
aS'HSPA6'
p12443
aS'Intergenic'
p12444
aS'6991'
p12445
aS"heat shock 70kDa protein 6 (HSP70B')"
p12446
asS'cg23363014'
p12447
(lp12448
g12447
aS'6'
aS'30227800'
p12449
aS'HLA-L'
p12450
aS'non-coding (NR_027822, exon 2 of 7)'
p12451
aS'461'
p12452
aS'major histocompatibility complex, class I, L (pseudogene)'
p12453
asS'cg13915464'
p12454
(lp12455
g12454
aS'2'
aS'1792677'
p12456
aS'PXDN'
p12457
aS'TTS (NM_015025)'
p12458
aS'-44386'
p12459
aS'peroxidasin homolog (Drosophila)'
p12460
asS'cg00748195'
p12461
(lp12462
g12461
aS'3'
aS'52812478'
p12463
aS'ITIH1'
p12464
aS'promoter-TSS (NM_001166434)'
p12465
aS'-31'
p12466
aS'inter-alpha-trypsin inhibitor heavy chain 1'
p12467
asS'cg08250444'
p12468
(lp12469
g12468
aS'1'
aS'155100078'
p12470
aS'EFNA1'
p12471
aS'promoter-TSS (NM_182685)'
p12472
aS'-271'
p12473
aS'ephrin-A1'
p12474
asS'cg03471593'
p12475
(lp12476
g12475
aS'16'
p12477
aS'55542668'
p12478
aS'LPCAT2'
p12479
aS'promoter-TSS (NM_017839)'
p12480
aS'-245'
p12481
aS'lysophosphatidylcholine acyltransferase 2'
p12482
asS'cg19188899'
p12483
(lp12484
g12483
aS'13'
p12485
aS'112838565'
p12486
aS'SOX1'
p12487
aS'Intergenic'
p12488
aS'116652'
p12489
aS'SRY (sex determining region Y)-box 1'
p12490
asS'cg11092157'
p12491
(lp12492
g12491
aS'14'
p12493
aS'98536125'
p12494
aS'C14orf64'
p12495
aS'Intergenic'
p12496
aS'-91664'
p12497
aS'chromosome 14 open reading frame 64'
p12498
asS'cg12234996'
p12499
(lp12500
g12499
aS'X'
aS'53254760'
p12501
aS'KDM5C'
p12502
aS'promoter-TSS (NM_004187)'
p12503
aS'-156'
p12504
aS'lysine (K)-specific demethylase 5C'
p12505
asS'cg14215186'
p12506
(lp12507
g12506
aS'9'
aS'139127059'
p12508
aS'QSOX2'
p12509
aS'intron (NM_181701, intron 1 of 11)'
p12510
aS'10628'
p12511
aS'quiescin Q6 sulfhydryl oxidase 2'
p12512
asS'cg26429783'
p12513
(lp12514
g12513
aS'1'
aS'245753302'
p12515
aS'KIF26B'
p12516
aS'intron (NM_018012, intron 5 of 14)'
p12517
aS'435015'
p12518
aS'kinesin family member 26B'
p12519
asS'cg09310644'
p12520
(lp12521
g12520
aS'16'
p12522
aS'68573191'
p12523
aS'ZFP90'
p12524
aS'promoter-TSS (NM_133458)'
p12525
aS'-470'
p12526
aS'ZFP90 zinc finger protein'
p12527
asS'cg09140281'
p12528
(lp12529
g12528
aS'5'
aS'131563492'
p12530
aS'P4HA2'
p12531
aS'promoter-TSS (NM_004199)'
p12532
aS'64'
p12533
aS'prolyl 4-hydroxylase, alpha polypeptide II'
p12534
asS'cg24219966'
p12535
(lp12536
g12535
aS'2'
aS'224950887'
p12537
aS'SERPINE2'
p12538
aS'Intergenic'
p12539
aS'-46851'
p12540
aS'serpin peptidase inhibitor, clade E (nexin, plasminogen activator inhibitor type 1), member 2'
p12541
asS'cg02015027'
p12542
(lp12543
g12542
aS'12'
p12544
aS'54457833'
p12545
aS'FLJ12825'
p12546
aS'intron (NR_026655, intron 1 of 1)'
p12547
aS'5795'
p12548
aS'uncharacterized LOC440101'
p12549
asS'cg04565067'
p12550
(lp12551
g12550
aS'1'
aS'68698499'
p12552
aS'WLS'
p12553
aS'promoter-TSS (NM_001193334)'
p12554
aS'-215'
p12555
aS'wntless homolog (Drosophila)'
p12556
asS'cg07196992'
p12557
(lp12558
g12557
aS'4'
aS'78098654'
p12559
aS'CCNG2'
p12560
aS'Intergenic'
p12561
aS'20297'
p12562
aS'cyclin G2'
p12563
asS'cg10242160'
p12564
(lp12565
g12564
aS'4'
aS'48493350'
p12566
aS'ZAR1'
p12567
aS'intron (NM_175619, intron 1 of 3)'
p12568
aS'1041'
p12569
aS'zygote arrest 1'
p12570
asS'cg19740287'
p12571
(lp12572
g12571
aS'X'
aS'14891763'
p12573
aS'MOSPD2'
p12574
aS'promoter-TSS (NM_001018113)'
p12575
aS'236'
p12576
aS'motile sperm domain containing 2'
p12577
asS'cg19306063'
p12578
(lp12579
g12578
aS'10'
p12580
aS'135171503'
p12581
aS'FUOM'
p12582
aS'promoter-TSS (NM_001098483)'
p12583
aS'26'
p12584
aS'fucose mutarotase'
p12585
asS'cg02579469'
p12586
(lp12587
g12586
aS'5'
aS'1378350'
p12588
aS'CLPTM1L'
p12589
aS'Intergenic'
p12590
aS'-33348'
p12591
aS'CLPTM1-like'
p12592
asS'cg12041075'
p12593
(lp12594
g12593
aS'17'
p12595
aS'7579312'
p12596
aS'TP53'
p12597
aS'promoter-TSS (NM_001276698)'
p12598
aS'-501'
p12599
aS'tumor protein p53'
p12600
asS'cg08324945'
p12601
(lp12602
g12601
aS'4'
aS'73435229'
p12603
aS'ADAMTS3'
p12604
aS'promoter-TSS (NM_014243)'
p12605
aS'-713'
p12606
aS'ADAM metallopeptidase with thrombospondin type 1 motif, 3'
p12607
asS'cg16195004'
p12608
(lp12609
g12608
aS'14'
p12610
aS'93263831'
p12611
aS'GOLGA5'
p12612
aS'exon (NM_005113, exon 2 of 13)'
p12613
aS'3181'
p12614
aS'golgin A5'
p12615
asS'cg23371889'
p12616
(lp12617
g12616
aS'5'
aS'94887809'
p12618
aS'TTC37'
p12619
aS'intron (NM_014639, intron 1 of 42)'
p12620
aS'2900'
p12621
aS'tetratricopeptide repeat domain 37'
p12622
asS'cg00514713'
p12623
(lp12624
g12623
aS'7'
aS'43158788'
p12625
aS'HECW1'
p12626
aS'intron (NM_015052, intron 2 of 29)'
p12627
aS'6590'
p12628
aS'HECT, C2 and WW domain containing E3 ubiquitin protein ligase 1'
p12629
asS'cg18724565'
p12630
(lp12631
g12630
aS'7'
aS'5633068'
p12632
aS'FSCN1'
p12633
aS'exon (NM_003088, exon 1 of 5)'
p12634
aS'632'
p12635
aS'fascin homolog 1, actin-bundling protein (Strongylocentrotus purpuratus)'
p12636
asS'cg09776830'
p12637
(lp12638
g12637
aS'10'
p12639
aS'104004993'
p12640
aS'GBF1'
p12641
aS'promoter-TSS (NM_004193)'
p12642
aS'-262'
p12643
aS'golgi brefeldin A resistant guanine nucleotide exchange factor 1'
p12644
asS'cg09813248'
p12645
(lp12646
g12645
aS'12'
p12647
aS'121164194'
p12648
aS'ACADS'
p12649
aS'intron (NM_000017, intron 1 of 9)'
p12650
aS'623'
p12651
aS'acyl-CoA dehydrogenase, C-2 to C-3 short chain'
p12652
asS'cg22311007'
p12653
(lp12654
g12653
aS'6'
aS'134022234'
p12655
aS'MGC34034'
p12656
aS'Intergenic'
p12657
aS'-120051'
p12658
aS'uncharacterized protein MGC34034'
p12659
asS'cg16042006'
p12660
(lp12661
g12660
aS'3'
aS'185993852'
p12662
aS'DGKG'
p12663
aS'intron (NM_001080745, intron 9 of 23)'
p12664
aS'86171'
p12665
aS'diacylglycerol kinase, gamma 90kDa'
p12666
asS'cg13694746'
p12667
(lp12668
g12667
aS'3'
aS'106959864'
p12669
aS'LOC344595'
p12670
aS'promoter-TSS (NR_028303)'
p12671
aS'325'
p12672
aS'uncharacterized LOC344595'
p12673
asS'cg03957898'
p12674
(lp12675
g12674
aS'1'
aS'152333423'
p12676
aS'FLG2'
p12677
aS'promoter-TSS (NM_001014342)'
p12678
aS'-941'
p12679
aS'filaggrin family member 2'
p12680
asS'cg04203853'
p12681
(lp12682
g12681
aS'14'
p12683
aS'75770221'
p12684
aS'LOC731223'
p12685
aS'Intergenic'
p12686
aS'9114'
p12687
aS'uncharacterized LOC731223'
p12688
asS'cg22472608'
p12689
(lp12690
g12689
aS'5'
aS'1891194'
p12691
aS'IRX4'
p12692
aS'Intergenic'
p12693
aS'-8314'
p12694
aS'iroquois homeobox 4'
p12695
asS'cg13694749'
p12696
(lp12697
g12696
aS'17'
p12698
aS'62050038'
p12699
aS'SCN4A'
p12700
aS'exon (NM_000334, exon 1 of 24)'
p12701
aS'240'
p12702
aS'sodium channel, voltage-gated, type IV, alpha subunit'
p12703
asS'cg21160290'
p12704
(lp12705
g12704
aS'9'
aS'136149941'
p12706
aS'ABO'
p12707
aS'intron (NM_020469, intron 1 of 6)'
p12708
aS'689'
p12709
aS'ABO blood group (transferase A, alpha 1-3-N-acetylgalactosaminyltransferase; transferase B, alpha 1-3-galactosyltransferase)'
p12710
asS'cg16672263'
p12711
(lp12712
g12711
aS'2'
aS'202724145'
p12713
aS'CDK15'
p12714
aS'intron (NM_139158, intron 10 of 13)'
p12715
aS'52843'
p12716
aS'cyclin-dependent kinase 15'
p12717
asS'cg26787204'
p12718
(lp12719
g12718
aS'4'
aS'1215343'
p12720
aS'LOC100130872'
p12721
aS'intron (NM_001012614, intron 5 of 9)'
p12722
aS'-12593'
p12723
aS'uncharacterized LOC100130872'
p12724
asS'cg06916574'
p12725
(lp12726
g12725
aS'12'
p12727
aS'51101014'
p12728
aS'ATF1'
p12729
aS'intron (NM_173602, intron 21 of 37)'
p12730
aS'-56775'
p12731
aS'activating transcription factor 1'
p12732
asS'cg20512711'
p12733
(lp12734
g12733
aS'11'
p12735
aS'31841524'
p12736
aS'PAX6'
p12737
aS'intron (NR_033971, intron 1 of 2)'
p12738
aS'-2015'
p12739
aS'paired box 6'
p12740
asS'cg25055341'
p12741
(lp12742
g12741
aS'12'
p12743
aS'132129001'
p12744
aS'SFSWAP'
p12745
aS'Intergenic'
p12746
aS'-66631'
p12747
aS'splicing factor, suppressor of white-apricot homolog (Drosophila)'
p12748
asS'cg17222033'
p12749
(lp12750
g12749
aS'11'
p12751
aS'6375041'
p12752
aS'PRKCDBP'
p12753
aS'Intergenic'
p12754
aS'-33301'
p12755
aS'protein kinase C, delta binding protein'
p12756
asS'cg19513321'
p12757
(lp12758
g12757
aS'2'
aS'85811432'
p12759
aS'VAMP5'
p12760
aS'promoter-TSS (NM_006634)'
p12761
aS'-99'
p12762
aS'vesicle-associated membrane protein 5'
p12763
asS'cg09862990'
p12764
(lp12765
g12764
aS'4'
aS'100555227'
p12766
aS'MTTP'
p12767
aS'Intergenic'
p12768
aS'69987'
p12769
aS'microsomal triglyceride transfer protein'
p12770
asS'cg06483239'
p12771
(lp12772
g12771
aS'15'
p12773
aS'40331866'
p12774
aS'LOC100131089'
p12775
aS'promoter-TSS (NM_003134)'
p12776
aS'354'
p12777
aS'uncharacterized LOC100131089'
p12778
asS'cg04797725'
p12779
(lp12780
g12779
aS'12'
p12781
aS'77719326'
p12782
aS'E2F7'
p12783
aS'Intergenic'
p12784
aS'-259966'
p12785
aS'E2F transcription factor 7'
p12786
asS'cg27058077'
p12787
(lp12788
g12787
aS'1'
aS'200337470'
p12789
aS'LINC00862'
p12790
aS'intron (NR_040064, intron 4 of 4)'
p12791
aS'5450'
p12792
aS'long intergenic non-protein coding RNA 862'
p12793
asS'cg05925497'
p12794
(lp12795
g12794
aS'11'
p12796
aS'100734094'
p12797
aS'TMEM133'
p12798
aS'intron (NM_152432, intron 4 of 23)'
p12799
aS'-128717'
p12800
aS'transmembrane protein 133'
p12801
asS'cg08193714'
p12802
(lp12803
g12802
aS'4'
aS'187555728'
p12804
aS'MTNR1A'
p12805
aS'intron (NM_005245, intron 6 of 26)'
p12806
aS'-79191'
p12807
aS'melatonin receptor 1A'
p12808
asS'cg04120542'
p12809
(lp12810
g12809
aS'17'
p12811
aS'36956379'
p12812
aS'PIP4K2B'
p12813
aS'promoter-TSS (NM_003559)'
p12814
aS'-221'
p12815
aS'phosphatidylinositol-5-phosphate 4-kinase, type II, beta'
p12816
asS'cg17936488'
p12817
(lp12818
g12817
aS'9'
aS'134151519'
p12819
aS'FAM78A'
p12820
aS'exon (NM_033387, exon 1 of 2)'
p12821
aS'387'
p12822
aS'family with sequence similarity 78, member A'
p12823
asS'cg08422668'
p12824
(lp12825
g12824
aS'16'
p12826
aS'32857347'
p12827
aS'SLC6A10P'
p12828
aS'Intergenic'
p12829
aS'39116'
p12830
aS'solute carrier family 6 (neurotransmitter transporter, creatine), member 10, pseudogene'
p12831
asS'cg20875427'
p12832
(lp12833
g12832
aS'2'
aS'152585111'
p12834
aS'NEB'
p12835
aS'intron (NM_001164508, intron 4 of 181)'
p12836
aS'5890'
p12837
aS'nebulin'
p12838
asS'cg00020720'
p12839
(lp12840
g12839
aS'1'
aS'84972482'
p12841
aS'GNG5'
p12842
aS'promoter-TSS (NM_005274)'
p12843
aS'-220'
p12844
aS'guanine nucleotide binding protein (G protein), gamma 5'
p12845
asS'cg23538765'
p12846
(lp12847
g12846
aS'19'
p12848
aS'34919100'
p12849
aS'UBA2'
p12850
aS'promoter-TSS (NM_005499)'
p12851
aS'-168'
p12852
aS'ubiquitin-like modifier activating enzyme 2'
p12853
asS'cg07311994'
p12854
(lp12855
g12854
aS'3'
aS'8941470'
p12856
aS'RAD18'
p12857
aS'intron (NM_020165, intron 10 of 12)'
p12858
aS'63689'
p12859
aS'RAD18 homolog (S. cerevisiae)'
p12860
asS'cg26437522'
p12861
(lp12862
g12861
aS'7'
aS'27174169'
p12863
aS'HOXA4'
p12864
aS'Intergenic'
p12865
aS'-3770'
p12866
aS'homeobox A4'
p12867
asS'cg10569616'
p12868
(lp12869
g12868
aS'7'
aS'124536676'
p12870
aS'POT1'
p12871
aS'intron (NR_003102, intron 5 of 19)'
p12872
aS'33361'
p12873
aS'protection of telomeres 1'
p12874
asS'cg20873327'
p12875
(lp12876
g12875
aS'2'
aS'241371545'
p12877
aS'GPC1'
p12878
aS'Intergenic'
p12879
aS'-3570'
p12880
aS'glypican 1'
p12881
asS'cg19705564'
p12882
(lp12883
g12882
aS'14'
p12884
aS'105389886'
p12885
aS'PLD4'
p12886
aS'Intergenic'
p12887
aS'-1301'
p12888
aS'phospholipase D family, member 4'
p12889
asS'cg07852840'
p12890
(lp12891
g12890
aS'3'
aS'140813919'
p12892
aS'SPSB4'
p12893
aS'intron (NM_080862, intron 2 of 2)'
p12894
aS'43176'
p12895
aS'splA/ryanodine receptor domain and SOCS box containing 4'
p12896
asS'cg07022885'
p12897
(lp12898
g12897
aS'11'
p12899
aS'46638638'
p12900
aS'HARBI1'
p12901
aS'promoter-TSS (NM_001205122)'
p12902
aS'139'
p12903
aS'harbinger transposase derived 1'
p12904
asS'cg05289678'
p12905
(lp12906
g12905
aS'7'
aS'150549560'
p12907
aS'ABP1'
p12908
aS'promoter-TSS (NM_001091)'
p12909
aS'-5'
p12910
aS'amiloride binding protein 1 (amine oxidase (copper-containing))'
p12911
asS'cg27370131'
p12912
(lp12913
g12912
aS'2'
aS'190306182'
p12914
aS'WDR75'
p12915
aS'promoter-TSS (NM_032168)'
p12916
aS'23'
p12917
aS'WD repeat domain 75'
p12918
asS'cg19959497'
p12919
(lp12920
g12919
aS'15'
p12921
aS'35280520'
p12922
aS'ZNF770'
p12923
aS'promoter-TSS (NM_014106)'
p12924
aS'-23'
p12925
aS'zinc finger protein 770'
p12926
asS'cg27623266'
p12927
(lp12928
g12927
aS'10'
p12929
aS'78674941'
p12930
aS'KCNMA1'
p12931
aS'intron (NM_001161352, intron 23 of 27)'
p12932
aS'722636'
p12933
aS'potassium large conductance calcium-activated channel, subfamily M, alpha member 1'
p12934
asS'cg21592003'
p12935
(lp12936
g12935
aS'15'
p12937
aS'74687517'
p12938
aS'CYP11A1'
p12939
aS'Intergenic'
p12940
aS'-27436'
p12941
aS'cytochrome P450, family 11, subfamily A, polypeptide 1'
p12942
asS'cg22430734'
p12943
(lp12944
g12943
aS'17'
p12945
aS'35849794'
p12946
aS'DUSP14'
p12947
aS'promoter-TSS (NM_007026)'
p12948
aS'-157'
p12949
aS'dual specificity phosphatase 14'
p12950
asS'cg16922167'
p12951
(lp12952
g12951
aS'1'
aS'27961746'
p12953
aS'FGR'
p12954
aS'promoter-TSS (NM_005248)'
p12955
aS'-19'
p12956
aS'Gardner-Rasheed feline sarcoma viral (v-fgr) oncogene homolog'
p12957
asS'cg20959460'
p12958
(lp12959
g12958
aS'5'
aS'77253544'
p12960
aS'TBCA'
p12961
aS'Intergenic'
p12962
aS'-181359'
p12963
aS'tubulin folding cofactor A'
p12964
asS'cg14083421'
p12965
(lp12966
g12965
aS'1'
aS'7122639'
p12967
aS'CAMTA1'
p12968
aS'intron (NM_015215, intron 3 of 22)'
p12969
aS'277255'
p12970
aS'calmodulin binding transcription activator 1'
p12971
asS'cg01165752'
p12972
(lp12973
g12972
aS'16'
p12974
aS'35029890'
p12975
aS'FLJ26245'
p12976
aS'Intergenic'
p12977
aS'48967'
p12978
aS'uncharacterized LOC400533'
p12979
asS'cg18163973'
p12980
(lp12981
g12980
aS'3'
aS'182833979'
p12982
aS'MCCC1'
p12983
aS'Intergenic'
p12984
aS'-16614'
p12985
aS'methylcrotonoyl-CoA carboxylase 1 (alpha)'
p12986
asS'cg14919643'
p12987
(lp12988
g12987
aS'4'
aS'1367748'
p12989
aS'CRIPAK'
p12990
aS'intron (NM_020894, intron 8 of 13)'
p12991
aS'-17592'
p12992
aS'cysteine-rich PAK1 inhibitor'
p12993
asS'cg24635581'
p12994
(lp12995
g12994
aS'6'
aS'33389846'
p12996
aS'SYNGAP1'
p12997
aS'intron (NM_006772, intron 1 of 18)'
p12998
aS'1999'
p12999
aS'synaptic Ras GTPase activating protein 1'
p13000
asS'cg08197751'
p13001
(lp13002
g13001
aS'11'
p13003
aS'5982261'
p13004
aS'OR56A5'
p13005
aS'Intergenic'
p13006
aS'7463'
p13007
aS'olfactory receptor, family 56, subfamily A, member 5'
p13008
asS'cg08095700'
p13009
(lp13010
g13009
aS'3'
aS'184972153'
p13011
aS'EHHADH'
p13012
aS'promoter-TSS (NM_001966)'
p13013
aS'-267'
p13014
aS'enoyl-CoA, hydratase/3-hydroxyacyl CoA dehydrogenase'
p13015
asS'cg24929754'
p13016
(lp13017
g13016
aS'1'
aS'100644654'
p13018
aS'LRRC39'
p13019
aS'promoter-TSS (NM_001256385)'
p13020
aS'-825'
p13021
aS'leucine rich repeat containing 39'
p13022
asS'cg01178603'
p13023
(lp13024
g13023
aS'7'
aS'1976964'
p13025
aS'MIR4655'
p13026
aS'intron (NM_001013836, intron 16 of 18)'
p13027
aS'-93075'
p13028
aS'microRNA 4655'
p13029
asS'cg01178601'
p13030
(lp13031
g13030
aS'11'
p13032
aS'34208754'
p13033
aS'NAT10'
p13034
aS'intron (NM_145804, intron 3 of 16)'
p13035
aS'81643'
p13036
aS'N-acetyltransferase 10 (GCN5-related)'
p13037
asS'cg01477985'
p13038
(lp13039
g13038
aS'13'
p13040
aS'112727160'
p13041
aS'SOX1'
p13042
aS'Intergenic'
p13043
aS'5247'
p13044
aS'SRY (sex determining region Y)-box 1'
p13045
asS'cg24591969'
p13046
(lp13047
g13046
aS'1'
aS'6105859'
p13048
aS'KCNAB2'
p13049
aS'promoter-TSS (NM_001199863)'
p13050
aS'-122'
p13051
aS'potassium voltage-gated channel, shaker-related subfamily, beta member 2'
p13052
asS'cg24881159'
p13053
(lp13054
g13053
aS'15'
p13055
aS'31284219'
p13056
aS'MTMR10'
p13057
aS'promoter-TSS (NM_017762)'
p13058
aS'-412'
p13059
aS'myotubularin related protein 10'
p13060
asS'cg14284618'
p13061
(lp13062
g13061
aS'8'
aS'38627889'
p13063
aS'TACC1'
p13064
aS'intron (NM_001146216, intron 1 of 12)'
p13065
aS'-16833'
p13066
aS'transforming, acidic coiled-coil containing protein 1'
p13067
asS'cg17317165'
p13068
(lp13069
g13068
aS'5'
aS'108280702'
p13070
aS'FER'
p13071
aS'intron (NM_005246, intron 10 of 19)'
p13072
aS'197179'
p13073
aS'fer (fps/fes related) tyrosine kinase'
p13074
asS'cg08547343'
p13075
(lp13076
g13075
aS'16'
p13077
aS'90038815'
p13078
aS'AFG3L1P'
p13079
aS'promoter-TSS (NR_003226)'
p13080
aS'-173'
p13081
aS'AFG3 ATPase family member 3-like 1 (S. cerevisiae), pseudogene'
p13082
asS'cg12473570'
p13083
(lp13084
g13083
aS'1'
aS'117142678'
p13085
aS'CD58'
p13086
aS'exon (NM_001542, exon 8 of 12)'
p13087
aS'-28963'
p13088
aS'CD58 molecule'
p13089
asS'cg25023752'
p13090
(lp13091
g13090
aS'1'
aS'63833425'
p13092
aS'ALG6'
p13093
aS'intron (NM_013339, intron 1 of 14)'
p13094
aS'164'
p13095
aS'ALG6, alpha-1,3-glucosyltransferase'
p13096
asS'cg17878899'
p13097
(lp13098
g13097
aS'X'
aS'118284724'
p13099
aS'KIAA1210'
p13100
aS'promoter-TSS (NM_020721)'
p13101
aS'-182'
p13102
aS'KIAA1210'
p13103
asS'cg03199366'
p13104
(lp13105
g13104
aS'4'
aS'187740664'
p13106
aS'FAT1'
p13107
aS'Intergenic'
p13108
aS'-95677'
p13109
aS'FAT tumor suppressor homolog 1 (Drosophila)'
p13110
asS'cg14844236'
p13111
(lp13112
g13111
aS'12'
p13113
aS'123753212'
p13114
aS'CDK2AP1'
p13115
aS'promoter-TSS (NM_001270434)'
p13116
aS'-411'
p13117
aS'cyclin-dependent kinase 2 associated protein 1'
p13118
asS'cg15087770'
p13119
(lp13120
g13119
aS'7'
aS'148904668'
p13121
aS'ZNF282'
p13122
aS'intron (NM_003575, intron 4 of 7)'
p13123
aS'12091'
p13124
aS'zinc finger protein 282'
p13125
asS'cg18308176'
p13126
(lp13127
g13126
aS'2'
aS'242786266'
p13128
aS'PDCD1'
p13129
aS'Intergenic'
p13130
aS'14792'
p13131
aS'programmed cell death 1'
p13132
asS'cg23646866'
p13133
(lp13134
g13133
aS'19'
p13135
aS'644690'
p13136
aS'FGF22'
p13137
aS'Intergenic'
p13138
aS'4764'
p13139
aS'fibroblast growth factor 22'
p13140
asS'cg14329508'
p13141
(lp13142
g13141
aS'20'
p13143
aS'18168289'
p13144
aS'CSRP2BP'
p13145
aS'non-coding (NR_028402, exon 9 of 9)'
p13146
aS'42546'
p13147
aS'CSRP2 binding protein'
p13148
asS'cg09066026'
p13149
(lp13150
g13149
aS'12'
p13151
aS'3782896'
p13152
aS'EFCAB4B'
p13153
aS'intron (NM_001144958, intron 6 of 19)'
p13154
aS'79470'
p13155
aS'EF-hand calcium binding domain 4B'
p13156
asS'cg15646626'
p13157
(lp13158
g13157
aS'8'
aS'6427385'
p13159
aS'ANGPT2'
p13160
aS'intron (NM_024596, intron 12 of 13)'
p13161
aS'-6601'
p13162
aS'angiopoietin 2'
p13163
asS'cg05483184'
p13164
(lp13165
g13164
aS'6'
aS'32055393'
p13166
aS'TNXB'
p13167
aS'intron (NM_019105, intron 6 of 43).3'
p13168
aS'21758'
p13169
aS'tenascin XB'
p13170
asS'cg11410473'
p13171
(lp13172
g13171
aS'6'
aS'167649749'
p13173
aS'UNC93A'
p13174
aS'Intergenic'
p13175
aS'-55054'
p13176
aS'unc-93 homolog A (C. elegans)'
p13177
asS'cg11700230'
p13178
(lp13179
g13178
aS'6'
aS'33159353'
p13180
aS'COL11A2'
p13181
aS'intron (NM_080679, intron 1 of 62).5'
p13182
aS'892'
p13183
aS'collagen, type XI, alpha 2'
p13184
asS'cg22396409'
p13185
(lp13186
g13185
aS'7'
aS'55086146'
p13187
aS'EGFR'
p13188
aS'promoter-TSS (NM_005228)'
p13189
aS'-579'
p13190
aS'epidermal growth factor receptor'
p13191
asS'cg24765783'
p13192
(lp13193
g13192
aS'19'
p13194
aS'937444'
p13195
aS'ARID3A'
p13196
aS'intron (NM_005224, intron 3 of 8)'
p13197
aS'11407'
p13198
aS'AT rich interactive domain 3A (BRIGHT-like)'
p13199
asS'cg19248673'
p13200
(lp13201
g13200
aS'18'
p13202
aS'66385707'
p13203
aS'CCDC102B'
p13204
aS'intron (NM_001093729, intron 2 of 9)'
p13205
aS'3216'
p13206
aS'coiled-coil domain containing 102B'
p13207
asS'cg08824847'
p13208
(lp13209
g13208
aS'11'
p13210
aS'35052388'
p13211
aS'MIR1343'
p13212
aS'Intergenic'
p13213
aS'89004'
p13214
aS'microRNA 1343'
p13215
asS'cg02229344'
p13216
(lp13217
g13216
aS'X'
aS'130216380'
p13218
aS'ARHGAP36'
p13219
aS'intron (NM_144967, intron 2 of 11)'
p13220
aS'24164'
p13221
aS'Rho GTPase activating protein 36'
p13222
asS'cg24044957'
p13223
(lp13224
g13223
aS'11'
p13225
aS'69931461'
p13226
aS'ANO1'
p13227
aS'promoter-TSS (NR_030691)'
p13228
aS'-55'
p13229
aS'anoctamin 1, calcium activated chloride channel'
p13230
asS'cg19248676'
p13231
(lp13232
g13231
aS'12'
p13233
aS'115135926'
p13234
aS'TBX3'
p13235
aS'Intergenic'
p13236
aS'-13957'
p13237
aS'T-box 3'
p13238
asS'cg12850396'
p13239
(lp13240
g13239
aS'15'
p13241
aS'89640878'
p13242
aS'ABHD2'
p13243
aS'intron (NM_007011, intron 2 of 14)'
p13244
aS'9497'
p13245
aS'abhydrolase domain containing 2'
p13246
asS'cg22048274'
p13247
(lp13248
g13247
aS'6'
aS'31853428'
p13249
aS'SLC44A4'
p13250
aS'intron (NM_025256, intron 17 of 26).5'
p13251
aS'-6605'
p13252
aS'solute carrier family 44, member 4'
p13253
asS'cg24582168'
p13254
(lp13255
g13254
aS'20'
p13256
aS'52789646'
p13257
aS'CYP24A1'
p13258
aS'intron (NM_000782, intron 1 of 11)'
p13259
aS'870'
p13260
aS'cytochrome P450, family 24, subfamily A, polypeptide 1'
p13261
asS'cg09641728'
p13262
(lp13263
g13262
aS'8'
aS'38162214'
p13264
aS'PPAPDC1B'
p13265
aS'exon (NM_023034, exon 14 of 24)'
p13266
aS'-35476'
p13267
aS'phosphatidic acid phosphatase type 2 domain containing 1B'
p13268
asS'cg15718594'
p13269
(lp13270
g13269
aS'1'
aS'212874742'
p13271
aS'BATF3'
p13272
aS'Intergenic'
p13273
aS'-1415'
p13274
aS'basic leucine zipper transcription factor, ATF-like 3'
p13275
asS'cg22688043'
p13276
(lp13277
g13276
aS'11'
p13278
aS'55944198'
p13279
aS'OR5J2'
p13280
aS'exon (NM_001005492, exon 1 of 1)'
p13281
aS'104'
p13282
aS'olfactory receptor, family 5, subfamily J, member 2'
p13283
asS'cg11362596'
p13284
(lp13285
g13284
aS'3'
aS'108160271'
p13286
aS'MYH15'
p13287
aS'intron (NM_014981, intron 23 of 41)'
p13288
aS'87898'
p13289
aS'myosin, heavy chain 15'
p13290
asS'cg10255879'
p13291
(lp13292
g13291
aS'16'
p13293
aS'85590345'
p13294
aS'GSE1'
p13295
aS'Intergenic'
p13296
aS'-54684'
p13297
aS'Gse1 coiled-coil protein'
p13298
asS'cg09441966'
p13299
(lp13300
g13299
aS'17'
p13301
aS'41277487'
p13302
aS'BRCA1'
p13303
aS'promoter-TSS (NM_007297)'
p13304
aS'13'
p13305
aS'breast cancer 1, early onset'
p13306
asS'cg00188654'
p13307
(lp13308
g13307
aS'16'
p13309
aS'3696402'
p13310
aS'DNASE1'
p13311
aS'Intergenic'
p13312
aS'-6538'
p13313
aS'deoxyribonuclease I'
p13314
asS'cg15580989'
p13315
(lp13316
g13315
aS'15'
p13317
aS'101085210'
p13318
aS'CERS3'
p13319
aS'promoter-TSS (NM_178842)'
p13320
aS'-285'
p13321
aS'ceramide synthase 3'
p13322
asS'cg23493020'
p13323
(lp13324
g13323
aS'14'
p13325
aS'65112169'
p13326
aS'PLEKHG3'
p13327
aS'Intergenic'
p13328
aS'-59024'
p13329
aS'pleckstrin homology domain containing, family G (with RhoGef domain) member 3'
p13330
asS'cg19476016'
p13331
(lp13332
g13331
aS'17'
p13333
aS'76374525'
p13334
aS'PGS1'
p13335
aS'promoter-TSS (NM_024419)'
p13336
aS'-210'
p13337
aS'phosphatidylglycerophosphate synthase 1'
p13338
asS'cg00970752'
p13339
(lp13340
g13339
aS'1'
aS'15711443'
p13341
aS'EFHD2'
p13342
aS'intron (NM_052929, intron 30 of 30)'
p13343
aS'-24948'
p13344
aS'EF-hand domain family, member D2'
p13345
asS'cg22256960'
p13346
(lp13347
g13346
aS'15'
p13348
aS'77711686'
p13349
aS'PEAK1'
p13350
aS'intron (NM_024776, intron 1 of 7)'
p13351
aS'760'
p13352
aS'NKF3 kinase family member'
p13353
asS'cg09092500'
p13354
(lp13355
g13354
aS'17'
p13356
aS'78081709'
p13357
aS'GAA'
p13358
aS'intron (NM_001079803, intron 6 of 20)'
p13359
aS'6354'
p13360
aS'glucosidase, alpha; acid'
p13361
asS'cg19047335'
p13362
(lp13363
g13362
aS'20'
p13364
aS'46288320'
p13365
aS'SULF2'
p13366
aS'intron (NM_018837, intron 19 of 20)'
p13367
aS'126488'
p13368
aS'sulfatase 2'
p13369
asS'cg25660358'
p13370
(lp13371
g13370
aS'13'
p13372
aS'50510704'
p13373
aS'SPRYD7'
p13374
aS'promoter-TSS (NM_020456)'
p13375
aS'-79'
p13376
aS'SPRY domain containing 7'
p13377
asS'cg10222549'
p13378
(lp13379
g13378
aS'6'
aS'32610794'
p13380
aS'HLA-DQA1'
p13381
aS"3' UTR (NM_002122, exon 5 of 5)"
p13382
aS'5611'
p13383
aS'major histocompatibility complex, class II, DQ alpha 1'
p13384
asS'cg08496664'
p13385
(lp13386
g13385
aS'7'
aS'109600733'
p13387
aS'EIF3IP1'
p13388
aS'promoter-TSS (NR_003024)'
p13389
aS'-463'
p13390
aS'eukaryotic translation initiation factor 3, subunit I pseudogene 1'
p13391
asS'cg25479682'
p13392
(lp13393
g13392
aS'3'
aS'185081403'
p13394
aS'MAP3K13'
p13395
aS'intron (NM_004721, intron 1 of 13)'
p13396
aS'567'
p13397
aS'mitogen-activated protein kinase kinase kinase 13'
p13398
asS'cg16162930'
p13399
(lp13400
g13399
aS'1'
aS'9341141'
p13401
aS'SPSB1'
p13402
aS'Intergenic'
p13403
aS'-11800'
p13404
aS'splA/ryanodine receptor domain and SOCS box containing 1'
p13405
asS'cg20932535'
p13406
(lp13407
g13406
aS'1'
aS'19030288'
p13408
aS'PAX7'
p13409
aS'intron (NM_001135254, intron 7 of 8)'
p13410
aS'72788'
p13411
aS'paired box 7'
p13412
asS'cg03095188'
p13413
(lp13414
g13413
aS'19'
p13415
aS'49004523'
p13416
aS'LMTK3'
p13417
aS'intron (NM_001080434, intron 10 of 15)'
p13418
aS'11923'
p13419
aS'lemur tyrosine kinase 3'
p13420
asS'cg13242077'
p13421
(lp13422
g13421
aS'14'
p13423
aS'96183496'
p13424
aS'TCL1A'
p13425
aS'Intergenic'
p13426
aS'-2963'
p13427
aS'T-cell leukemia/lymphoma 1A'
p13428
asS'cg07212852'
p13429
(lp13430
g13429
aS'20'
p13431
aS'21684348'
p13432
aS'PAX1'
p13433
aS'Intergenic'
p13434
aS'-1949'
p13435
aS'paired box 1'
p13436
asS'cg08571738'
p13437
(lp13438
g13437
aS'2'
aS'2605398'
p13439
aS'MYT1L'
p13440
aS'Intergenic'
p13441
aS'-270353'
p13442
aS'myelin transcription factor 1-like'
p13443
asS'cg19831935'
p13444
(lp13445
g13444
aS'17'
p13446
aS'60758455'
p13447
aS'MIR548W'
p13448
aS'exon (NM_006039, exon 18 of 30)'
p13449
aS'-40403'
p13450
aS'microRNA 548w'
p13451
asS'cg26281728'
p13452
(lp13453
g13452
aS'15'
p13454
aS'85923949'
p13455
aS'AKAP13'
p13456
aS"5' UTR (NM_006738, exon 1 of 37)"
p13457
aS'102'
p13458
aS'A kinase (PRKA) anchor protein 13'
p13459
asS'cg26445772'
p13460
(lp13461
g13460
aS'5'
aS'137090088'
p13462
aS'HNRNPA0'
p13463
aS'promoter-TSS (NM_006805)'
p13464
aS'-49'
p13465
aS'heterogeneous nuclear ribonucleoprotein A0'
p13466
asS'cg17695145'
p13467
(lp13468
g13467
aS'4'
aS'2940996'
p13469
aS'NOP14-AS1'
p13470
aS'exon (NM_003703, exon 17 of 19)'
p13471
aS'3718'
p13472
aS'NOP14 antisense RNA 1'
p13473
asS'cg12686314'
p13474
(lp13475
g13474
aS'10'
p13476
aS'95225718'
p13477
aS'MYOF'
p13478
aS'intron (NM_133337, intron 1 of 52)'
p13479
aS'16356'
p13480
aS'myoferlin'
p13481
asS'cg12686317'
p13482
(lp13483
g13482
aS'15'
p13484
aS'55880894'
p13485
aS'PYGO1'
p13486
aS'intron (NM_015617, intron 1 of 2)'
p13487
aS'156'
p13488
aS'pygopus homolog 1 (Drosophila)'
p13489
asS'cg21217024'
p13490
(lp13491
g13490
aS'11'
p13492
aS'105481406'
p13493
aS'GRIA4'
p13494
aS'promoter-TSS (NM_001112812)'
p13495
aS'-5'
p13496
aS'glutamate receptor, ionotropic, AMPA 4'
p13497
asS'cg09828411'
p13498
(lp13499
g13498
aS'1'
aS'244466428'
p13500
aS'C1orf100'
p13501
aS'Intergenic'
p13502
aS'-49509'
p13503
aS'chromosome 1 open reading frame 100'
p13504
asS'cg26003967'
p13505
(lp13506
g13505
aS'1'
aS'933987'
p13507
aS'HES4'
p13508
aS'TTS (NM_001142467)'
p13509
aS'1565'
p13510
aS'hairy and enhancer of split 4 (Drosophila)'
p13511
asS'cg16322655'
p13512
(lp13513
g13512
aS'11'
p13514
aS'31391333'
p13515
aS'DCDC1'
p13516
aS'promoter-TSS (NM_181706)'
p13517
aS'24'
p13518
aS'doublecortin domain containing 1'
p13519
asS'cg13667739'
p13520
(lp13521
g13520
aS'14'
p13522
aS'105944604'
p13523
aS'CRIP2'
p13524
aS'exon (NM_001312, exon 2 of 8)'
p13525
aS'1021'
p13526
aS'cysteine-rich protein 2'
p13527
asS'cg13185177'
p13528
(lp13529
g13528
aS'3'
aS'194119885'
p13530
aS'GP5'
p13531
aS'intron (NM_004488, intron 1 of 1)'
p13532
aS'110'
p13533
aS'glycoprotein V (platelet)'
p13534
asS'cg19372491'
p13535
(lp13536
g13535
aS'11'
p13537
aS'28129970'
p13538
aS'METTL15'
p13539
aS'promoter-TSS (NM_031217)'
p13540
aS'172'
p13541
aS'methyltransferase like 15'
p13542
asS'cg01979458'
p13543
(lp13544
g13543
aS'7'
aS'72300418'
p13545
aS'SBDSP1'
p13546
aS'intron (NR_024111, intron 1 of 3)'
p13547
aS'466'
p13548
aS'Shwachman-Bodian-Diamond syndrome pseudogene 1'
p13549
asS'cg17759318'
p13550
(lp13551
g13550
aS'8'
aS'117765547'
p13552
aS'EIF3H'
p13553
aS'intron (NM_003756, intron 1 of 7)'
p13554
aS'2515'
p13555
aS'eukaryotic translation initiation factor 3, subunit H'
p13556
asS'cg21648040'
p13557
(lp13558
g13557
aS'1'
aS'45477811'
p13559
aS'UROD'
p13560
aS'promoter-TSS (NM_000374)'
p13561
aS'6'
aS'uroporphyrinogen decarboxylase'
p13562
asS'cg11630226'
p13563
(lp13564
g13563
aS'8'
aS'143781816'
p13565
aS'LY6K'
p13566
aS"5' UTR (NM_001160354, exon 1 of 3)"
p13567
aS'287'
p13568
aS'lymphocyte antigen 6 complex, locus K'
p13569
asS'cg14275354'
p13570
(lp13571
g13570
aS'11'
p13572
aS'129151952'
p13573
aS'ARHGAP32'
p13574
aS'Intergenic'
p13575
aS'-89859'
p13576
aS'Rho GTPase activating protein 32'
p13577
asS'cg21708767'
p13578
(lp13579
g13578
aS'2'
aS'25565514'
p13580
aS'DNMT3A'
p13581
aS'promoter-TSS (NM_175630)'
p13582
aS'-55'
p13583
aS'DNA (cytosine-5-)-methyltransferase 3 alpha'
p13584
asS'cg17846064'
p13585
(lp13586
g13585
aS'12'
p13587
aS'50479003'
p13588
aS'SMARCD1'
p13589
aS'promoter-TSS (NM_003076)'
p13590
aS'20'
p13591
aS'SWI/SNF related, matrix associated, actin dependent regulator of chromatin, subfamily d, member 1'
p13592
asS'cg06054159'
p13593
(lp13594
g13593
aS'8'
aS'2075209'
p13595
aS'MYOM2'
p13596
aS'intron (NM_003970, intron 31 of 36)'
p13597
aS'82051'
p13598
aS'myomesin 2'
p13599
asS'cg04637967'
p13600
(lp13601
g13600
aS'6'
aS'14259529'
p13602
aS'CD83'
p13603
aS'Intergenic'
p13604
aS'141664'
p13605
aS'CD83 molecule'
p13606
asS'cg17498662'
p13607
(lp13608
g13607
aS'6'
aS'41754992'
p13609
aS'TOMM6'
p13610
aS'promoter-TSS (NM_001134493)'
p13611
aS'-189'
p13612
aS'translocase of outer mitochondrial membrane 6 homolog (yeast)'
p13613
asS'cg17498667'
p13614
(lp13615
g13614
aS'1'
aS'85089643'
p13616
aS'C1orf180'
p13617
aS'Intergenic'
p13618
aS'11060'
p13619
aS'chromosome 1 open reading frame 180'
p13620
asS'cg25591469'
p13621
(lp13622
g13621
aS'2'
aS'238322789'
p13623
aS'COL6A3'
p13624
aS'promoter-TSS (NM_057167)'
p13625
aS'61'
p13626
aS'collagen, type VI, alpha 3'
p13627
asS'cg12319602'
p13628
(lp13629
g13628
aS'5'
aS'43018443'
p13630
aS'LOC648987'
p13631
aS'non-coding (NR_034085, exon 1 of 1)'
p13632
aS'470'
p13633
aS'uncharacterized LOC648987'
p13634
asS'cg24861013'
p13635
(lp13636
g13635
aS'2'
aS'114733020'
p13637
aS'LOC440900'
p13638
aS'Intergenic'
p13639
aS'-4126'
p13640
aS'uncharacterized LOC440900'
p13641
asS'cg08260790'
p13642
(lp13643
g13642
aS'8'
aS'98294370'
p13644
aS'TSPYL5'
p13645
aS'Intergenic'
p13646
aS'-4194'
p13647
aS'TSPY-like 5'
p13648
asS'cg22507250'
p13649
(lp13650
g13649
aS'6'
aS'31802169'
p13651
aS'C6orf48'
p13652
aS'promoter-TSS (NM_001040438)'
p13653
aS'-524'
p13654
aS'chromosome 6 open reading frame 48'
p13655
asS'cg02686357'
p13656
(lp13657
g13656
aS'19'
p13658
aS'46294847'
p13659
aS'DMWD'
p13660
aS'intron (NM_004943, intron 1 of 4)'
p13661
aS'1213'
p13662
aS'dystrophia myotonica, WD repeat containing'
p13663
asS'cg08684733'
p13664
(lp13665
g13664
aS'3'
aS'197663828'
p13666
aS'IQCG'
p13667
aS'intron (NM_001134435, intron 4 of 10)'
p13668
aS'12968'
p13669
aS'IQ motif containing G'
p13670
asS'cg15922678'
p13671
(lp13672
g13671
aS'6'
aS'29694484'
p13673
aS'HLA-F'
p13674
aS'TTS (NM_018950)'
p13675
aS'3367'
p13676
aS'major histocompatibility complex, class I, F'
p13677
asS'cg21998208'
p13678
(lp13679
g13678
aS'5'
aS'89853771'
p13680
aS'GPR98'
p13681
aS'promoter-TSS (NM_032119)'
p13682
aS'-846'
p13683
aS'G protein-coupled receptor 98'
p13684
asS'cg06225979'
p13685
(lp13686
g13685
aS'18'
p13687
aS'32957337'
p13688
aS'ZNF396'
p13689
aS'promoter-TSS (NM_145756)'
p13690
aS'-36'
p13691
aS'zinc finger protein 396'
p13692
asS'cg27635470'
p13693
(lp13694
g13693
aS'16'
p13695
aS'75241125'
p13696
aS'CTRB2'
p13697
aS'promoter-TSS (NM_001025200)'
p13698
aS'-53'
p13699
aS'chymotrypsinogen B2'
p13700
asS'cg25697800'
p13701
(lp13702
g13701
aS'15'
p13703
aS'75748421'
p13704
aS'SIN3A'
p13705
aS'promoter-TSS (NM_001145357)'
p13706
aS'-297'
p13707
aS'SIN3 transcription regulator homolog A (yeast)'
p13708
asS'cg25972918'
p13709
(lp13710
g13709
aS'16'
p13711
aS'29170399'
p13712
aS'RRN3P2'
p13713
aS'Intergenic'
p13714
aS'84236'
p13715
aS'RNA polymerase I transcription factor homolog (S. cerevisiae) pseudogene 2'
p13716
asS'cg24001801'
p13717
(lp13718
g13717
aS'7'
aS'9057127'
p13719
aS'NXPH1'
p13720
aS'Intergenic'
p13721
aS'583542'
p13722
aS'neurexophilin 1'
p13723
asS'cg02637241'
p13724
(lp13725
g13724
aS'17'
p13726
aS'78965697'
p13727
aS'CHMP6'
p13728
aS'promoter-TSS (NM_024591)'
p13729
aS'56'
p13730
aS'charged multivesicular body protein 6'
p13731
asS'cg07943548'
p13732
(lp13733
g13732
aS'15'
p13734
aS'86304357'
p13735
aS'MIR1276'
p13736
aS'intron (NM_022480, intron 2 of 2)'
p13737
aS'9452'
p13738
aS'microRNA 1276'
p13739
asS'cg09699605'
p13740
(lp13741
g13740
aS'12'
p13742
aS'57023789'
p13743
aS'BAZ2A'
p13744
aS'intron (NM_013449, intron 1 of 28)'
p13745
aS'6374'
p13746
aS'bromodomain adjacent to zinc finger domain, 2A'
p13747
asS'cg02389084'
p13748
(lp13749
g13748
aS'7'
aS'26403254'
p13750
aS'SNX10'
p13751
aS'promoter-TSS (NM_001199838)'
p13752
aS'-691'
p13753
aS'sorting nexin 10'
p13754
asS'cg22124479'
p13755
(lp13756
g13755
aS'18'
p13757
aS'77155094'
p13758
aS'NFATC1'
p13759
aS'promoter-TSS (NM_172390)'
p13760
aS'-678'
p13761
aS'nuclear factor of activated T-cells, cytoplasmic, calcineurin-dependent 1'
p13762
asS'cg25290373'
p13763
(lp13764
g13763
aS'10'
p13765
aS'7573613'
p13766
aS'ITIH5'
p13767
aS'Intergenic'
p13768
aS'88023'
p13769
aS'inter-alpha-trypsin inhibitor heavy chain family, member 5'
p13770
asS'cg13284026'
p13771
(lp13772
g13771
aS'13'
p13773
aS'109792450'
p13774
aS'MYO16-AS1'
p13775
aS'intron (NM_001198950, intron 31 of 34)'
p13776
aS'27201'
p13777
aS'MYO16 antisense RNA 1'
p13778
asS'cg11832956'
p13779
(lp13780
g13779
aS'15'
p13781
aS'98196077'
p13782
aS'LOC91948'
p13783
aS'Intergenic'
p13784
aS'221582'
p13785
aS'uncharacterized LOC91948'
p13786
asS'cg15797110'
p13787
(lp13788
g13787
aS'7'
aS'27196314'
p13789
aS'HOXA7'
p13790
aS'promoter-TSS (NM_006896)'
p13791
aS'-18'
p13792
aS'homeobox A7'
p13793
asS'cg04523069'
p13794
(lp13795
g13794
aS'9'
aS'97136363'
p13796
aS'HIATL1'
p13797
aS'promoter-TSS (NM_032558)'
p13798
aS'-470'
p13799
aS'hippocampus abundant transcript-like 1'
p13800
asS'cg10358623'
p13801
(lp13802
g13801
aS'11'
p13803
aS'65244146'
p13804
aS'MALAT1'
p13805
aS'Intergenic'
p13806
aS'-21087'
p13807
aS'metastasis associated lung adenocarcinoma transcript 1 (non-protein coding)'
p13808
asS'cg09456285'
p13809
(lp13810
g13809
aS'3'
aS'66909174'
p13811
aS'KBTBD8'
p13812
aS'Intergenic'
p13813
aS'-139553'
p13814
aS'kelch repeat and BTB (POZ) domain containing 8'
p13815
asS'cg23109559'
p13816
(lp13817
g13816
aS'1'
aS'236902408'
p13818
aS'ACTN2'
p13819
aS'intron (NM_001103, intron 9 of 20)'
p13820
aS'52638'
p13821
aS'actinin, alpha 2'
p13822
asS'cg25301173'
p13823
(lp13824
g13823
aS'2'
aS'190984844'
p13825
aS'C2orf88'
p13826
aS'Intergenic'
p13827
aS'-17642'
p13828
aS'chromosome 2 open reading frame 88'
p13829
asS'cg02046881'
p13830
(lp13831
g13830
aS'7'
aS'2855759'
p13832
aS'GNA12'
p13833
aS'intron (NM_007353, intron 1 of 3)'
p13834
aS'28200'
p13835
aS'guanine nucleotide binding protein (G protein) alpha 12'
p13836
asS'cg01544812'
p13837
(lp13838
g13837
aS'7'
aS'22540154'
p13839
aS'STEAP1B'
p13840
aS'promoter-TSS (NM_001164460)'
p13841
aS'-253'
p13842
aS'STEAP family member 1B'
p13843
asS'cg02559915'
p13844
(lp13845
g13844
aS'4'
aS'154169499'
p13846
aS'TRIM2'
p13847
aS'intron (NM_015271, intron 1 of 11)'
p13848
aS'43901'
p13849
aS'tripartite motif containing 2'
p13850
asS'cg17786598'
p13851
(lp13852
g13851
aS'10'
p13853
aS'134957547'
p13854
aS'KNDC1'
p13855
aS'Intergenic'
p13856
aS'-16424'
p13857
aS'kinase non-catalytic C-lobe domain (KIND) containing 1'
p13858
asS'cg09150815'
p13859
(lp13860
g13859
aS'19'
p13861
aS'58919920'
p13862
aS'ZNF584'
p13863
aS'promoter-TSS (NM_173548)'
p13864
aS'-143'
p13865
aS'zinc finger protein 584'
p13866
asS'cg14525935'
p13867
(lp13868
g13867
aS'7'
aS'1105730'
p13869
aS'GPR146'
p13870
aS'intron (NM_032350, intron 2 of 4)'
p13871
aS'8589'
p13872
aS'G protein-coupled receptor 146'
p13873
asS'cg11427377'
p13874
(lp13875
g13874
aS'3'
aS'130171040'
p13876
aS'COL6A5'
p13877
aS'intron (NM_153264, intron 36 of 39)'
p13878
aS'106681'
p13879
aS'collagen, type VI, alpha 5'
p13880
asS'cg17513787'
p13881
(lp13882
g13881
aS'1'
aS'109899941'
p13883
aS'SORT1'
p13884
aS'intron (NM_002959, intron 3 of 19)'
p13885
aS'36038'
p13886
aS'sortilin 1'
p13887
asS'cg26801278'
p13888
(lp13889
g13888
aS'5'
aS'173738161'
p13890
aS'HMP19'
p13891
aS'Intergenic'
p13892
aS'265554'
p13893
aS'HMP19 protein'
p13894
asS'cg03804621'
p13895
(lp13896
g13895
aS'10'
p13897
aS'124638756'
p13898
aS'LOC399815'
p13899
aS'promoter-TSS (NR_027282)'
p13900
aS'-393'
p13901
aS'chromosome 10 open reading frame 88 pseudogene'
p13902
asS'cg12047012'
p13903
(lp13904
g13903
aS'1'
aS'192777886'
p13905
aS'RGS2'
p13906
aS'promoter-TSS (NM_002923)'
p13907
aS'-283'
p13908
aS'regulator of G-protein signaling 2, 24kDa'
p13909
asS'cg01859340'
p13910
(lp13911
g13910
aS'18'
p13912
aS'44775576'
p13913
aS'IER3IP1'
p13914
aS'Intergenic'
p13915
aS'-72831'
p13916
aS'immediate early response 3 interacting protein 1'
p13917
asS'cg17596249'
p13918
(lp13919
g13918
aS'6'
aS'157493773'
p13920
aS'TMEM242'
p13921
aS'intron (NM_020732, intron 10 of 19)'
p13922
aS'251480'
p13923
aS'transmembrane protein 242'
p13924
asS'cg09909750'
p13925
(lp13926
g13925
aS'X'
aS'19003035'
p13927
aS'PHKA2'
p13928
aS'promoter-TSS (NM_000292)'
p13929
aS'-555'
p13930
aS'phosphorylase kinase, alpha 2 (liver)'
p13931
asS'cg06411441'
p13932
(lp13933
g13932
aS'X'
aS'100307072'
p13934
aS'TRMT2B'
p13935
aS'promoter-TSS (NM_024917)'
p13936
aS'33'
p13937
aS'tRNA methyltransferase 2 homolog B (S. cerevisiae)'
p13938
asS'cg23731992'
p13939
(lp13940
g13939
aS'10'
p13941
aS'13708083'
p13942
aS'PRPF18'
p13943
aS'intron (NM_018027, intron 18 of 24)'
p13944
aS'79144'
p13945
aS'PRP18 pre-mRNA processing factor 18 homolog (S. cerevisiae)'
p13946
asS'cg04849129'
p13947
(lp13948
g13947
aS'2'
aS'191513396'
p13949
aS'NAB1'
p13950
aS'promoter-TSS (NM_005966)'
p13951
aS'-452'
p13952
aS'NGFI-A binding protein 1 (EGR1 binding protein 1)'
p13953
asS'cg06411447'
p13954
(lp13955
g13954
aS'16'
p13956
aS'89421749'
p13957
aS'LOC100287036'
p13958
aS'intron (NR_045839, intron 2 of 9)'
p13959
aS'34208'
p13960
aS'uncharacterized LOC100287036'
p13961
asS'cg11877105'
p13962
(lp13963
g13962
aS'18'
p13964
aS'44038721'
p13965
aS'LOXHD1'
p13966
aS"3' UTR (NM_001256758, exon 6 of 6)"
p13967
aS'60328'
p13968
aS'lipoxygenase homology domains 1'
p13969
asS'cg02045971'
p13970
(lp13971
g13970
aS'3'
aS'138739874'
p13972
aS'PRR23B'
p13973
aS'promoter-TSS (NM_001013650)'
p13974
aS'-106'
p13975
aS'proline rich 23B'
p13976
asS'cg07857194'
p13977
(lp13978
g13977
aS'19'
p13979
aS'34662870'
p13980
aS'LSM14A'
p13981
aS'promoter-TSS (NM_015578)'
p13982
aS'-482'
p13983
aS'LSM14A, SCD6 homolog A (S. cerevisiae)'
p13984
asS'cg23720395'
p13985
(lp13986
g13985
aS'3'
aS'59640236'
p13987
aS'C3orf67'
p13988
aS'Intergenic'
p13989
aS'-604521'
p13990
aS'chromosome 3 open reading frame 67'
p13991
asS'cg08799727'
p13992
(lp13993
g13992
aS'7'
aS'80549660'
p13994
aS'SEMA3C'
p13995
aS'promoter-TSS (NM_006379)'
p13996
aS'-993'
p13997
aS'sema domain, immunoglobulin domain (Ig), short basic domain, secreted, (semaphorin) 3C'
p13998
asS'cg07518353'
p13999
(lp14000
g13999
aS'19'
p14001
aS'11514702'
p14002
aS'RGL3'
p14003
aS'intron (NM_001035223, intron 9 of 18)'
p14004
aS'15316'
p14005
aS'ral guanine nucleotide dissociation stimulator-like 3'
p14006
asS'cg16979070'
p14007
(lp14008
g14007
aS'6'
aS'150463417'
p14009
aS'PPP1R14C'
p14010
aS'promoter-TSS (NM_030949)'
p14011
aS'-771'
p14012
aS'protein phosphatase 1, regulatory (inhibitor) subunit 14C'
p14013
asS'cg01089425'
p14014
(lp14015
g14014
aS'5'
aS'10655518'
p14016
aS'ANKRD33B'
p14017
aS"3' UTR (NM_001164440, exon 4 of 4)"
p14018
aS'91083'
p14019
aS'ankyrin repeat domain 33B'
p14020
asS'cg04686763'
p14021
(lp14022
g14021
aS'11'
p14023
aS'64655583'
p14024
aS'MIR192'
p14025
aS'Intergenic'
p14026
aS'3135'
p14027
aS'microRNA 192'
p14028
asS'cg02578942'
p14029
(lp14030
g14029
aS'3'
aS'174558606'
p14031
aS'NAALADL2'
p14032
aS'Intergenic'
p14033
aS'-18505'
p14034
aS'N-acetylated alpha-linked acidic dipeptidase-like 2'
p14035
asS'cg23526071'
p14036
(lp14037
g14036
aS'3'
aS'126749321'
p14038
aS'PLXNA1'
p14039
aS'intron (NM_032242, intron 28 of 30)'
p14040
aS'41884'
p14041
aS'plexin A1'
p14042
asS'cg19703946'
p14043
(lp14044
g14043
aS'2'
aS'120127622'
p14045
aS'DBI'
p14046
aS'intron (NM_001079862, intron 2 of 3)'
p14047
aS'2371'
p14048
aS'diazepam binding inhibitor (GABA receptor modulator, acyl-CoA binding protein)'
p14049
asS'cg02578944'
p14050
(lp14051
g14050
aS'6'
aS'28227392'
p14052
aS'NKAPL'
p14053
aS'exon (NM_001007531, exon 1 of 1)'
p14054
aS'317'
p14055
aS'NFKB activating protein-like'
p14056
asS'cg13049629'
p14057
(lp14058
g14057
aS'3'
aS'72898049'
p14059
aS'SHQ1'
p14060
aS'promoter-TSS (NM_018130)'
p14061
aS'-451'
p14062
aS'SHQ1, H/ACA ribonucleoprotein assembly factor'
p14063
asS'cg07114024'
p14064
(lp14065
g14064
aS'15'
p14066
aS'40733806'
p14067
aS'BAHD1'
p14068
aS'intron (NM_014952, intron 1 of 6)'
p14069
aS'395'
p14070
aS'bromo adjacent homology domain containing 1'
p14071
asS'cg01807728'
p14072
(lp14073
g14072
aS'X'
aS'150151624'
p14074
aS'HMGB3'
p14075
aS'promoter-TSS (NM_005342)'
p14076
aS'-139'
p14077
aS'high mobility group box 3'
p14078
asS'cg13564529'
p14079
(lp14080
g14079
aS'9'
aS'136822302'
p14081
aS'VAV2'
p14082
aS'intron (NM_001134398, intron 1 of 29)'
p14083
aS'35144'
p14084
aS'vav 2 guanine nucleotide exchange factor'
p14085
asS'cg23734815'
p14086
(lp14087
g14086
aS'20'
p14088
aS'34359740'
p14089
aS'PHF20'
p14090
aS'promoter-TSS (NM_016436)'
p14091
aS'-183'
p14092
aS'PHD finger protein 20'
p14093
asS'cg26618668'
p14094
(lp14095
g14094
aS'5'
aS'72921897'
p14096
aS'ARHGEF28'
p14097
aS'promoter-TSS (NM_001080479)'
p14098
aS'-86'
p14099
aS'Rho guanine nucleotide exchange factor (GEF) 28'
p14100
asS'cg07392482'
p14101
(lp14102
g14101
aS'18'
p14103
aS'10524910'
p14104
aS'NAPG'
p14105
aS'promoter-TSS (NM_003826)'
p14106
aS'-963'
p14107
aS'N-ethylmaleimide-sensitive factor attachment protein, gamma'
p14108
asS'cg23918507'
p14109
(lp14110
g14109
aS'18'
p14111
aS'3771380'
p14112
aS'DLGAP1'
p14113
aS'intron (NM_001242765, intron 2 of 8)'
p14114
aS'73978'
p14115
aS'discs, large (Drosophila) homolog-associated protein 1'
p14116
asS'cg07771338'
p14117
(lp14118
g14117
aS'22'
p14119
aS'19702091'
p14120
aS'SEPT5'
p14121
aS"5' UTR (NM_002688, exon 1 of 12)"
p14122
aS'104'
p14123
aS'septin 5'
p14124
asS'cg04922015'
p14125
(lp14126
g14125
aS'16'
p14127
aS'86500429'
p14128
aS'FENDRR'
p14129
aS'Intergenic'
p14130
aS'42037'
p14131
aS'FOXF1 adjacent non-coding developmental regulatory RNA'
p14132
asS'cg07956247'
p14133
(lp14134
g14133
aS'1'
aS'3148005'
p14135
aS'MIR4251'
p14136
aS'intron (NM_199454, intron 2 of 16)'
p14137
aS'103466'
p14138
aS'microRNA 4251'
p14139
asS'cg16889320'
p14140
(lp14141
g14140
aS'15'
p14142
aS'68851685'
p14143
aS'CORO2B'
p14144
aS'Intergenic'
p14145
aS'-19623'
p14146
aS'coronin, actin binding protein, 2B'
p14147
asS'cg10422047'
p14148
(lp14149
g14148
aS'16'
p14150
aS'68401557'
p14151
aS'PRMT7'
p14152
aS'intron (NM_018667, intron 3 of 8)'
p14153
aS'56680'
p14154
aS'protein arginine methyltransferase 7'
p14155
asS'cg01610561'
p14156
(lp14157
g14156
aS'19'
p14158
aS'34895766'
p14159
aS'PDCD2L'
p14160
aS'intron (NM_032346, intron 2 of 6)'
p14161
aS'463'
p14162
aS'programmed cell death 2-like'
p14163
asS'cg23962380'
p14164
(lp14165
g14164
aS'3'
aS'101443264'
p14166
aS'CEP97'
p14167
aS'promoter-TSS (NM_024548)'
p14168
aS'-230'
p14169
aS'centrosomal protein 97kDa'
p14170
asS'cg23672425'
p14171
(lp14172
g14171
aS'1'
aS'11249037'
p14173
aS'ANGPTL7'
p14174
aS'promoter-TSS (NM_021146)'
p14175
aS'-361'
p14176
aS'angiopoietin-like 7'
p14177
asS'cg13938876'
p14178
(lp14179
g14178
aS'1'
aS'244623953'
p14180
aS'C1orf101'
p14181
aS'promoter-TSS (NM_173807)'
p14182
aS'-720'
p14183
aS'chromosome 1 open reading frame 101'
p14184
asS'cg10456705'
p14185
(lp14186
g14185
aS'9'
aS'19102203'
p14187
aS'HAUS6'
p14188
aS'intron (NM_001270890, intron 1 of 16)'
p14189
aS'737'
p14190
aS'HAUS augmin-like complex, subunit 6'
p14191
asS'cg16706690'
p14192
(lp14193
g14192
aS'21'
p14194
aS'15135580'
p14195
aS'C21orf15'
p14196
aS'Intergenic'
p14197
aS'85105'
p14198
aS'chromosome 21 open reading frame 15'
p14199
asS'cg08078058'
p14200
(lp14201
g14200
aS'19'
p14202
aS'41307140'
p14203
aS'EGLN2'
p14204
aS'exon (NM_080732, exon 2 of 6)'
p14205
aS'1806'
p14206
aS'egl nine homolog 2 (C. elegans)'
p14207
asS'cg19590991'
p14208
(lp14209
g14208
aS'10'
p14210
aS'11653476'
p14211
aS'USP6NL'
p14212
aS"5' UTR (NM_014688, exon 1 of 15)"
p14213
aS'203'
p14214
aS'USP6 N-terminal like'
p14215
asS'cg11351908'
p14216
(lp14217
g14216
aS'17'
p14218
aS'75402473'
p14219
aS'MIR4316'
p14220
aS'intron (NM_006640, intron 2 of 10)'
p14221
aS'-9337'
p14222
aS'microRNA 4316'
p14223
asS'cg23938483'
p14224
(lp14225
g14224
aS'14'
p14226
aS'74185511'
p14227
aS'PNMA1'
p14228
aS"3' UTR (NM_001043318, exon 12 of 12)"
p14229
aS'-4383'
p14230
aS'paraneoplastic Ma antigen 1'
p14231
asS'cg00178551'
p14232
(lp14233
g14232
aS'8'
aS'1164044'
p14234
aS'LOC286083'
p14235
aS'Intergenic'
p14236
aS'86783'
p14237
aS'uncharacterized LOC286083'
p14238
asS'cg10195763'
p14239
(lp14240
g14239
aS'1'
aS'2246864'
p14241
aS'LOC100129534'
p14242
aS'Intergenic'
p14243
aS'37236'
p14244
aS'small nuclear ribonucleoprotein polypeptide N pseudogene'
p14245
asS'cg01894743'
p14246
(lp14247
g14246
aS'3'
aS'133614786'
p14248
aS'RAB6B'
p14249
aS'promoter-TSS (NM_016577)'
p14250
aS'-95'
p14251
aS'RAB6B, member RAS oncogene family'
p14252
asS'cg11351900'
p14253
(lp14254
g14253
aS'5'
aS'171790381'
p14255
aS'UBTD2'
p14256
aS'intron (NM_001017995, intron 6 of 12)'
p14257
aS'-79586'
p14258
aS'ubiquitin domain containing 2'
p14259
asS'cg03531984'
p14260
(lp14261
g14260
aS'17'
p14262
aS'3500374'
p14263
aS'TRPV1'
p14264
aS'promoter-TSS (NM_018727)'
p14265
aS'-38'
p14266
aS'transient receptor potential cation channel, subfamily V, member 1'
p14267
asS'cg23163569'
p14268
(lp14269
g14268
aS'11'
p14270
aS'125462787'
p14271
aS'STT3A'
p14272
aS'promoter-TSS (NM_152713)'
p14273
aS'48'
p14274
aS'STT3A, subunit of the oligosaccharyltransferase complex (catalytic)'
p14275
asS'cg26198430'
p14276
(lp14277
g14276
aS'6'
aS'166796458'
p14278
aS'MPC1'
p14279
aS'promoter-TSS (NM_016098)'
p14280
aS'43'
p14281
aS'mitochondrial pyruvate carrier 1'
p14282
asS'cg05918002'
p14283
(lp14284
g14283
aS'17'
p14285
aS'5019452'
p14286
aS'ZNF232'
p14287
aS'intron (NM_014519, intron 1 of 4)'
p14288
aS'6945'
p14289
aS'zinc finger protein 232'
p14290
asS'cg00700389'
p14291
(lp14292
g14291
aS'20'
p14293
aS'62091149'
p14294
aS'KCNQ2'
p14295
aS'intron (NM_172108, intron 1 of 15)'
p14296
aS'12844'
p14297
aS'potassium voltage-gated channel, KQT-like subfamily, member 2'
p14298
asS'cg16729690'
p14299
(lp14300
g14299
aS'8'
aS'28351217'
p14301
aS'FZD3'
p14302
aS'promoter-TSS (NM_145866)'
p14303
aS'-505'
p14304
aS'frizzled family receptor 3'
p14305
asS'cg19847936'
p14306
(lp14307
g14306
aS'1'
aS'8385896'
p14308
aS'SLC45A1'
p14309
aS'exon (NM_001080397, exon 3 of 8)'
p14310
aS'1506'
p14311
aS'solute carrier family 45, member 1'
p14312
asS'cg12092484'
p14313
(lp14314
g14313
aS'19'
p14315
aS'5590815'
p14316
aS'TINCR'
p14317
aS'intron (NM_014649, intron 17 of 20)'
p14318
aS'-22810'
p14319
aS'tissue differentiation-inducing non-protein coding RNA'
p14320
asS'cg11784437'
p14321
(lp14322
g14321
aS'10'
p14323
aS'127583619'
p14324
aS'FANK1'
p14325
aS'Intergenic'
p14326
aS'-1489'
p14327
aS'fibronectin type III and ankyrin repeat domains 1'
p14328
asS'cg18244362'
p14329
(lp14330
g14329
aS'8'
aS'21669615'
p14331
aS'GFRA2'
p14332
aS'Intergenic'
p14333
aS'-23269'
p14334
aS'GDNF family receptor alpha 2'
p14335
asS'cg23662097'
p14336
(lp14337
g14336
aS'3'
aS'4873008'
p14338
aS'BHLHE40-AS1'
p14339
aS'intron (NM_002222, intron 56 of 57)'
p14340
aS'75178'
p14341
aS'BHLHE40 antisense RNA 1'
p14342
asS'cg23250407'
p14343
(lp14344
g14343
aS'14'
p14345
aS'78223959'
p14346
aS'C14orf178'
p14347
aS'intron (NM_012245, intron 1 of 13)'
p14348
aS'-3214'
p14349
aS'chromosome 14 open reading frame 178'
p14350
asS'cg10146710'
p14351
(lp14352
g14351
aS'15'
p14353
aS'57211964'
p14354
aS'TCF12'
p14355
aS'intron (NM_207036, intron 1 of 20)'
p14356
aS'1131'
p14357
aS'transcription factor 12'
p14358
asS'cg24748191'
p14359
(lp14360
g14359
aS'14'
p14361
aS'76604613'
p14362
aS'GPATCH2L'
p14363
aS'Intergenic'
p14364
aS'-13646'
p14365
aS'G patch domain containing 2-like'
p14366
asS'cg04929599'
p14367
(lp14368
g14367
aS'X'
aS'151142862'
p14369
aS'GABRE'
p14370
aS'intron (NM_004961, intron 1 of 8)'
p14371
aS'289'
p14372
aS'gamma-aminobutyric acid (GABA) A receptor, epsilon'
p14373
asS'cg09410243'
p14374
(lp14375
g14374
aS'11'
p14376
aS'3861512'
p14377
aS'RHOG'
p14378
aS'intron (NM_001665, intron 1 of 1)'
p14379
aS'701'
p14380
aS'ras homolog family member G'
p14381
asS'cg07917528'
p14382
(lp14383
g14382
aS'7'
aS'55412268'
p14384
aS'LANCL2'
p14385
aS'Intergenic'
p14386
aS'-20873'
p14387
aS'LanC lantibiotic synthetase component C-like 2 (bacterial)'
p14388
asS'cg17602198'
p14389
(lp14390
g14389
aS'6'
aS'170201785'
p14391
aS'LINC00242'
p14392
aS'non-coding (NR_026780, exon 3 of 3)'
p14393
aS'-2864'
p14394
aS'long intergenic non-protein coding RNA 242'
p14395
asS'cg05808356'
p14396
(lp14397
g14396
aS'1'
aS'118728810'
p14398
aS'SPAG17'
p14399
aS'promoter-TSS (NM_206996)'
p14400
aS'-962'
p14401
aS'sperm associated antigen 17'
p14402
asS'cg18526140'
p14403
(lp14404
g14403
aS'14'
p14405
aS'106444894'
p14406
aS'ADAM6'
p14407
aS'Intergenic'
p14408
aS'-6536'
p14409
aS'ADAM metallopeptidase domain 6, pseudogene'
p14410
asS'cg25765315'
p14411
(lp14412
g14411
aS'12'
p14413
aS'92472232'
p14414
aS'LOC256021'
p14415
aS'intron (NR_046160, intron 1 of 5)'
p14416
aS'63257'
p14417
aS'uncharacterized LOC256021'
p14418
asS'cg02044621'
p14419
(lp14420
g14419
aS'11'
p14421
aS'62452831'
p14422
aS'LRRN4CL'
p14423
aS'Intergenic'
p14424
aS'4540'
p14425
aS'LRRN4 C-terminal like'
p14426
asS'cg08340737'
p14427
(lp14428
g14427
aS'12'
p14429
aS'54324544'
p14430
aS'HOXC13'
p14431
aS'Intergenic'
p14432
aS'-8032'
p14433
aS'homeobox C13'
p14434
asS'cg26358446'
p14435
(lp14436
g14435
aS'3'
aS'177281208'
p14437
aS'LINC00578'
p14438
aS'intron (NR_047568, intron 2 of 3)'
p14439
aS'121499'
p14440
aS'long intergenic non-protein coding RNA 578'
p14441
asS'cg25717799'
p14442
(lp14443
g14442
aS'3'
aS'52017523'
p14444
aS'ACY1'
p14445
aS"5' UTR (NM_001198898, exon 1 of 14)"
p14446
aS'223'
p14447
aS'aminoacylase 1'
p14448
asS'cg12528016'
p14449
(lp14450
g14449
aS'1'
aS'27998711'
p14451
aS'IFI6'
p14452
aS'promoter-TSS (NM_022872)'
p14453
aS'13'
p14454
aS'interferon, alpha-inducible protein 6'
p14455
asS'cg27440150'
p14456
(lp14457
g14456
aS'22'
p14458
aS'24561080'
p14459
aS'SUSD2'
p14460
aS'intron (NM_012295, intron 30 of 36)'
p14461
aS'-16364'
p14462
aS'sushi domain containing 2'
p14463
asS'cg02562387'
p14464
(lp14465
g14464
aS'10'
p14466
aS'134647457'
p14467
aS'NKX6-2'
p14468
aS'intron (NM_001200049, intron 49 of 57)'
p14469
aS'-47920'
p14470
aS'NK6 homeobox 2'
p14471
asS'cg09336942'
p14472
(lp14473
g14472
aS'16'
p14474
aS'8988917'
p14475
aS'CARHSP1'
p14476
aS'exon (NM_003470, exon 28 of 31)'
p14477
aS'-26054'
p14478
aS'calcium regulated heat stable protein 1, 24kDa'
p14479
asS'cg22888238'
p14480
(lp14481
g14480
aS'7'
aS'73256761'
p14482
aS'WBSCR27'
p14483
aS'promoter-TSS (NM_152559)'
p14484
aS'94'
p14485
aS'Williams Beuren syndrome chromosome region 27'
p14486
asS'cg09336947'
p14487
(lp14488
g14487
aS'11'
p14489
aS'2465950'
p14490
aS'KCNQ1'
p14491
aS'promoter-TSS (NM_000218)'
p14492
aS'-271'
p14493
aS'potassium voltage-gated channel, KQT-like subfamily, member 1'
p14494
asS'cg27152280'
p14495
(lp14496
g14495
aS'5'
aS'139423077'
p14497
aS'NRG2'
p14498
aS'promoter-TSS (NM_013982)'
p14499
aS'-193'
p14500
aS'neuregulin 2'
p14501
asS'cg22265605'
p14502
(lp14503
g14502
aS'4'
aS'151503546'
p14504
aS'MAB21L2'
p14505
aS"5' UTR (NM_006439, exon 1 of 1)"
p14506
aS'469'
p14507
aS'mab-21-like 2 (C. elegans)'
p14508
asS'cg15377585'
p14509
(lp14510
g14509
aS'7'
aS'19813079'
p14511
aS'TMEM196'
p14512
aS'promoter-TSS (NM_152774)'
p14513
aS'-675'
p14514
aS'transmembrane protein 196'
p14515
asS'cg22735391'
p14516
(lp14517
g14516
aS'8'
aS'1238536'
p14518
aS'LOC286083'
p14519
aS'Intergenic'
p14520
aS'12291'
p14521
aS'uncharacterized LOC286083'
p14522
asS'cg24166175'
p14523
(lp14524
g14523
aS'11'
p14525
aS'85596390'
p14526
aS'CCDC83'
p14527
aS'intron (NM_173556, intron 4 of 11)'
p14528
aS'30246'
p14529
aS'coiled-coil domain containing 83'
p14530
asS'cg00183355'
p14531
(lp14532
g14531
aS'21'
p14533
aS'34100294'
p14534
aS'SYNJ1'
p14535
aS'promoter-TSS (NM_203446)'
p14536
aS'-44'
p14537
aS'synaptojanin 1'
p14538
asS'cg15846488'
p14539
(lp14540
g14539
aS'18'
p14541
aS'53255575'
p14542
aS'TCF4'
p14543
aS"5' UTR (NM_003199, exon 1 of 20)"
p14544
aS'285'
p14545
aS'transcription factor 4'
p14546
asS'cg09390186'
p14547
(lp14548
g14547
aS'11'
p14549
aS'49458195'
p14550
aS'LOC440040'
p14551
aS'Intergenic'
p14552
aS'-121885'
p14553
aS'glutamate receptor, metabotropic 5 pseudogene'
p14554
asS'cg24166172'
p14555
(lp14556
g14555
aS'5'
aS'64777777'
p14557
aS'ADAMTS6'
p14558
aS'promoter-TSS (NM_197941)'
p14559
aS'-73'
p14560
aS'ADAM metallopeptidase with thrombospondin type 1 motif, 6'
p14561
asS'cg11347903'
p14562
(lp14563
g14562
aS'7'
aS'112050578'
p14564
aS'IFRD1'
p14565
aS'Intergenic'
p14566
aS'-12621'
p14567
aS'interferon-related developmental regulator 1'
p14568
asS'cg16514287'
p14569
(lp14570
g14569
aS'3'
aS'140674822'
p14571
aS'SLC25A36'
p14572
aS'intron (NM_018155, intron 1 of 6)'
p14573
aS'14160'
p14574
aS'solute carrier family 25 (pyrimidine nucleotide carrier ), member 36'
p14575
asS'cg16864444'
p14576
(lp14577
g14576
aS'6'
aS'33395485'
p14578
aS'SYNGAP1'
p14579
aS'intron (NM_006772, intron 3 of 18)'
p14580
aS'7638'
p14581
aS'synaptic Ras GTPase activating protein 1'
p14582
asS'cg24166178'
p14583
(lp14584
g14583
aS'2'
aS'199240043'
p14585
aS'PLCL1'
p14586
aS'Intergenic'
p14587
aS'570617'
p14588
aS'phospholipase C-like 1'
p14589
asS'cg15846482'
p14590
(lp14591
g14590
aS'11'
p14592
aS'18610557'
p14593
aS'UEVLD'
p14594
aS'promoter-TSS (NM_001261383)'
p14595
aS'-264'
p14596
aS'UEV and lactate/malate dehyrogenase domains'
p14597
asS'cg10811509'
p14598
(lp14599
g14598
aS'19'
p14600
aS'27739313'
p14601
aS'LINC00662'
p14602
aS'Intergenic'
p14603
aS'545535'
p14604
aS'long intergenic non-protein coding RNA 662'
p14605
asS'cg22376269'
p14606
(lp14607
g14606
aS'17'
p14608
aS'39560057'
p14609
aS'LOC100505782'
p14610
aS'intron (NR_040111, intron 1 of 2)'
p14611
aS'1389'
p14612
aS'uncharacterized LOC100505782'
p14613
asS'cg21414251'
p14614
(lp14615
g14614
aS'6'
aS'29364554'
p14616
aS'OR12D2'
p14617
aS'exon (NM_013936, exon 1 of 1).6'
p14618
aS'138'
p14619
aS'olfactory receptor, family 12, subfamily D, member 2'
p14620
asS'cg24990612'
p14621
(lp14622
g14621
aS'22'
p14623
aS'39641132'
p14624
aS'PDGFB'
p14625
aS'promoter-TSS (NM_002608)'
p14626
aS'-175'
p14627
aS'platelet-derived growth factor beta polypeptide'
p14628
asS'cg19013178'
p14629
(lp14630
g14629
aS'11'
p14631
aS'110935112'
p14632
aS'C11orf53'
p14633
aS'Intergenic'
p14634
aS'-191595'
p14635
aS'chromosome 11 open reading frame 53'
p14636
asS'ch.11.942842R'
p14637
(lp14638
g14637
aS'11'
p14639
aS'45977506'
p14640
aS'GYLTL1B'
p14641
aS'intron (NM_016621, intron 9 of 17)'
p14642
aS'34310'
p14643
aS'glycosyltransferase-like 1B'
p14644
asS'cg03801901'
p14645
(lp14646
g14645
aS'X'
aS'42637584'
p14647
aS'PPP1R2P9'
p14648
aS'promoter-TSS (NR_002191)'
p14649
aS'-98'
p14650
aS'protein phosphatase 1, regulatory (inhibitor) subunit 2 pseudogene 9'
p14651
asS'cg25567232'
p14652
(lp14653
g14652
aS'6'
aS'52710314'
p14654
aS'GSTA5'
p14655
aS'intron (NM_153699, intron 1 of 6)'
p14656
aS'579'
p14657
aS'glutathione S-transferase alpha 5'
p14658
asS'cg03801902'
p14659
(lp14660
g14659
aS'12'
p14661
aS'4381800'
p14662
aS'CCND2'
p14663
aS'Intergenic'
p14664
aS'-1102'
p14665
aS'cyclin D2'
p14666
asS'cg18057692'
p14667
(lp14668
g14667
aS'17'
p14669
aS'3776523'
p14670
aS'CAMKK1'
p14671
aS'intron (NM_172206, intron 11 of 15)'
p14672
aS'17514'
p14673
aS'calcium/calmodulin-dependent protein kinase kinase 1, alpha'
p14674
asS'cg14594859'
p14675
(lp14676
g14675
aS'8'
aS'144406744'
p14677
aS'TOP1MT'
p14678
aS'exon (NM_052963, exon 6 of 14)'
p14679
aS'10317'
p14680
aS'topoisomerase (DNA) I, mitochondrial'
p14681
asS'cg16620229'
p14682
(lp14683
g14682
aS'X'
aS'129307331'
p14684
aS'RAB33A'
p14685
aS'intron (NM_004794, intron 1 of 1)'
p14686
aS'1558'
p14687
aS'RAB33A, member RAS oncogene family'
p14688
asS'cg12456090'
p14689
(lp14690
g14689
aS'18'
p14691
aS'23670518'
p14692
aS'SS18'
p14693
aS'promoter-TSS (NM_005637)'
p14694
aS'93'
p14695
aS'synovial sarcoma translocation, chromosome 18'
p14696
asS'cg19587828'
p14697
(lp14698
g14697
aS'8'
aS'144989590'
p14699
aS'PLEC'
p14700
aS"3' UTR (NM_000445, exon 33 of 33)"
p14701
aS'24168'
p14702
aS'plectin'
p14703
asS'cg00824547'
p14704
(lp14705
g14704
aS'1'
aS'121430075'
p14706
aS'EMBP1'
p14707
aS'Intergenic'
p14708
aS'169165'
p14709
aS'embigin pseudogene 1'
p14710
asS'cg06550248'
p14711
(lp14712
g14711
aS'16'
p14713
aS'77242042'
p14714
aS'SYCE1L'
p14715
aS'intron (NM_001129979, intron 2 of 10)'
p14716
aS'8693'
p14717
aS'synaptonemal complex central element protein 1-like'
p14718
asS'cg26650987'
p14719
(lp14720
g14719
aS'5'
aS'60458349'
p14721
aS'SMIM15'
p14722
aS'promoter-TSS (NM_001048249)'
p14723
aS'-47'
p14724
aS'small integral membrane protein 15'
p14725
asS'cg12080687'
p14726
(lp14727
g14726
aS'2'
aS'47063626'
p14728
aS'LOC100134259'
p14729
aS'intron (NR_024452, intron 1 of 2)'
p14730
aS'8623'
p14731
aS'uncharacterized LOC100134259'
p14732
asS'cg04744592'
p14733
(lp14734
g14733
aS'6'
aS'88499909'
p14735
aS'AKIRIN2'
p14736
aS'Intergenic'
p14737
aS'-87924'
p14738
aS'akirin 2'
p14739
asS'cg01767862'
p14740
(lp14741
g14740
aS'14'
p14742
aS'101454843'
p14743
aS'SNORD114-27'
p14744
aS'promoter-TSS (NR_003221)'
p14745
aS'345'
p14746
aS'small nucleolar RNA, C/D box 114-27'
p14747
asS'cg16628039'
p14748
(lp14749
g14748
aS'10'
p14750
aS'71590176'
p14751
aS'COL13A1'
p14752
aS'intron (NM_080798, intron 3 of 34)'
p14753
aS'28532'
p14754
aS'collagen, type XIII, alpha 1'
p14755
asS'cg12716632'
p14756
(lp14757
g14756
aS'15'
p14758
aS'29410447'
p14759
aS'NDNL2'
p14760
aS'TTS (NM_005503)'
p14761
aS'151573'
p14762
aS'necdin-like 2'
p14763
asS'cg00229039'
p14764
(lp14765
g14764
aS'17'
p14766
aS'71308211'
p14767
aS'CDC42EP4'
p14768
aS'promoter-TSS (NM_012121)'
p14769
aS'-68'
p14770
aS'CDC42 effector protein (Rho GTPase binding) 4'
p14771
asS'cg18063659'
p14772
(lp14773
g14772
aS'18'
p14774
aS'12374558'
p14775
aS'AFG3L2'
p14776
aS'intron (NM_006796, intron 1 of 16)'
p14777
aS'2717'
p14778
aS'AFG3 ATPase family member 3-like 2 (S. cerevisiae)'
p14779
asS'cg07019072'
p14780
(lp14781
g14780
aS'6'
aS'27215328'
p14782
aS'PRSS16'
p14783
aS'promoter-TSS (NM_005865)'
p14784
aS'-174'
p14785
aS'protease, serine, 16 (thymus)'
p14786
asS'cg22066321'
p14787
(lp14788
g14787
aS'20'
p14789
aS'61542198'
p14790
aS'DIDO1'
p14791
aS'exon (NM_001193369, exon 3 of 16)'
p14792
aS'15705'
p14793
aS'death inducer-obliterator 1'
p14794
asS'cg16500497'
p14795
(lp14796
g14795
aS'17'
p14797
aS'42427639'
p14798
aS'GRN'
p14799
aS'exon (NM_002087, exon 5 of 13)'
p14800
aS'5148'
p14801
aS'granulin'
p14802
asS'cg02166450'
p14803
(lp14804
g14803
aS'13'
p14805
aS'112712795'
p14806
aS'SOX1'
p14807
aS'Intergenic'
p14808
aS'-9118'
p14809
aS'SRY (sex determining region Y)-box 1'
p14810
asS'cg00643111'
p14811
(lp14812
g14811
aS'16'
p14813
aS'31483443'
p14814
aS'TGFB1I1'
p14815
aS'promoter-TSS (NM_001164719)'
p14816
aS'-33'
p14817
aS'transforming growth factor beta 1 induced transcript 1'
p14818
asS'cg00321838'
p14819
(lp14820
g14819
aS'8'
aS'7885901'
p14821
aS'DEFB109P1B'
p14822
aS'Intergenic'
p14823
aS'-30858'
p14824
aS'defensin, beta 109, pseudogene 1B'
p14825
asS'cg23205936'
p14826
(lp14827
g14826
aS'6'
aS'170560006'
p14828
aS'LOC154449'
p14829
aS'Intergenic'
p14830
aS'11651'
p14831
aS'uncharacterized LOC154449'
p14832
asS'cg17254273'
p14833
(lp14834
g14833
aS'2'
aS'152591967'
p14835
aS'NEB'
p14836
aS'promoter-TSS (NM_001164507)'
p14837
aS'-966'
p14838
aS'nebulin'
p14839
asS'cg11020250'
p14840
(lp14841
g14840
aS'14'
p14842
aS'50159891'
p14843
aS'KLHDC1'
p14844
aS'promoter-TSS (NM_172193)'
p14845
aS'68'
p14846
aS'kelch domain containing 1'
p14847
asS'cg06244512'
p14848
(lp14849
g14848
aS'7'
aS'35077606'
p14850
aS'DPY19L1'
p14851
aS'promoter-TSS (NM_015283)'
p14852
aS'47'
p14853
aS'dpy-19-like 1 (C. elegans)'
p14854
asS'cg06244510'
p14855
(lp14856
g14855
aS'11'
p14857
aS'43336780'
p14858
aS'API5'
p14859
aS'intron (NM_001142931, intron 1 of 12)'
p14860
aS'3275'
p14861
aS'apoptosis inhibitor 5'
p14862
asS'cg04339290'
p14863
(lp14864
g14863
aS'1'
aS'38455704'
p14865
aS'SF3A3'
p14866
aS'promoter-TSS (NM_006802)'
p14867
aS'57'
p14868
aS'splicing factor 3a, subunit 3, 60kDa'
p14869
asS'cg19649259'
p14870
(lp14871
g14870
aS'10'
p14872
aS'99094391'
p14873
aS'FRAT2'
p14874
aS'promoter-TSS (NM_012083)'
p14875
aS'67'
p14876
aS'frequently rearranged in advanced T-cell lymphomas 2'
p14877
asS'cg14805882'
p14878
(lp14879
g14878
aS'X'
aS'101381594'
p14880
aS'TCEAL2'
p14881
aS'intron (NM_080390, intron 2 of 2)'
p14882
aS'934'
p14883
aS'transcription elongation factor A (SII)-like 2'
p14884
asS'cg03567117'
p14885
(lp14886
g14885
aS'12'
p14887
aS'52448859'
p14888
aS'NR4A1'
p14889
aS'exon (NM_173157, exon 2 of 7)'
p14890
aS'3673'
p14891
aS'nuclear receptor subfamily 4, group A, member 1'
p14892
asS'cg14026788'
p14893
(lp14894
g14893
aS'12'
p14895
aS'72233266'
p14896
aS'TBC1D15'
p14897
aS'promoter-TSS (NR_027449)'
p14898
aS'-221'
p14899
aS'TBC1 domain family, member 15'
p14900
asS'cg08490659'
p14901
(lp14902
g14901
aS'5'
aS'34523454'
p14903
aS'RAI14'
p14904
aS'Intergenic'
p14905
aS'-132979'
p14906
aS'retinoic acid induced 14'
p14907
asS'cg18561247'
p14908
(lp14909
g14908
aS'6'
aS'167198539'
p14910
aS'RPS6KA2'
p14911
aS'intron (NM_001006932, intron 2 of 21)'
p14912
aS'77232'
p14913
aS'ribosomal protein S6 kinase, 90kDa, polypeptide 2'
p14914
asS'cg01237315'
p14915
(lp14916
g14915
aS'8'
aS'140712445'
p14917
aS'KCNK9'
p14918
aS'intron (NM_016601, intron 1 of 2)'
p14919
aS'2854'
p14920
aS'potassium channel, subfamily K, member 9'
p14921
asS'cg21411757'
p14922
(lp14923
g14922
aS'12'
p14924
aS'93771484'
p14925
aS'LOC643339'
p14926
aS'promoter-TSS (NR_002212)'
p14927
aS'28'
p14928
aS'uncharacterized LOC643339'
p14929
asS'cg19925427'
p14930
(lp14931
g14930
aS'2'
aS'128991046'
p14932
aS'HS6ST1'
p14933
aS'Intergenic'
p14934
aS'85125'
p14935
aS'heparan sulfate 6-O-sulfotransferase 1'
p14936
asS'cg14381623'
p14937
(lp14938
g14937
aS'9'
aS'139091650'
p14939
aS'LHX3'
p14940
aS'exon (NM_178138, exon 3 of 6)'
p14941
aS'3354'
p14942
aS'LIM homeobox 3'
p14943
asS'cg26264429'
p14944
(lp14945
g14944
aS'14'
p14946
aS'45603676'
p14947
aS'FKBP3'
p14948
aS'promoter-TSS (NM_002013)'
p14949
aS'56'
p14950
aS'FK506 binding protein 3, 25kDa'
p14951
asS'cg03885332'
p14952
(lp14953
g14952
aS'11'
p14954
aS'832357'
p14955
aS'CD151'
p14956
aS'promoter-TSS (NM_001039490)'
p14957
aS'-595'
p14958
aS'CD151 molecule (Raph blood group)'
p14959
asS'cg14491051'
p14960
(lp14961
g14960
aS'6'
aS'31922649'
p14962
aS'MIR1236'
p14963
aS'exon (NM_002904, exon 7 of 11).5'
p14964
aS'2068'
p14965
aS'microRNA 1236'
p14966
asS'cg25721732'
p14967
(lp14968
g14967
aS'2'
aS'74602550'
p14969
aS'DCTN1'
p14970
aS'promoter-TSS (NM_023019)'
p14971
aS'-688'
p14972
aS'dynactin 1'
p14973
asS'cg00517218'
p14974
(lp14975
g14974
aS'7'
aS'111846502'
p14976
aS'DOCK4'
p14977
aS'promoter-TSS (NM_014705)'
p14978
aS'-40'
p14979
aS'dedicator of cytokinesis 4'
p14980
asS'cg20499861'
p14981
(lp14982
g14981
aS'10'
p14983
aS'31607228'
p14984
aS'ZEB1-AS1'
p14985
aS'promoter-TSS (NM_030751)'
p14986
aS'796'
p14987
aS'ZEB1 antisense RNA 1'
p14988
asS'cg21231715'
p14989
(lp14990
g14989
aS'8'
aS'23567941'
p14991
aS'NKX2-6'
p14992
aS'Intergenic'
p14993
aS'-3830'
p14994
aS'NK2 homeobox 6'
p14995
asS'cg21207665'
p14996
(lp14997
g14996
aS'14'
p14998
aS'37129342'
p14999
aS'PAX9'
p15000
aS'intron (NM_006194, intron 1 of 4)'
p15001
aS'2569'
p15002
aS'paired box 9'
p15003
asS'cg06183150'
p15004
(lp15005
g15004
aS'10'
p15006
aS'4193830'
p15007
aS'KLF6'
p15008
aS'Intergenic'
p15009
aS'-366357'
p15010
aS'Kruppel-like factor 6'
p15011
asS'cg14002960'
p15012
(lp15013
g15012
aS'18'
p15014
aS'31739423'
p15015
aS'NOL4'
p15016
aS'intron (NM_001198548, intron 1 of 8)'
p15017
aS'63011'
p15018
aS'nucleolar protein 4'
p15019
asS'cg05392263'
p15020
(lp15021
g15020
aS'6'
aS'168418527'
p15022
aS'KIF25'
p15023
aS'promoter-TSS (NM_030615)'
p15024
aS'-26'
p15025
aS'kinesin family member 25'
p15026
asS'cg00903452'
p15027
(lp15028
g15027
aS'10'
p15029
aS'124046986'
p15030
aS'BTBD16'
p15031
aS'intron (NM_144587, intron 5 of 15)'
p15032
aS'16165'
p15033
aS'BTB (POZ) domain containing 16'
p15034
asS'cg17456231'
p15035
(lp15036
g15035
aS'2'
aS'46843518'
p15037
aS'PIGF'
p15038
aS'promoter-TSS (NM_014171)'
p15039
aS'733'
p15040
aS'phosphatidylinositol glycan anchor biosynthesis, class F'
p15041
asS'cg05392265'
p15042
(lp15043
g15042
aS'1'
aS'68516453'
p15044
aS'DIRAS3'
p15045
aS'promoter-TSS (NM_004675)'
p15046
aS'7'
aS'DIRAS family, GTP-binding RAS-like 3'
p15047
asS'cg03192020'
p15048
(lp15049
g15048
aS'8'
aS'11204681'
p15050
aS'TDH'
p15051
aS'intron (NR_001578, intron 1 of 8)'
p15052
aS'7535'
p15053
aS'L-threonine dehydrogenase'
p15054
asS'cg22485363'
p15055
(lp15056
g15055
aS'1'
aS'872385'
p15057
aS'SAMD11'
p15058
aS'intron (NM_152486, intron 5 of 13)'
p15059
aS'11264'
p15060
aS'sterile alpha motif domain containing 11'
p15061
asS'cg09828265'
p15062
(lp15063
g15062
aS'3'
aS'37498950'
p15064
aS'ITGA9'
p15065
aS'intron (NM_002207, intron 1 of 27)'
p15066
aS'5137'
p15067
aS'integrin, alpha 9'
p15068
asS'cg00154549'
p15069
(lp15070
g15069
aS'16'
p15071
aS'89284064'
p15072
aS'ZNF778'
p15073
aS'promoter-TSS (NM_001201407)'
p15074
aS'-47'
p15075
aS'zinc finger protein 778'
p15076
asS'cg12493200'
p15077
(lp15078
g15077
aS'7'
aS'138794401'
p15079
aS'ZC3HAV1'
p15080
aS'promoter-TSS (NM_024625)'
p15081
aS'64'
p15082
aS'zinc finger CCCH-type, antiviral 1'
p15083
asS'cg06283052'
p15084
(lp15085
g15084
aS'10'
p15086
aS'44774998'
p15087
aS'LOC100130539'
p15088
aS'Intergenic'
p15089
aS'-13200'
p15090
aS'uncharacterized LOC100130539'
p15091
asS'cg08651867'
p15092
(lp15093
g15092
aS'19'
p15094
aS'43979500'
p15095
aS'LYPD3'
p15096
aS"3' UTR (NM_198850, exon 16 of 16)"
p15097
aS'-9669'
p15098
aS'LY6/PLAUR domain containing 3'
p15099
asS'cg26842720'
p15100
(lp15101
g15100
aS'8'
aS'62212734'
p15102
aS'CLVS1'
p15103
aS'exon (NM_173519, exon 2 of 6)'
p15104
aS'12209'
p15105
aS'clavesin 1'
p15106
asS'cg04717699'
p15107
(lp15108
g15107
aS'1'
aS'200343899'
p15109
aS'LINC00862'
p15110
aS'promoter-TSS (NR_040064)'
p15111
aS'-979'
p15112
aS'long intergenic non-protein coding RNA 862'
p15113
asS'cg13712023'
p15114
(lp15115
g15114
aS'5'
aS'141060575'
p15116
aS'ARAP3'
p15117
aS'intron (NM_022481, intron 1 of 32)'
p15118
aS'1225'
p15119
aS'ArfGAP with RhoGAP domain, ankyrin repeat and PH domain 3'
p15120
asS'cg26756396'
p15121
(lp15122
g15121
aS'19'
p15123
aS'7459296'
p15124
aS'ARHGEF18'
p15125
aS'promoter-TSS (NM_015318)'
p15126
aS'-703'
p15127
aS'Rho/Rac guanine nucleotide exchange factor (GEF) 18'
p15128
asS'cg23558842'
p15129
(lp15130
g15129
aS'11'
p15131
aS'15095178'
p15132
aS'CALCB'
p15133
aS'promoter-TSS (NM_000728)'
p15134
aS'32'
p15135
aS'calcitonin-related polypeptide beta'
p15136
asS'cg14257107'
p15137
(lp15138
g15137
aS'1'
aS'145510921'
p15139
aS'RBM8A'
p15140
aS'non-coding (NR_002328, exon 1 of 1)'
p15141
aS'3364'
p15142
aS'RNA binding motif protein 8A'
p15143
asS'cg24737593'
p15144
(lp15145
g15144
aS'18'
p15146
aS'21166091'
p15147
aS'NPC1'
p15148
aS'intron (NM_000271, intron 1 of 24)'
p15149
aS'490'
p15150
aS'Niemann-Pick disease, type C1'
p15151
asS'cg17996830'
p15152
(lp15153
g15152
aS'11'
p15154
aS'78616440'
p15155
aS'NARS2'
p15156
aS'intron (NM_001098816, intron 6 of 33)'
p15157
aS'-330531'
p15158
aS'asparaginyl-tRNA synthetase 2, mitochondrial (putative)'
p15159
asS'cg04454237'
p15160
(lp15161
g15160
aS'7'
aS'155636106'
p15162
aS'SHH'
p15163
aS'Intergenic'
p15164
aS'-31139'
p15165
aS'sonic hedgehog'
p15166
asS'cg02639540'
p15167
(lp15168
g15167
aS'4'
aS'4855348'
p15169
aS'MSX1'
p15170
aS'Intergenic'
p15171
aS'-6044'
p15172
aS'msh homeobox 1'
p15173
asS'cg26444623'
p15174
(lp15175
g15174
aS'18'
p15176
aS'47792921'
p15177
aS'CCDC11'
p15178
aS'promoter-TSS (NM_145020)'
p15179
aS'-56'
p15180
aS'coiled-coil domain containing 11'
p15181
asS'cg14209372'
p15182
(lp15183
g15182
aS'1'
aS'110883535'
p15184
aS'RBM15'
p15185
aS'exon (NM_001201545, exon 1 of 2)'
p15186
aS'1590'
p15187
aS'RNA binding motif protein 15'
p15188
asS'cg04830857'
p15189
(lp15190
g15189
aS'3'
aS'156394724'
p15191
aS'TIPARP'
p15192
aS'intron (NM_001184718, intron 1 of 5)'
p15193
aS'271'
p15194
aS'TCDD-inducible poly(ADP-ribose) polymerase'
p15195
asS'cg11931223'
p15196
(lp15197
g15196
aS'6'
aS'46655500'
p15198
aS'TDRD6'
p15199
aS'promoter-TSS (NM_001010870)'
p15200
aS'-112'
p15201
aS'tudor domain containing 6'
p15202
asS'cg04305374'
p15203
(lp15204
g15203
aS'15'
p15205
aS'57617681'
p15206
aS'LOC283663'
p15207
aS'Intergenic'
p15208
aS'25118'
p15209
aS'uncharacterized LOC283663'
p15210
asS'cg19853143'
p15211
(lp15212
g15211
aS'2'
aS'65585470'
p15213
aS'SPRED2'
p15214
aS'intron (NM_181784, intron 1 of 5)'
p15215
aS'8461'
p15216
aS'sprouty-related, EVH1 domain containing 2'
p15217
asS'cg18735089'
p15218
(lp15219
g15218
aS'7'
aS'98738998'
p15220
aS'SMURF1'
p15221
aS'intron (NM_020429, intron 1 of 18)'
p15222
aS'2745'
p15223
aS'SMAD specific E3 ubiquitin protein ligase 1'
p15224
asS'cg01672894'
p15225
(lp15226
g15225
aS'16'
p15227
aS'87364866'
p15228
aS'C16orf95'
p15229
aS'non-coding (NR_024568, exon 10 of 10)'
p15230
aS'-13840'
p15231
aS'chromosome 16 open reading frame 95'
p15232
asS'cg24493553'
p15233
(lp15234
g15233
aS'12'
p15235
aS'38595404'
p15236
aS'ALG10B'
p15237
aS'Intergenic'
p15238
aS'-115153'
p15239
aS'ALG10B, alpha-1,2-glucosyltransferase'
p15240
asS'cg01245787'
p15241
(lp15242
g15241
aS'4'
aS'71859630'
p15243
aS'DCK'
p15244
aS'exon (NM_000788, exon 1 of 7)'
p15245
aS'365'
p15246
aS'deoxycytidine kinase'
p15247
asS'cg16289491'
p15248
(lp15249
g15248
aS'5'
aS'132383297'
p15250
aS'HSPA4'
p15251
aS'Intergenic'
p15252
aS'-4365'
p15253
aS'heat shock 70kDa protein 4'
p15254
asS'cg24252723'
p15255
(lp15256
g15255
aS'10'
p15257
aS'104678150'
p15258
aS'CNNM2'
p15259
aS'promoter-TSS (NM_017649)'
p15260
aS'75'
p15261
aS'cyclin M2'
p15262
asS'cg10131972'
p15263
(lp15264
g15263
aS'22'
p15265
aS'19879787'
p15266
aS'GNB1L'
p15267
aS'intron (NM_006440, intron 11 of 17)'
p15268
aS'-37325'
p15269
aS'guanine nucleotide binding protein (G protein), beta polypeptide 1-like'
p15270
asS'cg10855395'
p15271
(lp15272
g15271
aS'12'
p15273
aS'125413124'
p15274
aS'MIR5188'
p15275
aS'Intergenic'
p15276
aS'13031'
p15277
aS'microRNA 5188'
p15278
asS'cg13026629'
p15279
(lp15280
g15279
aS'14'
p15281
aS'36347703'
p15282
aS'BRMS1L'
p15283
aS'Intergenic'
p15284
aS'52106'
p15285
aS'breast cancer metastasis-suppressor 1-like'
p15286
asS'cg07646377'
p15287
(lp15288
g15287
aS'2'
aS'157189969'
p15289
aS'NR4A2'
p15290
aS'promoter-TSS (NM_006186)'
p15291
aS'-682'
p15292
aS'nuclear receptor subfamily 4, group A, member 2'
p15293
asS'cg03364498'
p15294
(lp15295
g15294
aS'7'
aS'899545'
p15296
aS'GET4'
p15297
aS'intron (NM_025154, intron 12 of 17)'
p15298
aS'-16646'
p15299
aS'golgi to ER traffic protein 4 homolog (S. cerevisiae)'
p15300
asS'cg19097280'
p15301
(lp15302
g15301
aS'20'
p15303
aS'6035902'
p15304
aS'LRRN4'
p15305
aS'Intergenic'
p15306
aS'-1176'
p15307
aS'leucine rich repeat neuronal 4'
p15308
asS'cg25840433'
p15309
(lp15310
g15309
aS'6'
aS'167104903'
p15311
aS'RPS6KA2'
p15312
aS'intron (NM_001006932, intron 2 of 21)'
p15313
aS'-64177'
p15314
aS'ribosomal protein S6 kinase, 90kDa, polypeptide 2'
p15315
asS'cg17182302'
p15316
(lp15317
g15316
aS'1'
aS'116961525'
p15318
aS'ATP1A1OS'
p15319
aS'promoter-TSS (NR_024124)'
p15320
aS'-281'
p15321
aS'ATP1A1 opposite strand'
p15322
asS'cg07680277'
p15323
(lp15324
g15323
aS'8'
aS'145733819'
p15325
aS'MFSD3'
p15326
aS'promoter-TSS (NM_138431)'
p15327
aS'-733'
p15328
aS'major facilitator superfamily domain containing 3'
p15329
asS'cg22944493'
p15330
(lp15331
g15330
aS'14'
p15332
aS'102684014'
p15333
aS'MOK'
p15334
aS'intron (NM_001242416, intron 2 of 2)'
p15335
aS'22944'
p15336
aS'MOK protein kinase'
p15337
asS'cg22944499'
p15338
(lp15339
g15338
aS'2'
aS'207507163'
p15340
aS'LOC200726'
p15341
aS'promoter-TSS (NM_001102659)'
p15342
aS'21'
p15343
aS'hCG1657980'
p15344
asS'cg10809165'
p15345
(lp15346
g15345
aS'12'
p15347
aS'14909556'
p15348
aS'HIST4H4'
p15349
aS'Intergenic'
p15350
aS'14509'
p15351
aS'histone cluster 4, H4'
p15352
asS'cg10195929'
p15353
(lp15354
g15353
aS'12'
p15355
aS'58019223'
p15356
aS'SLC26A10'
p15357
aS'TTS (NM_001478)'
p15358
aS'5530'
p15359
aS'solute carrier family 26, member 10'
p15360
asS'cg11344668'
p15361
(lp15362
g15361
aS'7'
aS'75677322'
p15363
aS'STYXL1'
p15364
aS'promoter-TSS (NM_016086)'
p15365
aS'-1'
p15366
aS'serine/threonine/tyrosine interacting-like 1'
p15367
asS'cg19570723'
p15368
(lp15369
g15368
aS'19'
p15370
aS'47220176'
p15371
aS'PRKD2'
p15372
aS"5' UTR (NM_001079880, exon 1 of 19)"
p15373
aS'208'
p15374
aS'protein kinase D2'
p15375
asS'cg22826226'
p15376
(lp15377
g15376
aS'12'
p15378
aS'51421367'
p15379
aS'SLC11A2'
p15380
aS'intron (NM_001174125, intron 1 of 15)'
p15381
aS'691'
p15382
aS'solute carrier family 11 (proton-coupled divalent metal ion transporters), member 2'
p15383
asS'cg05426956'
p15384
(lp15385
g15384
aS'10'
p15386
aS'124246168'
p15387
aS'HTRA1'
p15388
aS'intron (NM_002775, intron 1 of 8)'
p15389
aS'25127'
p15390
aS'HtrA serine peptidase 1'
p15391
asS'cg05548179'
p15392
(lp15393
g15392
aS'15'
p15394
aS'51425282'
p15395
aS'TNFAIP8L3'
p15396
aS'Intergenic'
p15397
aS'-27809'
p15398
aS'tumor necrosis factor, alpha-induced protein 8-like 3'
p15399
asS'cg13209455'
p15400
(lp15401
g15400
aS'14'
p15402
aS'24912032'
p15403
aS'SDR39U1'
p15404
aS'promoter-TSS (NM_020195)'
p15405
aS'-25'
p15406
aS'short chain dehydrogenase/reductase family 39U, member 1'
p15407
asS'cg20130213'
p15408
(lp15409
g15408
aS'10'
p15410
aS'13934169'
p15411
aS'PRPF18'
p15412
aS'intron (NM_018027, intron 2 of 24)'
p15413
aS'305230'
p15414
aS'PRP18 pre-mRNA processing factor 18 homolog (S. cerevisiae)'
p15415
asS'cg05819371'
p15416
(lp15417
g15416
aS'12'
p15418
aS'92540484'
p15419
aS'BTG1'
p15420
aS'promoter-TSS (NM_001731)'
p15421
aS'-811'
p15422
aS'B-cell translocation gene 1, anti-proliferative'
p15423
asS'cg12586179'
p15424
(lp15425
g15424
aS'17'
p15426
aS'80349858'
p15427
aS'UTS2R'
p15428
aS'non-coding (NR_033265, exon 10 of 10)'
p15429
aS'17657'
p15430
aS'urotensin 2 receptor'
p15431
asS'cg14454127'
p15432
(lp15433
g15432
aS'5'
aS'399787'
p15434
aS'C5orf55'
p15435
aS'intron (NM_001242412, intron 4 of 10)'
p15436
aS'43471'
p15437
aS'chromosome 5 open reading frame 55'
p15438
asS'cg26899526'
p15439
(lp15440
g15439
aS'13'
p15441
aS'109794149'
p15442
aS'MYO16-AS1'
p15443
aS'intron (NM_001198950, intron 32 of 34)'
p15444
aS'25502'
p15445
aS'MYO16 antisense RNA 1'
p15446
asS'cg26784913'
p15447
(lp15448
g15447
aS'1'
aS'248822046'
p15449
aS'OR2T27'
p15450
aS'Intergenic'
p15451
aS'-7861'
p15452
aS'olfactory receptor, family 2, subfamily T, member 27'
p15453
asS'cg27161702'
p15454
(lp15455
g15454
aS'14'
p15456
aS'102384077'
p15457
aS'DYNC1H1'
p15458
aS'intron (NM_001161726, intron 14 of 14)'
p15459
aS'-46788'
p15460
aS'dynein, cytoplasmic 1, heavy chain 1'
p15461
asS'cg10198671'
p15462
(lp15463
g15462
aS'12'
p15464
aS'13044495'
p15465
aS'GPRC5A'
p15466
aS"5' UTR (NM_003979, exon 1 of 4)"
p15467
aS'539'
p15468
aS'G protein-coupled receptor, family C, group 5, member A'
p15469
asS'cg10277872'
p15470
(lp15471
g15470
aS'4'
aS'4136918'
p15472
aS'OTOP1'
p15473
aS'Intergenic'
p15474
aS'91703'
p15475
aS'otopetrin 1'
p15476
asS'cg02601525'
p15477
(lp15478
g15477
aS'20'
p15479
aS'1449714'
p15480
aS'NSFL1C'
p15481
aS'Intergenic'
p15482
aS'-1377'
p15483
aS'NSFL1 (p97) cofactor (p47)'
p15484
asS'cg04887836'
p15485
(lp15486
g15485
aS'8'
aS'1796676'
p15487
aS'ARHGEF10'
p15488
aS'intron (NM_014629, intron 2 of 28)'
p15489
aS'24527'
p15490
aS'Rho guanine nucleotide exchange factor (GEF) 10'
p15491
asS'cg20454520'
p15492
(lp15493
g15492
aS'14'
p15494
aS'24584429'
p15495
aS'DCAF11'
p15496
aS'promoter-TSS (NR_028100)'
p15497
aS'-63'
p15498
aS'DDB1 and CUL4 associated factor 11'
p15499
asS'cg00806296'
p15500
(lp15501
g15500
aS'21'
p15502
aS'43271156'
p15503
aS'PRDM15'
p15504
aS'intron (NM_001040424, intron 5 of 23)'
p15505
aS'28426'
p15506
aS'PR domain containing 15'
p15507
asS'cg16240683'
p15508
(lp15509
g15508
aS'1'
aS'23697258'
p15510
aS'ZNF436'
p15511
aS'promoter-TSS (NM_001077195)'
p15512
aS'-901'
p15513
aS'zinc finger protein 436'
p15514
asS'cg07750784'
p15515
(lp15516
g15515
aS'2'
aS'239988676'
p15517
aS'MIR4440'
p15518
aS'intron (NM_006037, intron 23 of 26)'
p15519
aS'1934'
p15520
aS'microRNA 4440'
p15521
asS'cg11795692'
p15522
(lp15523
g15522
aS'15'
p15524
aS'47522876'
p15525
aS'SEMA6D'
p15526
aS'intron (NM_001198999, intron 1 of 19)'
p15527
aS'46473'
p15528
aS'sema domain, transmembrane domain (TM), and cytoplasmic domain, (semaphorin) 6D'
p15529
asS'cg04643527'
p15530
(lp15531
g15530
aS'16'
p15532
aS'3312946'
p15533
aS'FLJ39639'
p15534
aS'promoter-TSS (NR_033904)'
p15535
aS'-822'
p15536
aS'uncharacterized protein FLJ39639'
p15537
asS'cg01527562'
p15538
(lp15539
g15538
aS'8'
aS'8966732'
p15540
aS'PPP1R3B'
p15541
aS'Intergenic'
p15542
aS'41488'
p15543
aS'protein phosphatase 1, regulatory subunit 3B'
p15544
asS'cg03615063'
p15545
(lp15546
g15545
aS'10'
p15547
aS'88271515'
p15548
aS'WAPAL'
p15549
aS'intron (NM_015045, intron 2 of 18)'
p15550
aS'10026'
p15551
aS'wings apart-like homolog (Drosophila)'
p15552
asS'cg02309026'
p15553
(lp15554
g15553
aS'10'
p15555
aS'855060'
p15556
aS'DIP2C'
p15557
aS"3' UTR (NM_015155, exon 18 of 18)"
p15558
aS'-119452'
p15559
aS'DIP2 disco-interacting protein 2 homolog C (Drosophila)'
p15560
asS'cg06005199'
p15561
(lp15562
g15561
aS'4'
aS'8474290'
p15563
aS'TRMT44'
p15564
aS'intron (NM_152544, intron 10 of 10)'
p15565
aS'31758'
p15566
aS'tRNA methyltransferase 44 homolog (S. cerevisiae)'
p15567
asS'cg05292289'
p15568
(lp15569
g15568
aS'22'
p15570
aS'49695797'
p15571
aS'C22orf34'
p15572
aS'Intergenic'
p15573
aS'355393'
p15574
aS'chromosome 22 open reading frame 34'
p15575
asS'cg23014800'
p15576
(lp15577
g15576
aS'15'
p15578
aS'30677804'
p15579
aS'CHRFAM7A'
p15580
aS'intron (NM_139320, intron 2 of 9)'
p15581
aS'8060'
p15582
aS'CHRNA7 (cholinergic receptor, nicotinic, alpha 7, exons 5-10) and FAM7A (family with sequence similarity 7A, exons A-E) fusion'
p15583
asS'cg00014168'
p15584
(lp15585
g15584
aS'1'
aS'6511878'
p15586
aS'TNFRSF25'
p15587
aS'intron (NM_031475, intron 9 of 12)'
p15588
aS'14377'
p15589
aS'tumor necrosis factor receptor superfamily, member 25'
p15590
asS'cg19849728'
p15591
(lp15592
g15591
aS'4'
aS'111536767'
p15593
aS'PITX2'
p15594
aS'Intergenic'
p15595
aS'7487'
p15596
aS'paired-like homeodomain 2'
p15597
asS'cg16017303'
p15598
(lp15599
g15598
aS'5'
aS'149540235'
p15600
aS'PDGFRB'
p15601
aS'Intergenic'
p15602
aS'-4813'
p15603
aS'platelet-derived growth factor receptor, beta polypeptide'
p15604
asS'cg02309029'
p15605
(lp15606
g15605
aS'19'
p15607
aS'52272839'
p15608
aS'FPR2'
p15609
aS'exon (NM_001462, exon 2 of 2)'
p15610
aS'6197'
p15611
aS'formyl peptide receptor 2'
p15612
asS'cg09938768'
p15613
(lp15614
g15613
aS'3'
aS'184279093'
p15615
aS'EPHB3'
p15616
aS'promoter-TSS (NM_004443)'
p15617
aS'-494'
p15618
aS'EPH receptor B3'
p15619
asS'cg00387323'
p15620
(lp15621
g15620
aS'7'
aS'6746715'
p15622
aS'ZNF12'
p15623
aS'promoter-TSS (NM_016265)'
p15624
aS'-149'
p15625
aS'zinc finger protein 12'
p15626
asS'cg03869498'
p15627
(lp15628
g15627
aS'6'
aS'1609827'
p15629
aS'FOXC1'
p15630
aS'promoter-TSS (NM_001453)'
p15631
aS'-854'
p15632
aS'forkhead box C1'
p15633
asS'cg14369777'
p15634
(lp15635
g15634
aS'X'
aS'153990478'
p15636
aS'DKC1'
p15637
aS'promoter-TSS (NM_001363)'
p15638
aS'-553'
p15639
aS'dyskeratosis congenita 1, dyskerin'
p15640
asS'cg03869495'
p15641
(lp15642
g15641
aS'13'
p15643
aS'113492269'
p15644
aS'MCF2L-AS1'
p15645
aS'intron (NM_032189, intron 16 of 28)'
p15646
aS'130683'
p15647
aS'MCF2L antisense RNA 1'
p15648
asS'cg07912147'
p15649
(lp15650
g15649
aS'12'
p15651
aS'26138851'
p15652
aS'RASSF8'
p15653
aS'intron (NM_001164747, intron 1 of 5)'
p15654
aS'12163'
p15655
aS'Ras association (RalGDS/AF-6) domain family (N-terminal) member 8'
p15656
asS'cg08962020'
p15657
(lp15658
g15657
aS'6'
aS'168613959'
p15659
aS'DACT2'
p15660
aS'Intergenic'
p15661
aS'106443'
p15662
aS'dapper, antagonist of beta-catenin, homolog 2 (Xenopus laevis)'
p15663
asS'cg21822834'
p15664
(lp15665
g15664
aS'14'
p15666
aS'105236589'
p15667
aS'SIVA1'
p15668
aS"3' UTR (NM_001014431, exon 14 of 14)"
p15669
aS'17119'
p15670
aS'SIVA1, apoptosis-inducing factor'
p15671
asS'cg25768273'
p15672
(lp15673
g15672
aS'1'
aS'211911579'
p15674
aS'NEK2'
p15675
aS'Intergenic'
p15676
aS'-62607'
p15677
aS'NIMA-related kinase 2'
p15678
asS'cg25488749'
p15679
(lp15680
g15679
aS'21'
p15681
aS'11106719'
p15682
aS'BAGE'
p15683
aS'Intergenic'
p15684
aS'-7782'
p15685
aS'B melanoma antigen'
p15686
asS'cg05166508'
p15687
(lp15688
g15687
aS'15'
p15689
aS'83654837'
p15690
aS'FAM103A1'
p15691
aS'promoter-TSS (NM_031452)'
p15692
aS'-118'
p15693
aS'family with sequence similarity 103, member A1'
p15694
asS'cg05957703'
p15695
(lp15696
g15695
aS'1'
aS'245849662'
p15697
aS'KIF26B'
p15698
aS'exon (NM_018012, exon 12 of 15)'
p15699
aS'531375'
p15700
aS'kinesin family member 26B'
p15701
asS'cg18932798'
p15702
(lp15703
g15702
aS'10'
p15704
aS'105037503'
p15705
aS'INA'
p15706
aS'exon (NM_032727, exon 1 of 3)'
p15707
aS'583'
p15708
aS'internexin neuronal intermediate filament protein, alpha'
p15709
asS'cg23829318'
p15710
(lp15711
g15710
aS'12'
p15712
aS'47471979'
p15713
aS'AMIGO2'
p15714
aS'exon (NM_001143668, exon 3 of 3)'
p15715
aS'1755'
p15716
aS'adhesion molecule with Ig-like domain 2'
p15717
asS'cg15128226'
p15718
(lp15719
g15718
aS'4'
aS'123747672'
p15720
aS'FGF2'
p15721
aS'promoter-TSS (NM_002006)'
p15722
aS'-191'
p15723
aS'fibroblast growth factor 2 (basic)'
p15724
asS'cg14696396'
p15725
(lp15726
g15725
aS'15'
p15727
aS'83776446'
p15728
aS'TM6SF1'
p15729
aS'exon (NM_001144903, exon 1 of 9)'
p15730
aS'122'
p15731
aS'transmembrane 6 superfamily member 1'
p15732
asS'cg23620639'
p15733
(lp15734
g15733
aS'10'
p15735
aS'71561211'
p15736
aS'COL13A1'
p15737
aS'promoter-TSS (NM_080800)'
p15738
aS'-433'
p15739
aS'collagen, type XIII, alpha 1'
p15740
asS'cg13707768'
p15741
(lp15742
g15741
aS'11'
p15743
aS'65081977'
p15744
aS'CDC42EP2'
p15745
aS'promoter-TSS (NM_006779)'
p15746
aS'-312'
p15747
aS'CDC42 effector protein (Rho GTPase binding) 2'
p15748
asS'cg00694315'
p15749
(lp15750
g15749
aS'7'
aS'142918234'
p15751
aS'TAS2R40'
p15752
aS'promoter-TSS (NM_176882)'
p15753
aS'-938'
p15754
aS'taste receptor, type 2, member 40'
p15755
asS'cg04576847'
p15756
(lp15757
g15756
aS'17'
p15758
aS'12623611'
p15759
aS'MYOCD'
p15760
aS'promoter-TSS (NM_001146313)'
p15761
aS'5'
aS'myocardin'
p15762
asS'cg02954262'
p15763
(lp15764
g15763
aS'18'
p15765
aS'3451750'
p15766
aS'TGIF1'
p15767
aS"5' UTR (NM_173210, exon 1 of 3)"
p15768
aS'159'
p15769
aS'TGFB-induced factor homeobox 1'
p15770
asS'cg07912144'
p15771
(lp15772
g15771
aS'18'
p15773
aS'77247106'
p15774
aS'NFATC1'
p15775
aS'intron (NM_172387, intron 9 of 9)'
p15776
aS'86780'
p15777
aS'nuclear factor of activated T-cells, cytoplasmic, calcineurin-dependent 1'
p15778
asS'cg13707760'
p15779
(lp15780
g15779
aS'9'
aS'95986383'
p15781
aS'WNK2'
p15782
aS'intron (NM_006648, intron 1 of 28)'
p15783
aS'39171'
p15784
aS'WNK lysine deficient protein kinase 2'
p15785
asS'cg17904997'
p15786
(lp15787
g15786
aS'19'
p15788
aS'44952572'
p15789
aS'ZNF229'
p15790
aS'promoter-TSS (NM_014518)'
p15791
aS'93'
p15792
aS'zinc finger protein 229'
p15793
asS'cg13916928'
p15794
(lp15795
g15794
aS'11'
p15796
aS'62474735'
p15797
aS'GNG3'
p15798
aS'promoter-TSS (NM_032667)'
p15799
aS'-331'
p15800
aS'guanine nucleotide binding protein (G protein), gamma 3'
p15801
asS'cg10381813'
p15802
(lp15803
g15802
aS'1'
aS'918696'
p15804
aS'C1orf170'
p15805
aS'Intergenic'
p15806
aS'-1223'
p15807
aS'chromosome 1 open reading frame 170'
p15808
asS'cg13432267'
p15809
(lp15810
g15809
aS'6'
aS'34501193'
p15811
aS'PACSIN1'
p15812
aS"3' UTR (NM_020804, exon 10 of 10)"
p15813
aS'18544'
p15814
aS'protein kinase C and casein kinase substrate in neurons 1'
p15815
asS'cg11141156'
p15816
(lp15817
g15816
aS'1'
aS'15251288'
p15818
aS'KAZN'
p15819
aS'intron (NM_001018000, intron 1 of 7)'
p15820
aS'663'
p15821
aS'kazrin, periplakin interacting protein'
p15822
asS'cg07837209'
p15823
(lp15824
g15823
aS'13'
p15825
aS'79184101'
p15826
aS'POU4F1'
p15827
aS'intron (NR_047001, intron 5 of 5)'
p15828
aS'-6406'
p15829
aS'POU class 4 homeobox 1'
p15830
asS'cg13002945'
p15831
(lp15832
g15831
aS'7'
aS'23053827'
p15833
aS'FAM126A'
p15834
aS'promoter-TSS (NM_032581)'
p15835
aS'-57'
p15836
aS'family with sequence similarity 126, member A'
p15837
asS'cg05554718'
p15838
(lp15839
g15838
aS'6'
aS'26235699'
p15840
aS'HIST1H1D'
p15841
aS'promoter-TSS (NM_005320)'
p15842
aS'-483'
p15843
aS'histone cluster 1, H1d'
p15844
asS'cg09306194'
p15845
(lp15846
g15845
aS'2'
aS'221140642'
p15847
aS'MIR4268'
p15848
aS'Intergenic'
p15849
aS'-369356'
p15850
aS'microRNA 4268'
p15851
asS'cg26269511'
p15852
(lp15853
g15852
aS'18'
p15854
aS'37419201'
p15855
aS'LINC00669'
p15856
aS'Intergenic'
p15857
aS'-87242'
p15858
aS'long intergenic non-protein coding RNA 669'
p15859
asS'cg26269510'
p15860
(lp15861
g15860
aS'19'
p15862
aS'57615256'
p15863
aS'USP29'
p15864
aS'Intergenic'
p15865
aS'-16253'
p15866
aS'ubiquitin specific peptidase 29'
p15867
asS'cg05549655'
p15868
(lp15869
g15868
aS'15'
p15870
aS'75019143'
p15871
aS'CYP1A1'
p15872
aS'Intergenic'
p15873
aS'-1266'
p15874
aS'cytochrome P450, family 1, subfamily A, polypeptide 1'
p15875
asS'cg13902645'
p15876
(lp15877
g15876
aS'11'
p15878
aS'5959945'
p15879
aS'OR56A3'
p15880
aS'Intergenic'
p15881
aS'-8632'
p15882
aS'olfactory receptor, family 56, subfamily A, member 3'
p15883
asS'cg06693995'
p15884
(lp15885
g15884
aS'12'
p15886
aS'120245027'
p15887
aS'CIT'
p15888
aS'intron (NM_007174, intron 9 of 46)'
p15889
aS'70068'
p15890
aS'citron (rho-interacting, serine/threonine kinase 21)'
p15891
asS'cg15086820'
p15892
(lp15893
g15892
aS'19'
p15894
aS'48967869'
p15895
aS'CYTH2'
p15896
aS'exon (NM_013348, exon 3 of 3)'
p15897
aS'-4596'
p15898
aS'cytohesin 2'
p15899
asS'cg19408619'
p15900
(lp15901
g15900
aS'20'
p15902
aS'50416789'
p15903
aS'SALL4'
p15904
aS'intron (NM_020436, intron 1 of 3)'
p15905
aS'2259'
p15906
aS'sal-like 4 (Drosophila)'
p15907
asS'cg04659071'
p15908
(lp15909
g15908
aS'15'
p15910
aS'89201195'
p15911
aS'ISG20'
p15912
aS'Intergenic'
p15913
aS'19156'
p15914
aS'interferon stimulated exonuclease gene 20kDa'
p15915
asS'cg03768717'
p15916
(lp15917
g15916
aS'12'
p15918
aS'131787828'
p15919
aS'LOC116437'
p15920
aS'Intergenic'
p15921
aS'138272'
p15922
aS'uncharacterized LOC116437'
p15923
asS'cg07645486'
p15924
(lp15925
g15924
aS'19'
p15926
aS'52217022'
p15927
aS'HAS1'
p15928
aS'exon (NM_001523, exon 5 of 5)'
p15929
aS'10199'
p15930
aS'hyaluronan synthase 1'
p15931
asS'cg24298578'
p15932
(lp15933
g15932
aS'6'
aS'121843956'
p15934
aS'GJA1'
p15935
aS'Intergenic'
p15936
aS'87211'
p15937
aS'gap junction protein, alpha 1, 43kDa'
p15938
asS'cg01218756'
p15939
(lp15940
g15939
aS'4'
aS'48695242'
p15941
aS'FRYL'
p15942
aS'intron (NM_015030, intron 2 of 63)'
p15943
aS'87074'
p15944
aS'FRY-like'
p15945
asS'cg05062889'
p15946
(lp15947
g15946
aS'16'
p15948
aS'687414'
p15949
aS'C16orf13'
p15950
aS'Intergenic'
p15951
aS'-1067'
p15952
aS'chromosome 16 open reading frame 13'
p15953
asS'cg06723626'
p15954
(lp15955
g15954
aS'12'
p15956
aS'47699089'
p15957
aS'PCED1B-AS1'
p15958
aS'Intergenic'
p15959
aS'-88863'
p15960
aS'PCED1B antisense RNA 1'
p15961
asS'cg07127259'
p15962
(lp15963
g15962
aS'11'
p15964
aS'2466042'
p15965
aS'KCNQ1'
p15966
aS'promoter-TSS (NM_000218)'
p15967
aS'-179'
p15968
aS'potassium voltage-gated channel, KQT-like subfamily, member 1'
p15969
asS'cg04122390'
p15970
(lp15971
g15970
aS'3'
aS'141497111'
p15972
aS'GRK7'
p15973
aS'promoter-TSS (NM_139209)'
p15974
aS'68'
p15975
aS'G protein-coupled receptor kinase 7'
p15976
asS'cg15704315'
p15977
(lp15978
g15977
aS'5'
aS'30558470'
p15979
aS'CDH6'
p15980
aS'Intergenic'
p15981
aS'-635292'
p15982
aS'cadherin 6, type 2, K-cadherin (fetal kidney)'
p15983
asS'cg14300334'
p15984
(lp15985
g15984
aS'15'
p15986
aS'72432004'
p15987
aS'SENP8'
p15988
aS'exon (NM_001172111, exon 3 of 3)'
p15989
aS'21373'
p15990
aS'SUMO/sentrin specific peptidase family member 8'
p15991
asS'cg17398003'
p15992
(lp15993
g15992
aS'5'
aS'175665565'
p15994
aS'SIMC1'
p15995
aS'exon (NM_198567, exon 1 of 9)'
p15996
aS'195'
p15997
aS'SUMO-interacting motifs containing 1'
p15998
asS'cg10924077'
p15999
(lp16000
g15999
aS'17'
p16001
aS'72428390'
p16002
aS'GPRC5C'
p16003
aS'intron (NM_022036, intron 1 of 3)'
p16004
aS'723'
p16005
aS'G protein-coupled receptor, family C, group 5, member C'
p16006
asS'cg08475446'
p16007
(lp16008
g16007
aS'5'
aS'172261146'
p16009
aS'ERGIC1'
p16010
aS'promoter-TSS (NM_001031711)'
p16011
aS'-77'
p16012
aS'endoplasmic reticulum-golgi intermediate compartment (ERGIC) 1'
p16013
asS'cg04400131'
p16014
(lp16015
g16014
aS'1'
aS'65005934'
p16016
aS'MIR4794'
p16017
aS'intron (NM_020925, intron 1 of 26)'
p16018
aS'-39596'
p16019
aS'microRNA 4794'
p16020
asS'cg17940805'
p16021
(lp16022
g16021
aS'19'
p16023
aS'7595268'
p16024
aS'PNPLA6'
p16025
aS'exon (NM_020533, exon 12 of 14)'
p16026
aS'-3770'
p16027
aS'patatin-like phospholipase domain containing 6'
p16028
asS'cg02335185'
p16029
(lp16030
g16029
aS'20'
p16031
aS'60491905'
p16032
aS'MIR1257'
p16033
aS'intron (NM_001252339, intron 8 of 14)'
p16034
aS'36813'
p16035
aS'microRNA 1257'
p16036
asS'cg00066668'
p16037
(lp16038
g16037
aS'12'
p16039
aS'131482233'
p16040
aS'GPR133'
p16041
aS'intron (NM_198827, intron 8 of 24)'
p16042
aS'43781'
p16043
aS'G protein-coupled receptor 133'
p16044
asS'cg06907842'
p16045
(lp16046
g16045
aS'18'
p16047
aS'42260451'
p16048
aS'SETBP1'
p16049
aS'promoter-TSS (NM_015559)'
p16050
aS'313'
p16051
aS'SET binding protein 1'
p16052
asS'cg18947553'
p16053
(lp16054
g16053
aS'1'
aS'227747468'
p16055
aS'ZNF678'
p16056
aS'Intergenic'
p16057
aS'-3752'
p16058
aS'zinc finger protein 678'
p16059
asS'cg13842295'
p16060
(lp16061
g16060
aS'15'
p16062
aS'50647856'
p16063
aS'GABPB1'
p16064
aS'promoter-TSS (NM_016655)'
p16065
aS'-251'
p16066
aS'GA binding protein transcription factor, beta subunit 1'
p16067
asS'cg18947550'
p16068
(lp16069
g16068
aS'7'
aS'158756601'
p16070
aS'LINC00689'
p16071
aS'Intergenic'
p16072
aS'-44444'
p16073
aS'long intergenic non-protein coding RNA 689'
p16074
asS'cg04306050'
p16075
(lp16076
g16075
aS'2'
aS'176046468'
p16077
aS'ATP5G3'
p16078
aS'promoter-TSS (NM_001689)'
p16079
aS'22'
p16080
aS'ATP synthase, H+ transporting, mitochondrial Fo complex, subunit C3 (subunit 9)'
p16081
asS'cg07041323'
p16082
(lp16083
g16082
aS'16'
p16084
aS'28996044'
p16085
aS'LAT'
p16086
aS'promoter-TSS (NM_014387)'
p16087
aS'-103'
p16088
aS'linker for activation of T cells'
p16089
asS'cg03490460'
p16090
(lp16091
g16090
aS'13'
p16092
aS'114840698'
p16093
aS'RASA3'
p16094
aS'intron (NM_007368, intron 1 of 23)'
p16095
aS'57397'
p16096
aS'RAS p21 protein activator 3'
p16097
asS'cg03078520'
p16098
(lp16099
g16098
aS'22'
p16100
aS'18463400'
p16101
aS'MIR648'
p16102
aS'TTS (NR_030378)'
p16103
aS'327'
p16104
aS'microRNA 648'
p16105
asS'cg05420166'
p16106
(lp16107
g16106
aS'7'
aS'143317270'
p16108
aS'FAM115C'
p16109
aS'promoter-TSS (NM_001130025)'
p16110
aS'-775'
p16111
aS'family with sequence similarity 115, member C'
p16112
asS'cg01947066'
p16113
(lp16114
g16113
aS'15'
p16115
aS'74289586'
p16116
aS'PML'
p16117
aS'intron (NM_033247, intron 1 of 4)'
p16118
aS'2572'
p16119
aS'promyelocytic leukemia'
p16120
asS'cg03972665'
p16121
(lp16122
g16121
aS'4'
aS'111540025'
p16123
aS'PITX2'
p16124
aS'intron (NM_001204397, intron 6 of 6)'
p16125
aS'4229'
p16126
aS'paired-like homeodomain 2'
p16127
asS'cg24485696'
p16128
(lp16129
g16128
aS'8'
aS'6616240'
p16130
aS'MIR4659B'
p16131
aS"3' UTR (NM_018361, exon 8 of 8)"
p16132
aS'-13479'
p16133
aS'microRNA 4659b'
p16134
asS'cg11196751'
p16135
(lp16136
g16135
aS'6'
aS'71377412'
p16137
aS'SMAP1'
p16138
aS'promoter-TSS (NM_001044305)'
p16139
aS'-67'
p16140
aS'small ArfGAP 1'
p16141
asS'cg10237542'
p16142
(lp16143
g16142
aS'1'
aS'51168010'
p16144
aS'FAF1'
p16145
aS'intron (NM_007051, intron 7 of 18)'
p16146
aS'257926'
p16147
aS'Fas (TNFRSF6) associated factor 1'
p16148
asS'cg01917416'
p16149
(lp16150
g16149
aS'14'
p16151
aS'61116782'
p16152
aS'SIX1'
p16153
aS'promoter-TSS (NM_005982)'
p16154
aS'-627'
p16155
aS'SIX homeobox 1'
p16156
asS'cg00266902'
p16157
(lp16158
g16157
aS'5'
aS'180099956'
p16159
aS'FLT4'
p16160
aS'Intergenic'
p16161
aS'-23332'
p16162
aS'fms-related tyrosine kinase 4'
p16163
asS'cg04109349'
p16164
(lp16165
g16164
aS'1'
aS'245317172'
p16166
aS'KIF26B'
p16167
aS'Intergenic'
p16168
aS'-1115'
p16169
aS'kinesin family member 26B'
p16170
asS'cg05046371'
p16171
(lp16172
g16171
aS'7'
aS'2770788'
p16173
aS'AMZ1'
p16174
aS"3' UTR (NM_007353, exon 4 of 4)"
p16175
aS'51625'
p16176
aS'archaelysin family metallopeptidase 1'
p16177
asS'cg03046371'
p16178
(lp16179
g16178
aS'20'
p16180
aS'3767834'
p16181
aS'CENPB'
p16182
aS'promoter-TSS (NM_001810)'
p16183
aS'-497'
p16184
aS'centromere protein B, 80kDa'
p16185
asS'cg25295453'
p16186
(lp16187
g16186
aS'15'
p16188
aS'74023856'
p16189
aS'C15orf59'
p16190
aS'Intergenic'
p16191
aS'19960'
p16192
aS'chromosome 15 open reading frame 59'
p16193
asS'cg11223711'
p16194
(lp16195
g16194
aS'10'
p16196
aS'120840717'
p16197
aS'EIF3A'
p16198
aS'promoter-TSS (NM_003750)'
p16199
aS'-383'
p16200
aS'eukaryotic translation initiation factor 3, subunit A'
p16201
asS'cg05046377'
p16202
(lp16203
g16202
aS'11'
p16204
aS'4927915'
p16205
aS'OR51A7'
p16206
aS'promoter-TSS (NM_001004749)'
p16207
aS'-685'
p16208
aS'olfactory receptor, family 51, subfamily A, member 7'
p16209
asS'cg14988347'
p16210
(lp16211
g16210
aS'11'
p16212
aS'64546383'
p16213
aS'SF1'
p16214
aS'promoter-TSS (NM_001178030)'
p16215
aS'-67'
p16216
aS'splicing factor 1'
p16217
asS'cg26674929'
p16218
(lp16219
g16218
aS'15'
p16220
aS'78730741'
p16221
aS'IREB2'
p16222
aS'intron (NM_004136, intron 1 of 21)'
p16223
aS'223'
p16224
aS'iron-responsive element binding protein 2'
p16225
asS'cg09248482'
p16226
(lp16227
g16226
aS'10'
p16228
aS'116853468'
p16229
aS'ATRNL1'
p16230
aS"5' UTR (NM_001276282, exon 1 of 8)"
p16231
aS'344'
p16232
aS'attractin-like 1'
p16233
asS'cg08112188'
p16234
(lp16235
g16234
aS'17'
p16236
aS'47440006'
p16237
aS'ZNF652'
p16238
aS'promoter-TSS (NM_001145365)'
p16239
aS'-171'
p16240
aS'zinc finger protein 652'
p16241
asS'cg01775897'
p16242
(lp16243
g16242
aS'14'
p16244
aS'73146637'
p16245
aS'DPF3'
p16246
aS'intron (NM_012074, intron 7 of 8)'
p16247
aS'214172'
p16248
aS'D4, zinc and double PHD fingers, family 3'
p16249
asS'cg03874601'
p16250
(lp16251
g16250
aS'2'
aS'174505619'
p16252
aS'CDCA7'
p16253
aS'Intergenic'
p16254
aS'286058'
p16255
aS'cell division cycle associated 7'
p16256
asS'cg26126740'
p16257
(lp16258
g16257
aS'20'
p16259
aS'42574332'
p16260
aS'TOX2'
p16261
aS'promoter-TSS (NM_001098798)'
p16262
aS'-204'
p16263
aS'TOX high mobility group box family member 2'
p16264
asS'cg19153133'
p16265
(lp16266
g16265
aS'2'
aS'219773547'
p16267
aS'WNT10A'
p16268
aS'Intergenic'
p16269
aS'28292'
p16270
aS'wingless-type MMTV integration site family, member 10A'
p16271
asS'cg06934468'
p16272
(lp16273
g16272
aS'14'
p16274
aS'105248634'
p16275
aS'AKT1'
p16276
aS'intron (NM_001014432, intron 3 of 14)'
p16277
aS'11304'
p16278
aS'v-akt murine thymoma viral oncogene homolog 1'
p16279
asS'cg23100540'
p16280
(lp16281
g16280
aS'1'
aS'805554'
p16282
aS'FAM41C'
p16283
aS'intron (NR_027055, intron 2 of 2)'
p16284
aS'6628'
p16285
aS'family with sequence similarity 41, member C'
p16286
asS'cg00306851'
p16287
(lp16288
g16287
aS'15'
p16289
aS'39742079'
p16290
aS'THBS1'
p16291
aS'Intergenic'
p16292
aS'-131201'
p16293
aS'thrombospondin 1'
p16294
asS'cg00605057'
p16295
(lp16296
g16295
aS'2'
aS'98262239'
p16297
aS'COX5B'
p16298
aS'promoter-TSS (NM_001862)'
p16299
aS'-282'
p16300
aS'cytochrome c oxidase subunit Vb'
p16301
asS'cg15010079'
p16302
(lp16303
g16302
aS'11'
p16304
aS'45230868'
p16305
aS'PRDM11'
p16306
aS'intron (NM_001256696, intron 5 of 6)'
p16307
aS'61974'
p16308
aS'PR domain containing 11'
p16309
asS'cg12180316'
p16310
(lp16311
g16310
aS'17'
p16312
aS'80681317'
p16313
aS'FN3KRP'
p16314
aS'intron (NR_046408, intron 5 of 6)'
p16315
aS'6735'
p16316
aS'fructosamine 3 kinase related protein'
p16317
asS'cg14976969'
p16318
(lp16319
g16318
aS'1'
aS'68857935'
p16320
aS'RPE65'
p16321
aS'Intergenic'
p16322
aS'57707'
p16323
aS'retinal pigment epithelium-specific protein 65kDa'
p16324
asS'cg17458357'
p16325
(lp16326
g16325
aS'1'
aS'174988858'
p16327
aS'MRPS14'
p16328
aS'intron (NM_022100, intron 1 of 2)'
p16329
aS'3733'
p16330
aS'mitochondrial ribosomal protein S14'
p16331
asS'cg21938718'
p16332
(lp16333
g16332
aS'20'
p16334
aS'43378461'
p16335
aS'KCNK15'
p16336
aS'intron (NM_022358, intron 1 of 1)'
p16337
aS'3973'
p16338
aS'potassium channel, subfamily K, member 15'
p16339
asS'cg16343924'
p16340
(lp16341
g16340
aS'6'
aS'29430158'
p16342
aS'OR2H1'
p16343
aS'exon (NM_030883, exon 3 of 3).4'
p16344
aS'3928'
p16345
aS'olfactory receptor, family 2, subfamily H, member 1'
p16346
asS'cg12180319'
p16347
(lp16348
g16347
aS'15'
p16349
aS'48705662'
p16350
aS'DUT'
p16351
aS'intron (NM_000138, intron 64 of 65)'
p16352
aS'81297'
p16353
aS'deoxyuridine triphosphatase'
p16354
asS'cg01435643'
p16355
(lp16356
g16355
aS'13'
p16357
aS'113689776'
p16358
aS'MCF2L'
p16359
aS'intron (NM_001112732, intron 3 of 29)'
p16360
aS'33748'
p16361
aS'MCF.2 cell line derived transforming sequence-like'
p16362
asS'cg26155520'
p16363
(lp16364
g16363
aS'1'
aS'943647'
p16365
aS'ISG15'
p16366
aS'Intergenic'
p16367
aS'-5200'
p16368
aS'ISG15 ubiquitin-like modifier'
p16369
asS'cg07176146'
p16370
(lp16371
g16370
aS'1'
aS'35325364'
p16372
aS'SMIM12'
p16373
aS'promoter-TSS (NM_138428)'
p16374
aS'-26'
p16375
aS'small integral membrane protein 12'
p16376
asS'cg00419702'
p16377
(lp16378
g16377
aS'22'
p16379
aS'38485294'
p16380
aS'SLC16A8'
p16381
aS'intron (NM_025045, intron 8 of 13)'
p16382
aS'-6124'
p16383
aS'solute carrier family 16, member 8 (monocarboxylic acid transporter 3)'
p16384
asS'cg02951568'
p16385
(lp16386
g16385
aS'14'
p16387
aS'105560199'
p16388
aS'GPR132'
p16389
aS'Intergenic'
p16390
aS'-28445'
p16391
aS'G protein-coupled receptor 132'
p16392
asS'cg09825346'
p16393
(lp16394
g16393
aS'1'
aS'161718614'
p16395
aS'DUSP12'
p16396
aS'promoter-TSS (NM_007240)'
p16397
aS'-967'
p16398
aS'dual specificity phosphatase 12'
p16399
asS'cg18015704'
p16400
(lp16401
g16400
aS'22'
p16402
aS'46727688'
p16403
aS'TRMU'
p16404
aS'TTS (NM_016426)'
p16405
aS'-3610'
p16406
aS'tRNA 5-methylaminomethyl-2-thiouridylate methyltransferase'
p16407
asS'cg15067870'
p16408
(lp16409
g16408
aS'17'
p16410
aS'48183288'
p16411
aS'PDK2'
p16412
aS'exon (NM_001199898, exon 5 of 12)'
p16413
aS'10229'
p16414
aS'pyruvate dehydrogenase kinase, isozyme 2'
p16415
asS'cg08240383'
p16416
(lp16417
g16416
aS'1'
aS'210558509'
p16418
aS'HHAT'
p16419
aS'intron (NM_001170564, intron 3 of 9)'
p16420
aS'55869'
p16421
aS'hedgehog acyltransferase'
p16422
asS'cg03174038'
p16423
(lp16424
g16423
aS'16'
p16425
aS'2134317'
p16426
aS'MIR1225'
p16427
aS'exon (NM_000548, exon 34 of 42)'
p16428
aS'5968'
p16429
aS'microRNA 1225'
p16430
asS'cg16321301'
p16431
(lp16432
g16431
aS'5'
aS'1083885'
p16433
aS'MIR4635'
p16434
aS'exon (NM_006598, exon 8 of 24)'
p16435
aS'-20796'
p16436
aS'microRNA 4635'
p16437
asS'cg13266018'
p16438
(lp16439
g16438
aS'7'
aS'5637739'
p16440
aS'FSCN1'
p16441
aS'intron (NM_003088, intron 1 of 4)'
p16442
aS'5303'
p16443
aS'fascin homolog 1, actin-bundling protein (Strongylocentrotus purpuratus)'
p16444
asS'cg20798164'
p16445
(lp16446
g16445
aS'1'
aS'3347577'
p16447
aS'ARHGEF16'
p16448
aS'exon (NM_022114, exon 15 of 17)'
p16449
aS'-23570'
p16450
aS'Rho guanine nucleotide exchange factor (GEF) 16'
p16451
asS'cg11619879'
p16452
(lp16453
g16452
aS'5'
aS'121022314'
p16454
aS'FTMT'
p16455
aS'Intergenic'
p16456
aS'-165336'
p16457
aS'ferritin mitochondrial'
p16458
asS'cg18050959'
p16459
(lp16460
g16459
aS'15'
p16461
aS'68126178'
p16462
aS'SKOR1'
p16463
aS'TTS (NM_001258024)'
p16464
aS'14136'
p16465
aS'SKI family transcriptional corepressor 1'
p16466
asS'cg19496639'
p16467
(lp16468
g16467
aS'8'
aS'22492772'
p16469
aS'FLJ14107'
p16470
aS'intron (NM_018688, intron 4 of 8)'
p16471
aS'6950'
p16472
aS'uncharacterized LOC80094'
p16473
asS'cg00579481'
p16474
(lp16475
g16474
aS'22'
p16476
aS'21271797'
p16477
aS'CRKL'
p16478
aS'promoter-TSS (NM_005207)'
p16479
aS'83'
p16480
aS'v-crk sarcoma virus CT10 oncogene homolog (avian)-like'
p16481
asS'cg00274587'
p16482
(lp16483
g16482
aS'6'
aS'33280900'
p16484
aS'TAPBP'
p16485
aS'intron (NM_172209, intron 2 of 6).2'
p16486
aS'1264'
p16487
aS'TAP binding protein (tapasin)'
p16488
asS'cg00579484'
p16489
(lp16490
g16489
aS'14'
p16491
aS'23475993'
p16492
aS'C14orf93'
p16493
aS'intron (NM_001130706, intron 1 of 7)'
p16494
aS'3367'
p16495
[truncated: 97,122,211 more chars]
