# Supplementary material for: Detection of cell-type-specific risk-CpG sites in epigenome-wide association studies
Source: Nat Commun. 2019 Jul 15;10:3113. doi: 10.1038/s41467-019-10864-z (PMC6629651; doi:10.1038/s41467-019-10864-z)
Supplement: Supplementary file 4 — Source Data [file 41467_2019_10864_MOESM4_ESM.zip › Source Data/Comparison R code with otherEWASmethods/src/fastlmm-ewasher.py]

from __future__ import division
import argparse, warnings
import os, sys, cPickle, shutil
#from scipy import stats
import numpy as np
import scipy as sp
from sklearn.decomposition import PCA
from utils import *

chrom=[str(i) for i in range(1,23)]+['X','Y']

#constitutively unmethylated/methylated filter values
#minFilterVal=0.2; maxFilterVal=0.8 #default
minFilterVal=-1000; maxFilterVal=1000 #in my simulation
#minFilterVal=-1000; maxFilterVal=1000; # to repro some synthetic examples 

#values for fastlmm autoselect to try for number of loci in GSM
#may be advantageous to try a finer, or more enlarged grid, but this default setting seems reasonable.
asvals=range(1,1000,100) + range(2000,10000,1000)

# maximum number of pcs to allow.
max_pc=10   #default

#threshold on lambda for when to stop adding PCs
lamda_thresh=1.0

#type of parameter learning
mltype="REML"

#if user specified mapping file, read it here, otherwise read in the default annotation info
#not to be confused with the temporary map files that is generated elsewhere
def read_mapfile(map_file_orig):
	if (map_file_orig is None):
		print "loading default map file for Illumina methylation chip"
		map_dict=cPickle.load(open(path+'/annot450k.dict','rb'))
	else:		
		print "reading in map file: " + map_file_orig
		import csv
		map_dict = {}
		csv_file=open(map_file_orig,'rb')
		csv_reader = csv.reader(csv_file, delimiter='\t')
		for row in csv_reader:
			map_dict[row[1]] = [row[1],row[0],row[2]] #this is to match the annot450k dictionary which was the default
	return map_dict


# Input data: a matrix of beta values. 
# Each row correspond to one probe and each column correspond to one sample.
# The first column lists probe IDs and the first row lists sample IDs. 
def generate_fastlmm_inputs(data_file_name, phenotype_file_name,map_file):
	data_file=open(data_file_name,'r')
	phenotype_file=open(phenotype_file_name,'r').readlines()
	marker_annot={}
	
	header=data_file.readline().strip().split('\t')
	if header[0]=='ID': sampleIDs=header[1:]
	else: sampleIDs=header
	map=read_mapfile(map_file)
	phen_dict={}
	for line in phenotype_file:
		line=line.strip().split('\t')
		phen_dict[line[0]]=line[1]
	
	# create phenotype file and Fam file.
	phenotype_out=open('phenotype.txt','w')
	fam_out=open('testmarkers.fam','w')
	for ID in sampleIDs:
		phenotype_out.write('\t'.join(['1',ID,str(phen_dict[ID])])+'\n')
		fam_out.write('\t'.join(['1',ID,'0','0','0',str(phen_dict[ID])])+'\n')
		
	# create dat and map files
	#dat_out=open('testmarkers.dat','w')
	#map_out=open('testmarkers.map','w')
	dat_out=open('temp.dat','w')
	map_out=open('temp.map','w')
	nummissing=0; numfound=0
	for line in data_file:
		line=line.strip().split('\t')
		ID=line[0]
		if ID[0:2]=='rs': continue
		if map.has_key(ID):
			chr,pos=map[ID][1:3]
			numfound+=1		
		else:			
			#print "warning no map position for " + ID + " found"
			nummissing+=1
			continue
		temp=[]
		#this appears to be interpolation for missing values?
		missing_values=[]
		for i in range(1,len(line)):
			if is_number(line[i]): temp.append(float(line[i]))
			else: missing_values.append(i)
		if len(temp)< len(line)/2: continue
		average=np.mean(temp)
		if average<minFilterVal or average>maxFilterVal: continue
		for ind in missing_values: line[ind]=average
		min_scores=min(temp)
		range_scores=max(temp)-min(temp)
		outline=ID+'\tA\tC\t'+'\t'.join([str(round(2*(float(e)-min_scores)/range_scores,3)) for e in line[1:]])+'\n'
		dat_out.write(outline)		
		map_out.write('\t'.join([chr,ID,pos,pos])+'\n')
	print "num missing map markers="+str(nummissing)
	print "num found="+str(numfound)
	if numfound<1: raise Exception("no maping information found for any markers")
	
		
def	sort_plink_files(dat_file_name, map_file_name):
	dat_file=open(dat_file_name,'r')
	map_file=open(map_file_name,'r')
	sorted_map=open('testmarkers.map','w')
	sorted_dat=open('testmarkers.dat','w')
	dict1={}
	for chr in chrom: dict1[chr]=[]
	for line in map_file:
		if len(line.strip().split('\t'))<3: continue
		chr,ID,pos=line.strip().split('\t')[0:3]
		if ID[0:2]=='rs' or ID[0:2]=='ch': continue
		dict1[chr].append([int(pos), ID])
	for chr in dict1.keys(): dict1[chr]=sorted(dict1[chr])
	dict2={}
	for line in dat_file: 
		ID=line.split('\t')[0]
		dict2[ID]=line
	for chr in chrom:
		for marker in dict1[chr]:
			pos,ID=marker
			sorted_map.write('\t'.join([chr,ID,str(pos),str(pos)])+'\n')
			sorted_dat.write(dict2[ID])
	dat_file.close()
	map_file.close()
	os.remove('temp.map')
	os.remove('temp.dat')
	
def compute_PCs(datfile_name):
	file=open(datfile_name,'r')
	out=open('pc.txt','w')
	data=[]
	for line in file:
		line=line.strip().split('\t')[3:]
		data.append([float(e) for e in line])
	dataMatrix=np.transpose(np.array(data))
	pca=PCA(n_components=100)
	pca.fit(dataMatrix)
	X=pca.transform(dataMatrix)
	for row in X:
		row=[str(e) for e in row]
		out.write('\t'.join(row)+'\n')

def create_ASvalues(map_file, phenotype_file,asvals):
	file=open(map_file,'r').readlines()
	num_loci=len(file)
	file=open(phenotype_file,'r').readlines()
	num_samples=len(file)
	out=open('ASvalues.txt','w')	
	values=[]
	for i in asvals:
		if i> num_loci: break		
		values.append(i)		
	out.write(' '.join([str(e) for e in values])+'\n')

def run_main_loop(covar_file_orig):	
	dat_file='testmarkers.dat'
	map_file='testmarkers.map'
	phenotype_file='phenotype.txt'
	pc_file='pc.txt'

	print "using autoselect values: " + str(asvals)

	osname=sys.platform
	dir = os.path.split(__file__)[0]#__file__ is the pathname of the file from which the 
	                                #module was loaded, relative to calling directory
	reldir=".."     #because we changed to one down (.\tmp) from where we started
	if (osname.find("win") >= 0):
		fastlmm = os.path.join(reldir,dir,r"fastlmmc.exe") 
	elif (osname.find("linux") >= 0): fastlmm = os.path.join(reldir,dir,r"fastlmmc")
	else: print ('\n\n unsupported operating system!')
	#print "fastlmm="+fastlmm
	
	# run linear regression
	cmd=fastlmm + ' -dfile1 testmarkers -pheno phenotype.txt -SetOutputPrecision 3 -linreg -out out_linreg.txt -' + mltype + ' -covar %s 2>log' %(covar_file_orig)
	os.system(cmd)
	try: make_qqplot('out_linreg.txt','qq_linreg')
	except: print "Warning: can't plot."
	
	num_markers=None
	for T in range(max_pc+1):
		print "trying " + str(T) + " PCs"
		write_PC_covar(covar_file_orig, pc_file,T)
		covar_file='covariates_pc'+str(T)+'.txt'
		
		cmd=fastlmm + ' -autoSelect ASout -autoSelectSearchValues ASvalues.txt -dfile1sim testmarkers -pheno phenotype.txt -' + mltype + ' -covar %s 2>log' %(covar_file)		
		os.system(cmd)
	
		num_markers=len(open("ASout.snps.txt",'r').readlines())
		print "num markers selected=" + str(num_markers)
		
		cmd=fastlmm + ' -dfile1 testmarkers -dfile1Sim testmarkers -pheno phenotype.txt  -excludebygeneticdistance 50000 -' + mltype + ' -SetOutputPrecision 3 -verboseOut  -extractSim ASout.snps.txt -out out_lmm_%s.txt -simOut K_lmm_%s.txt -covar %s 2>log' %(str(T), str(T), covar_file)
		os.system(cmd)
				
		outfile='out_lmm_'+str(T)+'.txt'
		L=estimate_lambda(outfile)
		print "lambda="+str(L)
		if T==max_pc or L<lamda_thresh:
			try: make_qqplot(outfile,'qq_plot')
			except: print "Warning: can't plot."
			break
	return T, num_markers

def create_covar():
	file=open('testmarkers.Fam','r')
	out=open('covariates.txt','w')
	for line in file:
		line=line.strip().split('\t')
		out.write('\t'.join(line[0:2])+'\n')
		
def write_summary(T,K):
	out=open('summary.txt','w')
	file=open('out_ewasher.txt', 'r').readlines()
	out.write('number of loci analyzed: '+str(len(file)-1)+'\n')
	out.write('number of loci selected for the LMM: '+str(K)+'\n')
	out.write('number of principle components used by FaST-LMM-EWASher: '+str(T)+'\n')
	
	
	
	
path=os.path.abspath(sys.argv[0])[0:-18]
warnings.simplefilter("ignore")

if __name__=="__main__":
		
	parser = argparse.ArgumentParser()
	parser.add_argument("data_file")
	parser.add_argument("phenotype_file")
	parser.add_argument("-covar",help="include covariates")
	parser.add_argument("-map",help="include mapping info if not Illumina 27K/450K methylation chip")
	args=parser.parse_args()
	data_file=os.path.abspath(args.data_file)
	phenotype_file=os.path.abspath(args.phenotype_file)
	covar_file=args.covar
	if not covar_file==None: covar_file=os.path.abspath(covar_file)
	map_file_orig=args.map
	if not map_file_orig==None and not map_file_orig=="None": 
		map_file_orig=os.path.abspath(map_file_orig)	
	else:
		map_file_orig=None
	
	work_dir=os.getcwd()
	if not os.path.isdir(work_dir+'/results'):
		os.mkdir('results')
	if not os.path.isdir(work_dir+'/tmp'):
		os.mkdir('tmp')
	os.chdir(work_dir+'/tmp')
	 
	print 'preparing inputs for FaST-LMM-EWASher...'
	generate_fastlmm_inputs(data_file, phenotype_file,map_file_orig)
	sort_plink_files('temp.dat', 'temp.map')
	if covar_file==None: 
		create_covar()
		covar_file='covariates.txt'
	
	print 'computing principle components...' 
	compute_PCs('testmarkers.dat')
	create_ASvalues('testmarkers.map', phenotype_file,asvals)
	
	print 'running the main loop of FaST-LMM-EWASher...'
	T,K=run_main_loop(covar_file); 
	T=str(T)
	
	print 'cleaning up...'
	shutil.copy2('out_linreg.txt', work_dir+'/results/out_linreg.txt')
	try: shutil.copy2('qq_linreg.png', work_dir+'/results/qq_linreg.png')
	except: 0
	shutil.copy2('out_lmm_'+T+'.txt', work_dir+'/results/out_ewasher.txt')
	try: shutil.copy2('qq_plot.png', work_dir+'/results/qq_ewasher.png')
	except: 0
	shutil.copy2('K_lmm_'+T+'.txt', work_dir+'/results/similarity.txt')
	os.chdir(work_dir+'/results/')
	write_summary(T,K)
	
	
	
	
