# Supplementary material for: Detection of cell-type-specific risk-CpG sites in epigenome-wide association studies
Source: Nat Commun. 2019 Jul 15;10:3113. doi: 10.1038/s41467-019-10864-z (PMC6629651; doi:10.1038/s41467-019-10864-z)
Supplement: Supplementary file 4 — Source Data [file 41467_2019_10864_MOESM4_ESM.zip › Source Data/Comparison R code with otherEWASmethods/src/FastLmmEwasher.pyproj]

<?xml version="1.0" encoding="utf-8"?>
<Project DefaultTargets="Build" xmlns="http://schemas.microsoft.com/developer/msbuild/2003">
  <PropertyGroup>
    <Configuration Condition=" '$(Configuration)' == '' ">Debug</Configuration>
    <SchemaVersion>2.0</SchemaVersion>
    <ProjectGuid>{7a4fc32f-ffc6-4244-8fe2-e075ee6d48ac}</ProjectGuid>
    <ProjectHome />
    <StartupFile>fastlmm-ewasher.py</StartupFile>
    <SearchPath />
    <WorkingDirectory>..\demo</WorkingDirectory>
    <OutputPath>.</OutputPath>
    <InterpreterId>{2af0f10d-7135-4994-9156-5d01c9c11b7e}</InterpreterId>
    <InterpreterVersion>2.7</InterpreterVersion>
    <VisualStudioVersion Condition="'$(VisualStudioVersion)' == ''">10.0</VisualStudioVersion>
    <VSToolsPath Condition="'$(VSToolsPath)' == ''">$(MSBuildExtensionsPath32)\Microsoft\VisualStudio\v$(VisualStudioVersion)</VSToolsPath>
    <Name>FastLmmEwasher</Name>
    <IsWindowsApplication>False</IsWindowsApplication>
    <LaunchProvider>Standard Python launcher</LaunchProvider>
    <CommandLineArguments>input_data.txt input_phenotype.txt -covar covariates.txt</CommandLineArguments>
    <InterpreterPath>
    </InterpreterPath>
    <InterpreterArguments />
    <EnableNativeCodeDebugging>False</EnableNativeCodeDebugging>
    <SccProjectName>SAK</SccProjectName>
    <SccProvider>SAK</SccProvider>
    <SccAuxPath>SAK</SccAuxPath>
    <SccLocalPath>SAK</SccLocalPath>
  </PropertyGroup>
  <PropertyGroup Condition="'$(Configuration)' == 'Debug'" />
  <PropertyGroup Condition="'$(Configuration)' == 'Release'" />
  <ItemGroup>
    <Compile Include="fastlmm-ewasher.py" />
    <Compile Include="utils.py" />
  </ItemGroup>
  <ItemGroup />
  <ItemGroup>
    <InterpreterReference Include="{2af0f10d-7135-4994-9156-5d01c9c11b7e}\2.7" />
  </ItemGroup>
  <Import Project="$(MSBuildToolsPath)\Microsoft.Common.targets" />
</Project>
