# Supplementary material for: Detection of cell-type-specific risk-CpG sites in epigenome-wide association studies
Source: Nat Commun. 2019 Jul 15;10:3113. doi: 10.1038/s41467-019-10864-z (PMC6629651; doi:10.1038/s41467-019-10864-z)
Supplement: Supplementary file 4 — Source Data [file 41467_2019_10864_MOESM4_ESM.zip › Source Data/Comparison R code with otherEWASmethods/src/FastLmmEwasher.sln]

Microsoft Visual Studio Solution File, Format Version 12.00
# Visual Studio 2013
VisualStudioVersion = 12.0.21005.1
MinimumVisualStudioVersion = 10.0.40219.1
Project("{888888A0-9F3D-457C-B088-3A5042F75D52}") = "FastLmmEwasher", "FastLmmEwasher.pyproj", "{7A4FC32F-FFC6-4244-8FE2-E075EE6D48AC}"
EndProject
Global
	GlobalSection(TeamFoundationVersionControl) = preSolution
		SccNumberOfProjects = 2
		SccEnterpriseProvider = {4CA58AB2-18FA-4F8D-95D4-32DDF27D184C}
		SccTeamFoundationServer = https://vstf-eu-dub-01.partners.extranet.microsoft.com:8443/tfs/ext04_consol_tpc
		SccLocalPath0 = .
		SccProjectUniqueName1 = FastLmmEwasher.pyproj
		SccLocalPath1 = .
	EndGlobalSection
	GlobalSection(SolutionConfigurationPlatforms) = preSolution
		Debug|Any CPU = Debug|Any CPU
		Release|Any CPU = Release|Any CPU
	EndGlobalSection
	GlobalSection(ProjectConfigurationPlatforms) = postSolution
		{7A4FC32F-FFC6-4244-8FE2-E075EE6D48AC}.Debug|Any CPU.ActiveCfg = Debug|Any CPU
		{7A4FC32F-FFC6-4244-8FE2-E075EE6D48AC}.Debug|Any CPU.Build.0 = Debug|Any CPU
		{7A4FC32F-FFC6-4244-8FE2-E075EE6D48AC}.Release|Any CPU.ActiveCfg = Release|Any CPU
		{7A4FC32F-FFC6-4244-8FE2-E075EE6D48AC}.Release|Any CPU.Build.0 = Release|Any CPU
	EndGlobalSection
	GlobalSection(SolutionProperties) = preSolution
		HideSolutionNode = FALSE
	EndGlobalSection
EndGlobal
