# Supplementary material for: Detection of cell-type-specific risk-CpG sites in epigenome-wide association studies
Source: Nat Commun. 2019 Jul 15;10:3113. doi: 10.1038/s41467-019-10864-z (PMC6629651; doi:10.1038/s41467-019-10864-z)
Supplement: Supplementary file 4 — Source Data [file 41467_2019_10864_MOESM4_ESM.zip › Source Data/Comparison R code with otherEWASmethods/src/utils.py]

from __future__ import division
import argparse
import os, sys, cPickle
#from scipy import stats
import numpy as np
import scipy as sp
import scipy.stats as st
import pylab as pl

def estimate_lambda(filename):
	file=open(filename,'r').readlines()
	pvals=[]
	header=file[0].strip().split('\t')
	if header[5]=='Pvalue': ind=5
	else: ind=4
	for i in range(1,len(file)): pvals.append(float(file[i].strip().split('\t')[ind]))
	pvals=np.array(pvals)
	LOD2 = sp.median(st.chi2.isf(pvals, 1))
	L = (LOD2/0.456)
	return L
	
def make_qqplot(pvalfile, outfile=None, xlim=None, ylim=None):
	fig_type='png'
	file=open(pvalfile,'r').readlines()
	pvals=[]
	header=file[0].strip().split('\t')
	if header[5]=='Pvalue': ind=5
	else: ind=4
	for i in range(1,len(file)): pvals.append(float(file[i].strip().split('\t')[ind]))
	pvals=np.array(pvals)
	qqplot(pvals)
	if ylim is not None: pl.ylim(ylim)
	pl.xlabel('$-\log_{10}(P)$ expected')
	pl.ylabel('$-\log_{10}(P)$ observed')
	if not outfile==None: pl.savefig(outfile+'.'+fig_type)
	pl.close()

def addqqplotinfo(qnull,M,xlim=None,ylim=None,alphalevel=0.05,legendlist=None,fixaxes=False):    
    distr='log10'
    pl.plot([0,qnull.max()], [0,qnull.max()],'r',linewidth=1)
    #if not xl==None: pl.ylabel(xl)
    #if not yl==None: pl.xlabel(yl)
    if xlim is not None:
        pl.xlim(xlim)
    if ylim is not None:
        pl.ylim(ylim)        
    if alphalevel is not None:
        if distr == 'log10':
            betaUp, betaDown, theoreticalPvals = _qqplot_bar(M=M,alphalevel=alphalevel,distr=distr)
            lower = -sp.log10(theoreticalPvals-betaDown)
            upper = -sp.log10(theoreticalPvals+betaUp)
            pl.plot(-sp.log10(theoreticalPvals),lower,'g-.',linewidth=1)
            pl.plot(-sp.log10(theoreticalPvals),upper,'g-.',linewidth=1)
    #if legendlist is not None:
    #    pl.legend(legendlist,loc = 4)
    if fixaxes:
        fix_axes() 
        
def _qqplot_bar(M=1000000, alphalevel = 0.05,distr = 'log10'):
    '''
    calculate error bars for a QQ-plot
    --------------------------------------------------------------------
    Input:
    -------------   ----------------------------------------------------
    M               number of points to compute error bars
    alphalevel      significance level for the error bars (default 0.05)
    distr           space in which the error bars are implemented
                    Note only log10 is implemented (default 'log10')
    --------------------------------------------------------------------
    Returns:
    -------------   ----------------------------------------------------
    betaUp          upper error bars
    betaDown        lower error bars
    theoreticalPvals    theoretical P-values under uniform
    --------------------------------------------------------------------
    '''


    #assumes 'log10'

    mRange=10**(sp.arange(sp.log10(0.5),sp.log10(M-0.5)+0.1,0.1));#should be exp or 10**?
    numPts=len(mRange);
    betaalphaLevel=sp.zeros(numPts);#down in the plot
    betaOneMinusalphaLevel=sp.zeros(numPts);#up in the plot
    betaInvHalf=sp.zeros(numPts);
    for n in xrange(numPts):
        m=mRange[n]; #numplessThanThresh=m;
        betaInvHalf[n]=st.beta.ppf(0.5,m,M-m);
        betaalphaLevel[n]=st.beta.ppf(alphalevel,m,M-m);
        betaOneMinusalphaLevel[n]=st.beta.ppf(1-alphalevel,m,M-m);
        pass
    betaDown=betaInvHalf-betaalphaLevel;
    betaUp=betaOneMinusalphaLevel-betaInvHalf;

    theoreticalPvals=mRange/M;
    return betaUp, betaDown, theoreticalPvals       

def qqplot(pvals, fileout = None, alphalevel = 0.05,legend=None,xlim=None,ylim=None,fixaxes=False,addlambda=False):
    '''
    performs a P-value QQ-plot in -log10(P-value) space
    -----------------------------------------------------------------------
    pvals       P-values, for multiple methods this should be a list (each element will be flattened)
    fileout    if specified, the plot will be saved to the file (optional)
    alphalevel  significance level for the error bars (default 0.05)
                if None: no error bars are plotted
    legend      legend string. For multiple methods this should be a list
    xlim        X-axis limits for the QQ-plot (unit: -log10)
    ylim        Y-axis limits for the QQ-plot (unit: -log10)
    fixaxes    Makes xlim=0, and ylim=max of the two ylimits, so that plot is square
    Returns:   fighandle, qnull, qemp
    -----------------------------------------------------------------------
    ''' 
       
    distr = 'log10'
    import pylab as pl
    if type(pvals)==list:
        pvallist=pvals
    else:
        pvallist = [pvals]
    if type(legend)==list:
        legendlist=legend
    else:
        legendlist = [legend]
    #h1=pl.figure()
    maxval = 0
	 
    for i in xrange(len(pvallist)):        
        pval =pvallist[i].flatten()
        M = pval.shape[0]
        pnull = (0.5 + sp.arange(M))/M
        # pnull = np.sort(np.random.uniform(size = tests))
                
        #pval[pval<sp.spacing(1)]=sp.spacing(1)
        pval[pval>=1]=1

        if distr == 'chi2':
            qnull = st.chi2.isf(pnull, 1)
            qemp = (st.chi2.isf(sp.sort(pval),1))
            xl = 'LOD scores'
            yl = '$\chi^2$ quantiles'

        if distr == 'log10':
            qnull = -sp.log10(pnull)            
            qemp = -sp.log10(sp.sort(pval)) #sorts the object, returns nothing
            #print min(qemp)
            #xl = '-log10(P) observed'
            #yl = '-log10(P) expected'
        if not (sp.isreal(qemp)).all(): raise Exception("imaginary qemp found")
        if qnull.max>maxval:
            maxval = qnull.max()  
        pl.plot(qnull, qemp, '.',markersize = 4)
        #import pdb; pdb.set_trace()
        #pl.plot([0,qemp.max()], [0,qemp.max()],'r')
        if addlambda:
            lambda_gc=estimate_lambda(pval)
            pl.legend(["gc="+ '%1.3f' % lambda_gc],loc=2)         
    addqqplotinfo(qnull,M,xlim,ylim,alphalevel,legendlist,fixaxes)          
    if fileout is not None:
        pl.savefig(fileout)
    return qnull, qemp
    
def write_PC_covar(covar_file_orig, pc_file,T):
	covar_orig=open(covar_file_orig,'r').readlines()
	pc=open(pc_file,'r').readlines()
	T=int(T)
	out=open('covariates_pc'+str(T)+'.txt','w')
	for i in range(len(covar_orig)):
		line=covar_orig[i].strip().split('\t')
		line_PC=pc[i].strip().split('\t')
		out.write('\t'.join(line+line_PC[0:T])+'\n')
		
def annotate_markers(filename,outname):
	file=open(filename,'r').readlines()
	out=open(outname,'w')
	annot_dict=cPickle.load(open('C:/Users/jameszou/dnam_lmm/tables/annot450k.dict','rb'))	
	header=file[0].strip().split('\t')
	if header[4]=='Pvalue': ind=4
	else: ind=5
	for i in range(1,len(file)):
		line=file[i].split('\t')
		ID=line[0]; pval=line[ind]; qval=line[ind+1]
		try:
			info=annot_dict[ID]
			out.write('\t'.join([ID, info[1], info[2], pval, qval, info[3], info[4],info[5],info[6]])+'\n')
		except:
			out.write('\t'.join([line[0], line[1], str(int(float(line[2]))),pval, qval])+'\n') 

def is_number(s):
    try:
        float(s)
        return True
    except ValueError:
        return False
