# Supplementary material for: Detection of cell-type-specific risk-CpG sites in epigenome-wide association studies
Source: Nat Commun. 2019 Jul 15;10:3113. doi: 10.1038/s41467-019-10864-z (PMC6629651; doi:10.1038/s41467-019-10864-z)
Supplement: Supplementary file 4 — Source Data [file 41467_2019_10864_MOESM4_ESM.zip › Source Data/Rcode to generate datasets in simulation study/null_K3_n300_data_generating.R]

rm(list=ls())


set.seed(03222018)

#define a function to draw samples from a Dirichlet distribution
rDirichlet <- function(alpha_vec){
	num <- length(alpha_vec)
	temp <- rgamma(num, shape = alpha_vec, rate = 1)
	return(temp / sum(temp))
}

n <- 300     #number of samples 
n1 <- 100    #number of controls
n2 <- 200    #number of cases 
m <- 10000   #number of CpG sites
K <- 3       #underlying cell type number
	
#methylation profiles
#assume cell type 1 and cell type 2 are from the same lineage
#cell type 1
methy1 <- rbeta(m,3,6)
#cell type 2 
methy2 <- methy1 + rnorm(m, sd=0.01)
ind <- sample(1:m, m/5) 
methy2[ind] <- rbeta(length(ind),3,6)
#cell type 3
methy3 <- rbeta(m,3,6)
mu <- cbind(methy1, methy2, methy3)

#number of covariates
p <- 2

#covariates / phenotype
X <- rbind(c(rep(0, n1),rep(1, n2)), runif(n, min=20, max=50))

#set risk-CpG sites under each cell type for each phenotype
beta <- array(0, dim=c(m,K,p))

#control vs case
#beta[,,1] is zero, no effect!

#age
#beta=[,,2] is zero, no effect!

#generate the cellular compositions 
P <- sapply(1:n, function(i){
				if(X[1,i]==0){ #if control
					rDirichlet(c(4,4, 2+X[2,i]/10))
				}else{
					rDirichlet(c(4,4, 5+X[2,i]/10))
				}	
			})

#generate the observed methylation profiles 
Ometh <- NULL
for(i in 1:n){
	utmp <- t(sapply(1:m, function(j){
					tmp1 <- colSums(X[ ,i] * t(beta[j, , ]))
					rnorm(K,mean=mu[j, ]+tmp1,sd=0.01)
				}))
	tmp2 <- colSums(P[ ,i] * t(utmp))
	Ometh <- cbind(Ometh, tmp2 + rnorm(m, sd = 0.01))
}

sum(Ometh > 1)
Ometh[Ometh > 1] <- 1

sum(Ometh < 0)
Ometh[Ometh < 0] <- 0

write.table(Ometh, paste0(c("null_K",K,"_n",ncol(Ometh), 
					"_methy.txt"), collapse=""), quote=F, col.names=F, row.names=F)

write.table(X, paste0(c("null_K",K,"_n",ncol(Ometh), 
					"_covariates.txt"), collapse=""), quote=F, col.names=F, row.names=F)

save(list=c("P", "beta", "K", "mu"), file=paste0(c("null_K",K,"_n", ncol(Ometh),"_truth.RData"), collapse=""))

#########################################################################
#Another four replicates
#########################################################################

for(ell in 2:5){
	#covariates / phenotype
	X <- rbind(c(rep(0, n1),rep(1, n2)), runif(n, min=20, max=50))

	#generate the cellular compositions 
	#generate the cellular compositions 
	P <- sapply(1:n, function(i){
				if(X[1,i]==0){ #if control
					rDirichlet(c(4,4, 2+X[2,i]/10))
				}else{
					rDirichlet(c(4,4, 5+X[2,i]/10))
				}	
			})

	#generate the observed methylation profiles 
	Ometh <- NULL
	for(i in 1:n){
		utmp <- t(sapply(1:m, function(j){
					tmp1 <- colSums(X[ ,i] * t(beta[j, , ]))
					rnorm(K,mean=mu[j, ]+tmp1,sd=0.01)
				}))
		tmp2 <- colSums(P[ ,i] * t(utmp))
		Ometh <- cbind(Ometh, tmp2 + rnorm(m, sd = 0.01))
	}

	print(sum(Ometh > 1))
	Ometh[Ometh > 1] <- 1

	print(sum(Ometh < 0))
	Ometh[Ometh < 0] <- 0

	write.table(Ometh, paste0(c("null_K",K,"_n",ncol(Ometh), 
					"_methy_rep", ell, ".txt"), collapse=""), quote=F, col.names=F, row.names=F)

	write.table(X, paste0(c("null_K",K,"_n",ncol(Ometh), 
					"_covariates_rep", ell,".txt"), collapse=""), quote=F, col.names=F, row.names=F)

	#P_truth <- P
	#write.table(P_truth, paste0(c("null_K",K,"_n",ncol(Ometh), 
	#				"_P_truth_rep", ell,".txt"), collapse=""), quote=F, col.names=F, row.names=F)

	print(ell)
}
