# Supplementary material for: Detection of cell-type-specific risk-CpG sites in epigenome-wide association studies
Source: Nat Commun. 2019 Jul 15;10:3113. doi: 10.1038/s41467-019-10864-z (PMC6629651; doi:10.1038/s41467-019-10864-z)
Supplement: Supplementary file 4 — Source Data [file 41467_2019_10864_MOESM4_ESM.zip › Source Data/Rcode to generate datasets in simulation study/readme.txt]

Besides the data-generation R code, the zipped file containing the generated datasets are available on 
Google Drive at https://drive.google.com/file/d/1aD4PWNxzQi3mKj3hQAk70yd4PbVQDSiz/view?usp=sharing
