# Supplementary material for: Detection of cell-type-specific risk-CpG sites in epigenome-wide association studies
Source: Nat Commun. 2019 Jul 15;10:3113. doi: 10.1038/s41467-019-10864-z (PMC6629651; doi:10.1038/s41467-019-10864-z)
Supplement: Supplementary file 4 — Source Data [file 41467_2019_10864_MOESM4_ESM.zip › Source Data/Rcode to plot figures and calculate the values in tables/Figure2/plot_association_patterns.R]

rm(list=ls())

library("gplots")

################################################################################################
#The Association patterns of HIRE
################################################################################################
m <- 10000
p <- 2

K <- 3
n <- 180

load("results_HIRE.RData")
load(paste0("alternative_K", K, "_n", n, "_truth.RData"))
colors_func <- colorRampPalette(c("grey", "black"))
colors <- colors_func(10)
##################################################################################
#case/control
if((K==3)&(n==180)){
	label_switching <- c(1,2,3)
}

if((K==3)&(n==300)){
	label_switching <- c(3,2,1)
}

if((K==3)&(n==600)){
	label_switching <- c(3,2,1)
}

if((K==5)&(n==180)){
	label_switching <- c(1,5,2,4,3)
}

if((K==5)&(n==300)){
	label_switching <- c(4,1,2,3,5)
}

if((K==5)&(n==600)){
	label_switching <- c(4,2,5,1,3)
}

if((K==7)&(n==180)){
	label_switching <- c(4, 2, 5, 6, 1, 7, 3)
}

if((K==7)&(n==300)){
	label_switching <- c(3, 5, 4, 1, 2, 6, 7)
}

if((K==7)&(n==600)){
	label_switching <- c(6, 7, 3, 4, 2, 1, 5)
}

#cor(t(P), t(ret_list$P_t))


pdf(paste0("K", K, "_n", n, "_simulation_case.pdf"))
pval_matr <- ret_list$pvalues[1:100,label_switching]
pval_matr[pval_matr == 0] <- 10^(-100)
main_title <- "       Detected association pattern\n        with disease status"
heatmap.2(-log10(pval_matr[,]), col = colors, scale = "none", 
            key = TRUE, key.xlab = "-log10(p-value)", Colv = FALSE, 
            Rowv = FALSE, density.info = "none", trace = "none", 
            dendrogram = "none", ylab = "", 
            xlab = "", margins = c(7, 1), main = "", 
            labCol = 1:K, labRow = FALSE, 
            cexRow = 5, srtCol = 0, cexCol = 2.5, adjCol = c(NA,1), keysize=1.5, 
		key.par=list(cex.main=1.8, cex.lab=1.8, cex.axis=1.8),
		lmat = rbind(c(4,3),c(2,1)), lhei=c(1.35,5), lwid=c(1.35,5), sepcolor="white",
            colsep=1:K)
mtext("Cell types", side=1, line=3, cex=2.5)
mtext(paste0("First ", 100, " CpG sites"), side=2, line=0.1, cex=2.5)
title(main_title, line= -1.2, cex.main = 2.3)
#dev.off()

#case/control
#pdf(paste0("K", K, "_n", n, "_simulation_case_truth.pdf"))
pattern_truth <- abs(beta[1:100,,1])
pattern_truth[pattern_truth>0] <- 1
main_title <- "       True association pattern\n        with disease status"
heatmap.2(pattern_truth[,], col = c("grey", "black"), scale = "none", 
            key = TRUE, key.xlab = "\n  0=not at risk\n1=at risk", Colv = FALSE, 
            Rowv = FALSE, density.info = "none", trace = "none", 
            dendrogram = "none", ylab = "", 
            xlab = "", margins = c(7, 1), main = "", 
            labCol =  1:K, labRow = FALSE, 
            cexRow = 5, srtCol = 0, cexCol = 2.5, adjCol = c(NA,1), keysize=1.5, 
		key.par=list(cex.main=1.8, cex.lab=1.8, cex.axis=1.8),
		lmat = rbind(c(4,3),c(2,1)), lhei=c(1.35,5), lwid=c(1.35,5), sepcolor="white",
            colsep=1:K)

mtext("Cell types", side=1, line=3, cex=2.5)
mtext(paste0("First ", 100, " CpG sites"), side=2, line=0.1, cex=2.5)
title(main_title, line= -1.2, cex.main = 2.3)
dev.off()

####################################################################################
#age
pdf(paste0("K", K, "_n", n, "_simulation_age.pdf"))
pval_matr <- ret_list$pvalues[1:100,K+label_switching]
pval_matr[pval_matr == 0] <- 10^(-100)
main_title <- "       Detected association pattern\n        with age"
heatmap.2(-log10(pval_matr[,]), col = colors, scale = "none", 
            key = TRUE, key.xlab = "-log10(p-value)", Colv = FALSE, 
            Rowv = FALSE, density.info = "none", trace = "none", 
            dendrogram = "none", ylab = "", 
            xlab = "", margins = c(7, 1), main = "", 
            labCol = 1:K, labRow = FALSE, 
            cexRow = 5, srtCol = 0, cexCol = 2.5, adjCol = c(NA,1), keysize=1.5, 
		key.par=list(cex.main=1.8, cex.lab=1.8, cex.axis=1.8),
		lmat = rbind(c(4,3),c(2,1)), lhei=c(1.35,5), lwid=c(1.35,5), sepcolor="white",
            colsep=1:K)

mtext("Cell types", side=1, line=3, cex=2.5)
mtext(paste0("First ",100, " CpG sites"), side=2, line=0.1, cex=2.5)
title(main_title, line= -1.2, cex.main = 2.3)
#dev.off()

#age
#pdf(paste0("K", K, "_n", n, "_simulation_age_truth.pdf"))
pattern_truth <- abs(beta[1:100,,2])
pattern_truth[pattern_truth>0] <- 1
main_title <- "       True association pattern\n        with age"
heatmap.2(pattern_truth[,], col = c("grey", "black"), scale = "none", 
            key = TRUE, key.xlab = "\n  0=not at risk\n1=at risk", Colv = FALSE, 
            Rowv = FALSE, density.info = "none", trace = "none", 
            dendrogram = "none", ylab = "", 
            xlab = "", margins = c(7, 1), main = "", 
            labCol = 1:K, labRow = FALSE, 
            cexRow = 5, srtCol = 0, cexCol = 2.5, adjCol = c(NA,1), keysize=1.5, 
		key.par=list(cex.main=1.8, cex.lab=1.8, cex.axis=1.8),
		lmat = rbind(c(4,3),c(2,1)), lhei=c(1.35,5), lwid=c(1.35,5), sepcolor="white",
            colsep=1:K)
mtext("Cell types", side=1, line=3, cex=2.5)
mtext(paste0("First ",100, " CpG sites"), side=2, line=0.1, cex=2.5)
title(main_title, line= -1.2, cex.main = 2.3)
dev.off()
