# Supplementary material for: Detection of cell-type-specific risk-CpG sites in epigenome-wide association studies
Source: Nat Commun. 2019 Jul 15;10:3113. doi: 10.1038/s41467-019-10864-z (PMC6629651; doi:10.1038/s41467-019-10864-z)
Supplement: Supplementary file 4 — Source Data [file 41467_2019_10864_MOESM4_ESM.zip › Source Data/Rcode to plot figures and calculate the values in tables/Figure2/plot_density_and_QQ_plots.R]

rm(list=ls())

make_qqplot2 <- function(pvalues, method_name, xlim=NULL, ylim=NULL){
	pvalues_nonzero <- pvalues[pvalues!=0]
	y <- -log10(c(pvalues_nonzero))
	x <- -log10(seq(1/(length(y)+1), length(y)/(length(y)+1), length = length(y))) 
	#plot
	if(is.null(ylim)&is.null(xlim)){
		plot( c(0,ceiling(max(x))), c(0,ceiling(max(x))), xlab = "", ylab = "",
		 	main="", type="l", axes=F,
		 	lwd=3, xlim = c(0,ceiling(max(x))), ylim=c(0,max(y, 10)), col="red")
	}else if(is.null(ylim)&(!is.null(xlim))){
		plot( c(0,max(xlim)), c(0,max(xlim)), xlab = "", ylab = "",
		 	main="", type="l", axes=F,
		 	lwd=3, xlim = xlim, ylim=c(0,max(y, 10)), col="red")		
	}else if((!is.null(ylim))&is.null(xlim)){
		plot( c(0,ceiling(max(x))), c(0,ceiling(max(x))), xlab = "", ylab = "",
		 	main="", type="l", axes=F,
		 	lwd=3, xlim = c(0,ceiling(max(x))), ylim=ylim, col="red")
	}else{
		plot( c(0,max(xlim)), c(0,max(xlim)), xlab = "", ylab = "",
		 	main="", type="l", axes=F,
		 	lwd=3, xlim = xlim, ylim=ylim, col="red")
	}

	points( sort(x), sort(y),col=rgb(0,0,1,0.6), cex=0.8, pch=16)

	axis(2,cex.axis=1.8, line=-0.22)
	axis(1,cex.axis=1.8, line=-0.22)
	mtext(expression('Observed -log'[10]*'(P)'), side=2, line=2.0, cex=2)
	mtext(expression('Expected -log'[10]*'(P)'), side=1, line=2.5, cex=2)
	title(main=paste0(c("Q-Q plot by ", method_name), collapse=""), cex.main= 1.8, line=0.5)
}


##################################################################################
#alternative cases
##################################################################################
p <- 2
m <- 10000
K <- 3
n <- 180


load("results_HIRE.RData")
load(paste0("pvalues_unadjusted_alternative_K", K, "_n", n,".RData"))
load(paste0("pvalues_sva_alternative_K", K, "_n", n,".RData"))
load(paste0("pvalues_RefFreeEWAS_alternative_K", K, "_n", n,".RData"))
load(paste0("pvalues_EWASHer_alternative_K", K, "_n", n,".RData"))
load(paste0("pvalues_ReFACTor_alternative_K", K, "_n", n,".RData"))

pvalues_con <- c(c(ret_list$pvalues[ ,1:K]), pvalues_unadjusted, pvalues_sva, pvalues_RefFreeEWAS, pvalues_EWASHer, pvalues_ReFACTor)
y_max <- -log10(min(pvalues_con[pvalues_con!=0]))

pdf(paste0("alternative_K", K, "_n", n, "_QQplots_and_densityplots_v2.pdf"))
make_qqplot2(c(ret_list$pvalues[ ,1:K]), "HIRE", ylim=c(0,50), xlim=c(0,5))
make_qqplot2(pvalues_unadjusted, "Unadjusted Analysis", ylim=c(0,50), xlim=c(0,5))
make_qqplot2(pvalues_sva, "SVA", ylim=c(0,50), xlim=c(0,5))
make_qqplot2(pvalues_RefFreeEWAS, "RefFreeEWAS", ylim=c(0,y_max), xlim=c(0,5))
make_qqplot2(pvalues_EWASHer, "EWASHer", ylim=c(0,50), xlim=c(0,5))
make_qqplot2(pvalues_ReFACTor, "ReFACTor", ylim=c(0,y_max), xlim=c(0,5))

#histograms
fit <- density(as.numeric(ret_list$pvalues[,1:K]), kernel="gaussian", from=0, to=1)
plot(fit$x, fit$y, type="l", main = "",xlab = "", ylab = "", lty = 1, lwd = 8, col = "red", xlim=c(0,1), ylim=c(0,5), axes=F)
axis(2,cex.axis=2, line=-0.28)
axis(1,cex.axis=2, line=-0.28)
mtext("Density", side=2, line=2.3, cex=2.5)
mtext("P-values", side=1, line=2.5, cex=2.5)
title(main="HIRE", cex.main= 3)
abline(a=1,b=0, lty=2, lwd=4.5)


fit <- density(as.numeric(pvalues_RefFreeEWAS), kernel="gaussian", from=0, to=1)
plot(fit$x, fit$y, type="l", main = "",xlab = "", ylab = "", lty = 1, lwd = 8, col = "purple", xlim=c(0,1), ylim=c(0,5), axes=F)
axis(2,cex.axis=2, line=-0.28)
axis(1,cex.axis=2, line=-0.28)
mtext("Density", side=2, line=2.3, cex=2.5)
mtext("P-values", side=1, line=2.5, cex=2.5)
title(main="RefFreeEWAS", cex.main= 3)
abline(a=1,b=0, lty=2, lwd=4.5)


fit <- density(as.numeric(pvalues_ReFACTor), kernel="gaussian", from=0, to=1)
plot(fit$x, fit$y, type="l", main = "",xlab = "", ylab = "", lty = 1, lwd = 8, col = "lightskyblue", xlim=c(0,1), ylim=c(0,5),axes=F)
axis(2,cex.axis=2, line=-0.28)
axis(1,cex.axis=2, line=-0.28)
mtext("Density", side=2, line=2.3, cex=2.5)
mtext("P-values", side=1, line=2.5, cex=2.5)
title(main="ReFACTor", cex.main= 3)
abline(a=1,b=0, lty=2, lwd=4.5)


fit <- density(as.numeric(pvalues_EWASHer), kernel="gaussian", from=0, to=1)
plot(fit$x, fit$y, type="l", main = "",xlab = "", ylab = "", lty = 1, lwd = 8, col = "dodgerblue3", xlim=c(0,1), ylim=c(0,5), axes=F)
axis(2,cex.axis=2, line=-0.28)
axis(1,cex.axis=2, line=-0.28)
mtext("Density", side=2, line=2.3, cex=2.5)
mtext("P-values", side=1, line=2.5, cex=2.5)
title(main="EWASHer", cex.main= 3)
abline(a=1,b=0, lty=2, lwd=4.5)


fit <- density(as.numeric(pvalues_sva), kernel="gaussian", from=0, to=1)
plot(fit$x, fit$y, type="l", main = "",xlab = "", ylab = "", lty = 1, lwd = 8, col = "brown", xlim=c(0,1), ylim=c(0,5), axes=F)
axis(2,cex.axis=2, line=-0.28)
axis(1,cex.axis=2, line=-0.28)
mtext("Density", side=2, line=2.3, cex=2.5)
mtext("P-values", side=1, line=2.5, cex=2.5)
title(main="SVA", cex.main= 3)
abline(a=1,b=0, lty=2, lwd=4.5)


fit <- density(as.numeric(pvalues_unadjusted), kernel="gaussian", from=0, to=1)
plot(fit$x, fit$y, type="l", main = "",xlab = "", ylab = "", lty = 1, lwd = 8, col = "orange", xlim=c(0,1), axes=F)
axis(2,cex.axis=2, line=-0.28)
axis(1,cex.axis=2, line=-0.28)
mtext("Density", side=2, line=2.3, cex=2.5)
mtext("P-values", side=1, line=2.5, cex=2.5)
title(main="Unadjusted", cex.main= 3)
abline(a=1,b=0, lty=2, lwd=4.5)
dev.off()
