# Supplementary material for: Detection of cell-type-specific risk-CpG sites in epigenome-wide association studies
Source: Nat Commun. 2019 Jul 15;10:3113. doi: 10.1038/s41467-019-10864-z (PMC6629651; doi:10.1038/s41467-019-10864-z)
Supplement: Supplementary file 4 — Source Data [file 41467_2019_10864_MOESM4_ESM.zip › Source Data/Rcode to plot figures and calculate the values in tables/Figure2/plot_ROC_curves.R]

rm(list=ls())

ROC_curves <- function(pHIRE, pEWASHer, pReFACTor, pRefFreeEWAS, pSVA, pUnadjusted, num_risk_cpg, 
		partial=FALSE, threshold=0.0005){ #threshold means the fpr threshold when plotting partial roc curves
	m <- length(pSVA)

	#HIRE
	#pHIRE is the p value matrix of disease status from t tests
	TPR1 <- NULL
	FPR1 <- NULL
	thresholds <- c(-0.1, unique(sort(pHIRE)), 1.1)
	for(i in 1:length(thresholds)){
		ind <- (pHIRE <= thresholds[i])
		row_sum <- rowSums(ind)
		ind2 <- which(row_sum > 0)
		TP <- sum(ind2 <= num_risk_cpg)
		FP <- length(ind2) - TP
		TPR1 <- c(TPR1, TP/num_risk_cpg)
		FPR1 <- c(FPR1, FP/(m-num_risk_cpg))
	}


	#EWASHer
	TPR2 <- NULL
	FPR2 <- NULL
	thresholds <- c(-0.1, unique(sort(pEWASHer)), 1.1)
	for(i in 1:length(thresholds)){
		ind <- which(pEWASHer <= thresholds[i])
		TP <- sum(ind <= num_risk_cpg)
		FP <- length(ind) - TP
		TPR2 <- c(TPR2, TP/num_risk_cpg)
		FPR2 <- c(FPR2, FP/(m-num_risk_cpg))
	}


	#ReFACTor
	TPR3 <- NULL
	FPR3 <- NULL
	thresholds <- c(-0.1, unique(sort(pReFACTor)), 1.1)
	for(i in 1:length(thresholds)){
		ind <- which(pReFACTor <= thresholds[i])
		TP <- sum(ind <= num_risk_cpg)
		FP <- length(ind) - TP
		TPR3 <- c(TPR3, TP/num_risk_cpg)
		FPR3 <- c(FPR3, FP/(m-num_risk_cpg))
	}


	#RefFreeEWAS (* Houseman et al., 2014, Bioinformatics)
	TPR4 <- NULL
	FPR4 <- NULL
	thresholds <- c(-0.1, unique(sort(pRefFreeEWAS)), 1.1)
	for(i in 1:length(thresholds)){
		ind <- which(pRefFreeEWAS <= thresholds[i])
		TP <- sum(ind <= num_risk_cpg)
		FP <- length(ind) - TP
		TPR4 <- c(TPR4, TP/num_risk_cpg)
		FPR4 <- c(FPR4, FP/(m-num_risk_cpg))
	}

	#SVA
	TPR5 <- NULL
	FPR5 <- NULL
	thresholds <- c(-0.1, unique(sort(pSVA)), 1.1)
	for(i in 1:length(thresholds)){
		ind <- which(pSVA <= thresholds[i])
		TP <- sum(ind <= num_risk_cpg)
		FP <- length(ind) - TP
		TPR5 <- c(TPR5, TP/num_risk_cpg)
		FPR5 <- c(FPR5, FP/(m-num_risk_cpg))
	}

	#Unadjusted
	TPR6 <- NULL
	FPR6 <- NULL
	thresholds <- c(-0.1, unique(sort(pUnadjusted)), 1.1)
	for(i in 1:length(thresholds)){
		ind <- which(pSVA <= thresholds[i])
		TP <- sum(ind <= num_risk_cpg)
		FP <- length(ind) - TP
		TPR6 <- c(TPR6, TP/num_risk_cpg)
		FPR6 <- c(FPR6, FP/(m-num_risk_cpg))
	}

	if(partial==FALSE){
		#HIRE
		plot(FPR1, TPR1, type = "l", main = "",xlab = "",
			ylab = "", lty = 1, lwd = 4, col = "red", xaxt = "n", yaxt = "n", xlim=c(0, 1), axes=F)

		axis(2,cex.axis=2, line=-0.28)
		axis(1,cex.axis=2, line=-0.28)
		mtext("True positive rate", side=2, line=2.3, cex=2.5)
		mtext("False positive rate", side=1, line=2.5, cex=2.5)
		title(main="ROC curves", cex.main= 3)

		#Unadjusted
		lines(FPR6, TPR6, lty = 4, lwd = 4, col="orange")

		#SVA
		lines(FPR5, TPR5, lty = 3, lwd = 4, col="brown")

		#RefFreeEWAS
		lines(FPR4, TPR4, lty = 2, lwd = 4, col="purple")

		#EWASHer
		lines(FPR2, TPR2, lty = 1, lwd = 4, col="dodgerblue3")
		points(FPR2[floor(seq(1,length(FPR2),length=20))], TPR2[floor(seq(1,length(FPR2),length=20))], pch=1, col="blue", cex=2)

		#ReFACTor
		lines(FPR3, TPR3, lty = 1, lwd = 4, col="lightskyblue")
		points(FPR3[floor(seq(1,length(FPR3),length=20))], TPR3[floor(seq(1,length(FPR3),length=20))], pch=2, col="deepskyblue", cex=2)

		points(seq(0,1,by=0.03),seq(0,1,by=0.03), pch=3, cex=1.6)

		legend(0.47, 0.515, c("HIRE", "Unadjusted", "SVA", "RefFreeEWAS", "EWASher", "ReFACTor",  
			"Random Guess"), lty = c(1,4,3,2,1,1,NA), pch = c(NA, NA, NA, NA, 1, 2, 3), lwd = rep(4.5,7), 
			cex = 1.75, text.font = 2, col = c("red", "orange", "brown", "purple", "dodgerblue3",
			"lightskyblue", "black"), bty="n")
	}else{
		#HIRE
		plot(FPR1, TPR1, type = "l", main = "",xlab = "",
			ylab = "", lty = 1, lwd = 4, col = "red", xaxt = "n", yaxt = "n", xlim=c(0, threshold), axes=F)

		axis(2,cex.axis=2, line=-0.28)
		axis(1,cex.axis=2, line=-0.28)
		mtext("True positive rate", side=2, line=2.3, cex=2.5)
		mtext("False positive rate", side=1, line=2.5, cex=2.5)
		title(main="Parial ROC curves", cex.main= 3)

		#Unadjusted
		lines(FPR6, TPR6, lty = 4, lwd = 4, col="orange")

		#SVA
		lines(FPR5, TPR5, lty = 3, lwd = 4, col="brown")

		#RefFreeEWAS
		lines(FPR4, TPR4, lty = 2, lwd = 4, col="purple")

		#EWASHer
		lines(FPR2, TPR2, lty = 1, lwd = 4, col="dodgerblue3")
		ind_m <- max(which(FPR2 <= threshold))
		points(FPR2[seq(1, ind_m, length=10)], TPR2[seq(1, ind_m, length=10)], pch=1, col="blue", cex=2)

		#ReFACTor
		lines(FPR3, TPR3, lty = 1, lwd = 4, col="lightskyblue")
		ind_m <- max(which(FPR3 <= threshold))
		points(FPR3[seq(1, ind_m, length=10)], TPR3[seq(1, ind_m, length=10)], pch=2, col="deepskyblue", cex=2)

		points(seq(0,threshold, length=10),seq(0,threshold, length=10), pch=3, cex=1.6)

		legend(threshold/2, 0.45, c("HIRE", "Unadjusted", "SVA", "RefFreeEWAS", "EWASher", "ReFACTor",  
			"Random Guess"), lty = c(1,4,3,2,1,1,NA), pch = c(NA, NA, NA, NA, 1, 2, 3), lwd = rep(3.5,7), 
			cex = 1.3, text.font = 1.6, col = c("red", "orange", "brown", "purple", "dodgerblue3",
			"lightskyblue", "black"), bty="n")

	}
}

K <- 3
n <- 180


load("results_HIRE.RData")
load(paste0("pvalues_unadjusted_alternative_K", K, "_n", n,".RData"))
load(paste0("pvalues_sva_alternative_K", K, "_n", n,".RData"))
load(paste0("pvalues_RefFreeEWAS_alternative_K", K, "_n", n,".RData"))
load(paste0("pvalues_EWASHer_alternative_K", K, "_n", n,".RData"))
load(paste0("pvalues_ReFACTor_alternative_K", K, "_n", n,".RData"))

pHIRE <- ret_list$pvalues[ ,1:K]
pEWASHer <- pvalues_EWASHer
pReFACTor <- pvalues_ReFACTor
pRefFreeEWAS <- pvalues_RefFreeEWAS
pSVA <- pvalues_sva
pUnadjusted <- pvalues_unadjusted

if(K==3){
	num_risk_cpg <- 30
}else if(K==5){
	num_risk_cpg <- 50
}else{
	num_risk_cpg <- 60
}

pdf(paste0("ROC_K",K, "_n", n,".pdf"))
#ROC curves
ROC_curves(ret_list$pvalues[ ,1:K], pvalues_EWASHer, pvalues_ReFACTor, pvalues_RefFreeEWAS, 
						pvalues_sva, pvalues_unadjusted, num_risk_cpg=num_risk_cpg, partial=F)

dev.off()
