# Supplementary material for: Detection of cell-type-specific risk-CpG sites in epigenome-wide association studies
Source: Nat Commun. 2019 Jul 15;10:3113. doi: 10.1038/s41467-019-10864-z (PMC6629651; doi:10.1038/s41467-019-10864-z)
Supplement: Supplementary file 4 — Source Data [file 41467_2019_10864_MOESM4_ESM.zip › Source Data/Rcode to plot figures and calculate the values in tables/Figure2/readme.txt]

The data associated with the Figure2, which need to be loaded in R code, are available on Google Drive at  https://drive.google.com/file/d/1RJ-FSQ34FnYQCLx9dKXRZ2tOMZ92tzpQ/view?usp=sharing
