# Supplementary material for: Detection of cell-type-specific risk-CpG sites in epigenome-wide association studies
Source: Nat Commun. 2019 Jul 15;10:3113. doi: 10.1038/s41467-019-10864-z (PMC6629651; doi:10.1038/s41467-019-10864-z)
Supplement: Supplementary file 4 — Source Data [file 41467_2019_10864_MOESM4_ESM.zip › Source Data/Rcode to plot figures and calculate the values in tables/Figure3/plot_figure3.R]

rm(list=ls())

make_qqplot2 <- function(pvalues, method_name, xlim=NULL, ylim=NULL){
	pvalues_nonzero <- pvalues[pvalues!=0]
	y <- -log10(c(pvalues_nonzero))
	x <- -log10(seq(1/(length(y)+1), length(y)/(length(y)+1), length = length(y))) 
	#plot
	if(is.null(ylim)&is.null(xlim)){
		plot( c(0,ceiling(max(x))), c(0,ceiling(max(x))), xlab = "", ylab = "",
		 	main="", type="l", axes=F,
		 	lwd=3, xlim = c(0,ceiling(max(x))), ylim=c(0,max(y, 10)), col="red")
	}else if(is.null(ylim)&(!is.null(xlim))){
		plot( c(0,max(xlim)), c(0,max(xlim)), xlab = "", ylab = "",
		 	main="", type="l", axes=F,
		 	lwd=3, xlim = xlim, ylim=c(0,max(y, 10)), col="red")		
	}else if((!is.null(ylim))&is.null(xlim)){
		plot( c(0,ceiling(max(x))), c(0,ceiling(max(x))), xlab = "", ylab = "",
		 	main="", type="l", axes=F,
		 	lwd=3, xlim = c(0,ceiling(max(x))), ylim=ylim, col="red")
	}else{
		plot( c(0,max(xlim)), c(0,max(xlim)), xlab = "", ylab = "",
		 	main="", type="l", axes=F,
		 	lwd=3, xlim = xlim, ylim=ylim, col="red")
	}

	points( sort(x), sort(y),col=rgb(0,0,1,0.6), cex=0.8, pch=16)

	axis(2,cex.axis=1.8, line=-0.22)
	axis(1,cex.axis=1.8, line=-0.22)
	mtext(expression('Observed -log'[10]*'(P)'), side=2, line=2.0, cex=2)
	mtext(expression('Expected -log'[10]*'(P)'), side=1, line=2.5, cex=2)
	title(main=paste0(c("Q-Q plot by ", method_name), collapse=""), cex.main= 1.8, line=0.5)
}

#############################################################################################
#For RA data
#############################################################################################

load("RA_HIRE.RData")
load("RA_pvalues_EWASHer.RData")
load("RA_pvalues_ReFACTor.RData")
load("RA_pvalues_unadjusted.RData")
load("RA_pvalues_sva.RData")
load("RA_pvalues_RefFreeEWAS.RData")

pvalues_EWASHer <- pvalues_FASTLMMewasher
pvalues_unadjusted <- pvalues_ordinary
pvalues_RefFreeEWAS <- pvalues_refFreeEwas
pvalues_ReFACTor <- pvalues_ReFACTor_RA

K <- 6
pvalues_con <- c(c(ret_list$pvalues[ ,1:K]), pvalues_unadjusted, pvalues_sva, pvalues_RefFreeEWAS, pvalues_EWASHer, pvalues_ReFACTor)
y_max <- -log10(min(pvalues_con[pvalues_con!=0]))

#############################################################################################
#p-value QQ-plots
#############################################################################################

pdf(paste0("RA_QQplots.pdf"))
make_qqplot2(c(ret_list$pvalues[ ,1:K]), "HIRE", ylim=c(0,50), xlim=c(0,5))
make_qqplot2(pvalues_unadjusted, "Unadjusted Analysis", ylim=c(0,50), xlim=c(0,5))
make_qqplot2(pvalues_sva, "SVA", ylim=c(0,50), xlim=c(0,5))
make_qqplot2(pvalues_RefFreeEWAS, "RefFreeEWAS", ylim=c(0,y_max), xlim=c(0,5))
make_qqplot2(pvalues_EWASHer, "EWASHer", ylim=c(0,50), xlim=c(0,5))
make_qqplot2(pvalues_ReFACTor, "ReFACTor", ylim=c(0,50), xlim=c(0,5))
dev.off()

#############################################################################################
#association pattern heatmaps 
#############################################################################################
library(gplots)
colors_func <- colorRampPalette(c("grey", "black"))
colors <- colors_func(10)
K <- 6
m <- 10000

#RA
pdf("RA_RA_estimation.pdf")
pval_matr <- ret_list$pvalues[ ,1:K]
pval_matr[pval_matr == 0] <- 10^(-100)
main_title <- "          Detected associated pattern\n         with RA status in RA"
heatmap.2(-log10(pval_matr[,]), col = colors, scale = "none", 
            key = TRUE, key.xlab = "-log10(p-value)", Colv = FALSE, 
            Rowv = TRUE, density.info = "none", trace = "none", 
            dendrogram = "none", ylab = "", 
            xlab = "", margins = c(6, 1), main = "", 
            labCol = 1:K, labRow = FALSE, 
            cexRow = 5, srtCol = 0, cexCol = 2.5, adjCol = c(0.8,0.5), keysize=1.5, 
		key.par=list(cex.main=1.7, cex.lab=1.8, cex.axis=1.8),
		lmat = rbind(c(4,3),c(2,1)), lhei=c(1.35,5), lwid=c(1.35,5), colsep=1:K)
mtext("Cell types", side=1, line=3, cex=2.5)
mtext(paste0(m, " CpG sites"), side=2, line=0.1, cex=2.5)
title(main_title, line= -2.3, cex.main = 2.3)
dev.off()


#age
pdf("RA_age_estimation.pdf")
pval_matr <- ret_list$pvalues[ ,K+1:K]
pval_matr[pval_matr == 0] <- 10^(-100)
main_title <- "          Detected associated pattern\n         with age in RA"
heatmap.2(-log10(pval_matr[,]), col = colors, scale = "none", 
            key = TRUE, key.xlab = "-log10(p-value)", Colv = FALSE, 
            Rowv = TRUE, density.info = "none", trace = "none", 
            dendrogram = "none", ylab = "", 
            xlab = "", margins = c(6, 1), main = "", 
            labCol = 1:K, labRow = FALSE, 
            cexRow = 5, srtCol = 0, cexCol = 2.5, adjCol = c(0.8,0.5), keysize=1.5, 
		key.par=list(cex.main=1.7, cex.lab=1.8, cex.axis=1.8),
		lmat = rbind(c(4,3),c(2,1)), lhei=c(1.35,5), lwid=c(1.35,5), colsep=1:K)
mtext("Cell types", side=1, line=3, cex=2.5)
mtext(paste0(m, " CpG sites"), side=2, line=0.1, cex=2.5)
title(main_title, line= -2.3, cex.main = 2.3)
dev.off()


#gender
pdf("RA_gender_estimation.pdf")
pval_matr <- ret_list$pvalues[ ,2*K+1:K]
pval_matr[pval_matr == 0] <- 10^(-100)
main_title <- "          Detected associated pattern\n         with gender in RA"
heatmap.2(-log10(pval_matr[,]), col = colors, scale = "none", 
            key = TRUE, key.xlab = "-log10(p-value)", Colv = FALSE, 
            Rowv = TRUE, density.info = "none", trace = "none", 
            dendrogram = "none", ylab = "", 
            xlab = "", margins = c(6, 1), main = "", 
            labCol = 1:K, labRow = FALSE, 
            cexRow = 5, srtCol = 0, cexCol = 2.5, adjCol = c(0.8,0.5), keysize=1.5, 
		key.par=list(cex.main=1.7, cex.lab=1.8, cex.axis=1.8),
		lmat = rbind(c(4,3),c(2,1)), lhei=c(1.35,5), lwid=c(1.35,5), colsep=1:K)
mtext("Cell types", side=1, line=3, cex=2.5)
mtext(paste0(m, " CpG sites"), side=2, line=0.1, cex=2.5)
title(main_title, line= -2.3, cex.main = 2.3)
dev.off()

#ex
pdf("RA_smoking_status_ex_estimation.pdf")
pval_matr <- ret_list$pvalues[ ,3*K+1:K]
pval_matr[pval_matr == 0] <- 10^(-100)
main_title <- "          Detected associated pattern\n         with \"ex\" smoking in RA"
heatmap.2(-log10(pval_matr[,]), col = colors, scale = "none", 
            key = TRUE, key.xlab = "-log10(p-value)", Colv = FALSE, 
            Rowv = TRUE, density.info = "none", trace = "none", 
            dendrogram = "none", ylab = "", 
            xlab = "", margins = c(6, 1), main = "", 
            labCol = 1:K, labRow = FALSE, 
            cexRow = 5, srtCol = 0, cexCol = 2.5, adjCol = c(0.8,0.5), keysize=1.5, 
		key.par=list(cex.main=1.7, cex.lab=1.8, cex.axis=1.8),
		lmat = rbind(c(4,3),c(2,1)), lhei=c(1.35,5), lwid=c(1.35,5), colsep=1:K)
mtext("Cell types", side=1, line=3, cex=2.5)
mtext(paste0(m, " CpG sites"), side=2, line=0.1, cex=2.5)
title(main_title, line= -2.3, cex.main = 1.95)
dev.off()


#current
pdf("RA_smoking_status_current_estimation.pdf")
pval_matr <- ret_list$pvalues[ ,4*K+1:K]
pval_matr[pval_matr == 0] <- 10^(-100)
main_title <- "          Detected associated pattern\n           with \"current\" smoking in RA"
heatmap.2(-log10(pval_matr[,]), col = colors, scale = "none", 
            key = TRUE, key.xlab = "-log10(p-value)", Colv = FALSE, 
            Rowv = TRUE, density.info = "none", trace = "none", 
            dendrogram = "none", ylab = "", 
            xlab = "", margins = c(6, 1), main = "", 
            labCol = 1:K, labRow = FALSE, 
            cexRow = 5, srtCol = 0, cexCol = 2.5, adjCol = c(0.8,0.5), keysize=1.5, 
		key.par=list(cex.main=1.7, cex.lab=1.8, cex.axis=1.8),
		lmat = rbind(c(4,3),c(2,1)), lhei=c(1.35,5), lwid=c(1.35,5), colsep=1:K)
mtext("Cell types", side=1, line=3, cex=2.5)
mtext(paste0(m, " CpG sites"), side=2, line=0.1, cex=2.5)
title(main_title, line= -2.3, cex.main = 1.95)
dev.off()


#occasional
pdf("RA_smoking_status_occasional_estimation.pdf")
pval_matr <- ret_list$pvalues[ ,5*K+1:K]
pval_matr[pval_matr == 0] <- 10^(-100)
main_title <- "          Detected associated pattern\n           with \"occasional\" smoking in RA"
heatmap.2(-log10(pval_matr[,]), col = colors, scale = "none", 
            key = TRUE, key.xlab = "-log10(p-value)", Colv = FALSE, 
            Rowv = TRUE, density.info = "none", trace = "none", 
            dendrogram = "none", ylab = "", 
            xlab = "", margins = c(6, 1), main = "", 
            labCol = 1:K, labRow = FALSE, 
            cexRow = 5, srtCol = 0, cexCol = 2.5, adjCol = c(0.8,0.5), keysize=1.5, 
		key.par=list(cex.main=1.7, cex.lab=1.8, cex.axis=1.8),
		lmat = rbind(c(4,3),c(2,1)), lhei=c(1.35,5), lwid=c(1.35,5), colsep=1:K)
mtext("Cell types", side=1, line=3, cex=2.5)
mtext(paste0(m, " CpG sites"), side=2, line=0.1, cex=2.5)
title(main_title, line= -0.7, cex.main = 1.95)
dev.off()


#############################################################################################
#p-value density plots
#############################################################################################

pdf("RA_pvalue_dist_HIRE.pdf")
fit <- density(as.numeric(ret_list$pvalues), kernel="gaussian", from=0, to=1)
plot(fit$x, fit$y, type="l", main = "",xlab = "", ylab = "", lty = 1, lwd = 8, col = "red", xlim=c(0,1), ylim=c(0,4), axes=F)
axis(2,cex.axis=2, line=-0.28)
axis(1,cex.axis=2, line=-0.28)
mtext("Density", side=2, line=2.3, cex=2.5)
mtext("P-values", side=1, line=2.5, cex=2.5)
title(main="HIRE", cex.main= 3)
abline(a=1,b=0, lty=2, lwd=4.5)
dev.off()

pdf("RA_pvalue_dist_RefFreeEWAS.pdf")
fit <- density(as.numeric(pvalues_refFreeEwas), kernel="gaussian", from=0, to=1)
plot(fit$x, fit$y, type="l", main = "",xlab = "", ylab = "", lty = 1, lwd = 8, col = "purple", xlim=c(0,1), ylim=c(0,4), axes=F)
axis(2,cex.axis=2, line=-0.28)
axis(1,cex.axis=2, line=-0.28)
mtext("Density", side=2, line=2.3, cex=2.5)
mtext("P-values", side=1, line=2.5, cex=2.5)
title(main="RefFreeEWAS", cex.main= 3)
abline(a=1,b=0, lty=2, lwd=4.5)
dev.off()

pdf("RA_pvalue_dist_ReFACTor.pdf")
fit <- density(as.numeric(pvalues_ReFACTor_RA), kernel="gaussian", from=0, to=1)
plot(fit$x, fit$y, type="l", main = "",xlab = "", ylab = "", lty = 1, lwd = 8, col = "lightskyblue", xlim=c(0,1), ylim=c(0,4),axes=F)
axis(2,cex.axis=2, line=-0.28)
axis(1,cex.axis=2, line=-0.28)
mtext("Density", side=2, line=2.3, cex=2.5)
mtext("P-values", side=1, line=2.5, cex=2.5)
title(main="ReFACTor", cex.main= 3)
abline(a=1,b=0, lty=2, lwd=4.5)
dev.off()

pdf("RA_pvalue_dist_EWASHer.pdf")
fit <- density(as.numeric(pvalues_FASTLMMewasher), kernel="gaussian", from=0, to=1)
plot(fit$x, fit$y, type="l", main = "",xlab = "", ylab = "", lty = 1, lwd = 8, col = "dodgerblue3", xlim=c(0,1), ylim=c(0,4), axes=F)
axis(2,cex.axis=2, line=-0.28)
axis(1,cex.axis=2, line=-0.28)
mtext("Density", side=2, line=2.3, cex=2.5)
mtext("P-values", side=1, line=2.5, cex=2.5)
title(main="EWASHer", cex.main= 3)
abline(a=1,b=0, lty=2, lwd=4.5)
dev.off()

pdf("RA_pvalue_dist_SVA.pdf")
fit <- density(as.numeric(pvalues_sva), kernel="gaussian", from=0, to=1)
plot(fit$x, fit$y, type="l", main = "",xlab = "", ylab = "", lty = 1, lwd = 8, col = "brown", xlim=c(0,1), ylim=c(0,4), axes=F)
axis(2,cex.axis=2, line=-0.28)
axis(1,cex.axis=2, line=-0.28)
mtext("Density", side=2, line=2.3, cex=2.5)
mtext("P-values", side=1, line=2.5, cex=2.5)
title(main="SVA", cex.main= 3)
abline(a=1,b=0, lty=2, lwd=4.5)
dev.off()

pdf("RA_pvalue_dist_Unadjusted.pdf")
fit <- density(as.numeric(pvalues_ordinary), kernel="gaussian", from=0, to=1)
plot(fit$x, fit$y, type="l", main = "",xlab = "", ylab = "", lty = 1, lwd = 8, col = "orange", xlim=c(0,1), ylim=c(0,4), axes=F)
axis(2,cex.axis=2, line=-0.28)
axis(1,cex.axis=2, line=-0.28)
mtext("Density", side=2, line=2.3, cex=2.5)
mtext("P-values", side=1, line=2.5, cex=2.5)
title(main="Unadjusted", cex.main= 3)
abline(a=1,b=0, lty=2, lwd=4.5)
dev.off()


###############################################################################################################
#For GALA II data
###############################################################################################################
rm(list=ls())

load("GALA2_HIRE.RData")
load("GALA2_pvalues_EWASHer.RData")
load("GALA2_pvalues_ReFACTor.RData")
load("GALA2_pvalues_unadjusted.RData")
load("GALA2_pvalues_sva.RData")
load("GALA2_pvalues_RefFreeEWAS.RData")

pvalues_EWASHer <- pvalues_FASTLMMewasher
pvalues_unadjusted <- pvalues_ordinary
pvalues_RefFreeEWAS <- pvalues_refFreeEwas
pvalues_ReFACTor <- pvalues_ReFACTor_GALA2

K <- 6
pvalues_con <- c(c(ret_list$pvalues[ ,1:K]), pvalues_unadjusted, pvalues_sva, pvalues_RefFreeEWAS, pvalues_EWASHer, pvalues_ReFACTor)
y_max <- -log10(min(pvalues_con[pvalues_con!=0]))

pdf(paste0("GALA2_QQplots.pdf"))
make_qqplot2(c(ret_list$pvalues[ ,1:K]), "HIRE", ylim=c(0,y_max), xlim=c(0,5))
make_qqplot2(pvalues_unadjusted, "Unadjusted Analysis", ylim=c(0,y_max), xlim=c(0,5))
make_qqplot2(pvalues_sva, "SVA", ylim=c(0,y_max), xlim=c(0,5))
make_qqplot2(pvalues_RefFreeEWAS, "RefFreeEWAS", ylim=c(0,y_max), xlim=c(0,5))
make_qqplot2(pvalues_EWASHer, "EWASHer", ylim=c(0,y_max), xlim=c(0,5))
make_qqplot2(pvalues_ReFACTor, "ReFACTor", ylim=c(0,y_max), xlim=c(0,5))
dev.off()


#############################################################################################
#CpG site pattern heatmaps 
#############################################################################################
library(gplots)
colors_func <- colorRampPalette(c("grey", "black"))
colors <- colors_func(10)
K <- 6
m <- 10000
#gender
pdf("GALA2_gender_estimation.pdf")
pval_matr <- ret_list$pvalues[ ,1:K]
pval_matr[pval_matr == 0] <- 10^(-100)
main_title <- "       Detected association pattern\n    with gender in GALA II"
heatmap.2(-log10(pval_matr[,]), col = colors, scale = "none", 
            key = TRUE, key.xlab = "-log10(p-value)", Colv = FALSE, 
            Rowv = TRUE, density.info = "none", trace = "none", 
            dendrogram = "none", ylab = "", 
            xlab = "", margins = c(6, 1), main = "", 
            labCol = 1:K, labRow = FALSE, 
            cexRow = 5, srtCol = 0, cexCol = 2.5, adjCol = c(0.8,0.5), keysize=1.5, 
		key.par=list(cex.main=1.8, cex.lab=1.8, cex.axis=1.8),
		lmat = rbind(c(4,3),c(2,1)), lhei=c(1.35,5), lwid=c(1.35,5), colsep=1:K)
mtext("Cell types", side=1, line=3, cex=2.5)
mtext(paste0(m, " CpG sites"), side=2, line=0.1, cex=2.5)
title(main_title, line= -2.3, cex.main = 2.3)
dev.off()

#Mixed_Latino
pdf("GALA2_Mixed_Latino_estimation.pdf")
pval_matr <- ret_list$pvalues[ ,K+1:K]
pval_matr[pval_matr == 0] <- 10^(-100)
main_title <- "          Detected associated pattern\n         with Mixed Latino in GALA II"
heatmap.2(-log10(pval_matr[,]), col = colors, scale = "none", 
            key = TRUE, key.xlab = "-log10(p-value)", Colv = FALSE, 
            Rowv = TRUE, density.info = "none", trace = "none", 
            dendrogram = "none", ylab = "", 
            xlab = "", margins = c(6, 1), main = "", 
            labCol = 1:K, labRow = FALSE, 
            cexRow = 5, srtCol = 0, cexCol = 2.5, adjCol = c(0.8,0.5), keysize=1.5, 
		key.par=list(cex.main=1.5, cex.lab=1.5, cex.axis=1.8),
		lmat = rbind(c(4,3),c(2,1)), lhei=c(1.35,5), lwid=c(1.35,5), colsep=1:K)
mtext("Cell types", side=1, line=3, cex=2.5)
mtext(paste0(m, " CpG sites"), side=2, line=0.1, cex=2.5)
title(main_title, line= -2.3, cex.main = 2.0)
dev.off()


#Puerto_Rican
pdf("GALA2_Puerto_Rican_estimation.pdf")
pval_matr <- ret_list$pvalues[ ,2*K+1:K]
pval_matr[pval_matr == 0] <- 10^(-100)
main_title <- "          Detected associated pattern\n         with Puerto Rican in GALA II"
heatmap.2(-log10(pval_matr[,]), col = colors, scale = "none", 
            key = TRUE, key.xlab = "-log10(p-value)", Colv = FALSE, 
            Rowv = TRUE, density.info = "none", trace = "none", 
            dendrogram = "none", ylab = "", 
            xlab = "", margins = c(6, 1), main = "", 
            labCol = 1:K, labRow = FALSE, 
            cexRow = 5, srtCol = 0, cexCol = 2.5, adjCol = c(0.8,0.5), keysize=1.5, 
		key.par=list(cex.main=1.5, cex.lab=1.5, cex.axis=1.8),
		lmat = rbind(c(4,3),c(2,1)), lhei=c(1.35,5), lwid=c(1.35,5), colsep=1:K)
mtext("Cell types", side=1, line=3, cex=2.5)
mtext(paste0(m, " CpG sites"), side=2, line=0.1, cex=2.5)
title(main_title, line= -2.3, cex.main = 2.0)
dev.off()

#Other Latino
pdf("GALA2_Other_Latino_estimation.pdf")
pval_matr <- ret_list$pvalues[ ,3*K+1:K]
pval_matr[pval_matr == 0] <- 10^(-100)
main_title <- "          Detected associated pattern\n         with Other Latino in GALA II"
heatmap.2(-log10(pval_matr[,]), col = colors, scale = "none", 
            key = TRUE, key.xlab = "-log10(p-value)", Colv = FALSE, 
            Rowv = TRUE, density.info = "none", trace = "none", 
            dendrogram = "none", ylab = "", 
            xlab = "", margins = c(6, 1), main = "", 
            labCol = 1:K, labRow = FALSE, 
            cexRow = 5, srtCol = 0, cexCol = 2.5, adjCol = c(0.8,0.5), keysize=1.5, 
		key.par=list(cex.main=1.5, cex.lab=1.5, cex.axis=1.8),
		lmat = rbind(c(4,3),c(2,1)), lhei=c(1.35,5), lwid=c(1.35,5), colsep=1:K)
mtext("Cell types", side=1, line=3, cex=2.5)
mtext(paste0(m, " CpG sites"), side=2, line=0.1, cex=2.5)
title(main_title, line= -2.3, cex.main = 2.0)
dev.off()
