# Supplementary material for: Detection of cell-type-specific risk-CpG sites in epigenome-wide association studies
Source: Nat Commun. 2019 Jul 15;10:3113. doi: 10.1038/s41467-019-10864-z (PMC6629651; doi:10.1038/s41467-019-10864-z)
Supplement: Supplementary file 4 — Source Data [file 41467_2019_10864_MOESM4_ESM.zip › Source Data/Rcode to plot figures and calculate the values in tables/Table1/alternative_cases/K3n180/alternative_K3n180_FPR_summary_5replicates.txt]

0.000200601805416249 0.013741223671013 0.425476429287864 0.00150451354062187 0 0
0 0.0286860581745236 0.539418254764293 0.00140421263791374 0 0
0.000100300902708124 0.018555667001003 0.567101303911735 0.000702106318956871 0 0
0 0.000100300902708124 0.0104312938816449 0.00120361083249749 0 0
0 0.000702106318956871 0.0676028084252758 0.000601805416248746 0 0
