# Supplementary material for: Detection of cell-type-specific risk-CpG sites in epigenome-wide association studies
Source: Nat Commun. 2019 Jul 15;10:3113. doi: 10.1038/s41467-019-10864-z (PMC6629651; doi:10.1038/s41467-019-10864-z)
Supplement: Supplementary file 4 — Source Data [file 41467_2019_10864_MOESM4_ESM.zip › Source Data/Rcode to plot figures and calculate the values in tables/Table1/alternative_cases/K3n180/alternative_K3n180_TPR_summary_5replicates.txt]

1 0.833333333333333 0.566666666666667 0.866666666666667 0.1 0.7
1 0.9 0.6 0.666666666666667 0.1 0.766666666666667
0.966666666666667 0.9 0.6 0.833333333333333 0.233333333333333 0.766666666666667
0.966666666666667 0.866666666666667 0.633333333333333 0.766666666666667 0.266666666666667 0.3
1 0.866666666666667 0.633333333333333 0.833333333333333 0.266666666666667 0.5
