# Supplementary material for: Detection of cell-type-specific risk-CpG sites in epigenome-wide association studies
Source: Nat Commun. 2019 Jul 15;10:3113. doi: 10.1038/s41467-019-10864-z (PMC6629651; doi:10.1038/s41467-019-10864-z)
Supplement: Supplementary file 4 — Source Data [file 41467_2019_10864_MOESM4_ESM.zip › Source Data/Rcode to plot figures and calculate the values in tables/Table1/alternative_cases/K3n300/rep5/HIRE_code.R]

################################################################################################
#The Application of HIRE
################################################################################################
rm(list=ls())
setwd("D:/DOTA2/EWAS/Nature_communications/FirstRevision/simulations_v3_multiple_replicates/alternative_K3_n300_replicate5")
library(HIREewas) #version 1.8

K <- 3
m <- 10000
p <- 2

set.seed(04092018)
Ometh <- read.table("alternative_K3_n300_methy_rep5.txt", header = F)
Ometh <- as.matrix(Ometh)
X <- read.table("alternative_K3_n300_covariates_rep5.txt", header = F)
X <- as.matrix(X)

#return list by HIRE 
ret_list <- HIRE(Ometh, X, num_celltype=K, tol=10^(-5))

tmp <- ls()
ind <- c(which(tmp=="X"), which(tmp=="Ometh"))
save(list=tmp[-ind], file="results_HIRE_rep4.RData")
########################################
#combined! for disease statuses
rs <- rowSums(ret_list$pvalues[ ,1:K] < 0.01 / (p*m*K))

num_risk_cpg <- 30

#Power
sum(rs[1:num_risk_cpg] > 0) / num_risk_cpg
#  0.9666667


#false positive number
sum(rs[-(1:num_risk_cpg)]>0) / (m-num_risk_cpg)
#0.0001003009
