# Supplementary material for: Detection of cell-type-specific risk-CpG sites in epigenome-wide association studies
Source: Nat Commun. 2019 Jul 15;10:3113. doi: 10.1038/s41467-019-10864-z (PMC6629651; doi:10.1038/s41467-019-10864-z)
Supplement: Supplementary file 4 — Source Data [file 41467_2019_10864_MOESM4_ESM.zip › Source Data/Rcode to plot figures and calculate the values in tables/Table1/alternative_cases/K3n300/summary_code.R]

rm(list=ls())

#The order is HIRE, SVA, unadjusted, RefFreeEWAS, EWASHer, ReFACTor
########################################
#average FPR and TPR
tmp <- 0
for(ell in 1:5){
	tmp2 <- read.table(paste0("rep", ell, "/FPR_TPR.txt"), header = F)
	tmp <- tmp + tmp2
}

tmp/5
