# Supplementary material for: Detection of cell-type-specific risk-CpG sites in epigenome-wide association studies
Source: Nat Commun. 2019 Jul 15;10:3113. doi: 10.1038/s41467-019-10864-z (PMC6629651; doi:10.1038/s41467-019-10864-z)
Supplement: Supplementary file 4 — Source Data [file 41467_2019_10864_MOESM4_ESM.zip › Source Data/Rcode to plot figures and calculate the values in tables/Table1/alternative_cases/K3n600/rep2/sva_analysis.R]

rm(list = ls())
setwd("D:/DOTA2/EWAS/Nature_communications/FirstRevision/simulations_v3_multiple_replicates/alternative_K3_n600_replicate2/SVA_and_unadjusted/")
Data <- read.table("../alternative_K3_n600_methy_rep2.txt", header = FALSE)
X <- read.table("../alternative_K3_n600_covariates_rep2.txt", header = FALSE)
library(sva)
m <- 10000
n <- 600
mod <- cbind(rep(1,n), t(X))
mod0 <- cbind(rep(1,n), t(X[2,]))
n.sv <- num.sv(as.matrix(Data), mod, method = "leek")
print(n.sv)
#0
svobj <- sva(as.matrix(Data), mod, mod0, n.sv = 2*3)

#consider surrogate variables
modSv = cbind(mod,svobj$sv)
mod0Sv = cbind(mod0,svobj$sv)
pvalues_sva = f.pvalue(as.matrix(Data),modSv,mod0Sv)


#True postive number
a <- sum(pvalues_sva[1:30] < 0.01/m)

#Power
a / 30
# 0.8333333

#False postive number 
fpn <- (sum(pvalues_sva < 0.01/m) - a)

#False positive rate
fpn / (m-30)
# 0.1791374


###################################################################
#usual linear regression
pvalues_ordinary = f.pvalue(as.matrix(Data),mod,mod0)


#True postive number
a <- sum(pvalues_ordinary[1:30] < 0.01/m)

#Power
a / 30
# 0.9

#False postive number 
fpn <- (sum(pvalues_ordinary < 0.01/m) - a)

#False positive rate
fpn / (m-30)
#0.7467402
