# Supplementary material for: Detection of cell-type-specific risk-CpG sites in epigenome-wide association studies
Source: Nat Commun. 2019 Jul 15;10:3113. doi: 10.1038/s41467-019-10864-z (PMC6629651; doi:10.1038/s41467-019-10864-z)
Supplement: Supplementary file 4 — Source Data [file 41467_2019_10864_MOESM4_ESM.zip › Source Data/Rcode to plot figures and calculate the values in tables/Table1/alternative_cases/K3n600/rep5/RefFreeEWAS_code.R]

#install.packages("RefFreeEWAS")

rm(list = ls())
library(RefFreeEWAS)
setwd("D:/DOTA2/EWAS/Nature_communications/FirstRevision/simulations_v3_multiple_replicates/alternative_K3_n600_replicate5/RefFreeEWAS/")
#for controls
O_mat <- read.table("../alternative_K3_n600_methy_rep5.txt", header = FALSE)
X <- read.table("../alternative_K3_n600_covariates_rep5.txt", header = FALSE)
m <- dim(O_mat)[1]

test <- RefFreeEwasModel(as.matrix(O_mat), cbind(1, t(as.matrix(X))), 2*3)
testBoot <- BootRefFreeEwasModel(test, 10)

dim(testBoot)
BetaMean <- sapply(1:3, function(i){
					rowMeans(testBoot[ ,i,1,])
				})

BetaStd <- sapply(1:3, function(i){
					apply(testBoot[ ,i,1,], 1, sd)
				})
pvalues_matr <- 2*pnorm(abs(BetaMean / BetaStd), lower.tail=F)
pvalues <- as.numeric(pvalues_matr[ ,2]) #case vs control

#True postive number
a <- sum(pvalues[1:30] < 0.01/m)

#Power
a / 30
# 0.9

#False postive number 
fpn <- (sum(pvalues < 0.01/m) - a)


#False positive rate
fpn / (m-30)
#  0.001504514


#qq plot
source("../../../make_qqplot.R")
pdf("alternative_K5_n120_RefFreeEWAS.pdf")
make_qqplot(pvalues[-which(pvalues==0)], "RefFreeEWAS")
dev.off()

pvalues_RefFreeEWAS <- pvalues
save(list="pvalues_RefFreeEWAS", file="pvalues_RefFreeEWAS.RData")
