# Supplementary material for: Detection of cell-type-specific risk-CpG sites in epigenome-wide association studies
Source: Nat Commun. 2019 Jul 15;10:3113. doi: 10.1038/s41467-019-10864-z (PMC6629651; doi:10.1038/s41467-019-10864-z)
Supplement: Supplementary file 4 — Source Data [file 41467_2019_10864_MOESM4_ESM.zip › Source Data/Rcode to plot figures and calculate the values in tables/Table1/alternative_cases/K5n180/alternative_analysis.R]

rm(list=ls())
setwd("D:/DOTA2/EWAS/Nature_communications/FirstRevision/simulations_v3_n150_n200/n180/alternatives/")

set.seed(05212018)

n <- 180     #number of samples 
n1 <- 60    #number of controls
n2 <- 120    #number of cases 
p <- 2
m <- 10000
library(HIREewas)
library(sva)
library(RefFreeEWAS)
#ewasher
#set the relevant source code directory 
pysrc="src"
#import the wrapper functions
source("Rwrap/FLE.R")
#refactor
source("refactor.R")
associations_test <- function(O, y, model_append)
{
    observed_pvalues <- c()
    for (site in 1:ncol(O))
    {
        model <- lm(y ~ O[,site] + model_append)
        
        pvalue <- coef(summary(model))[2,4]
        observed_pvalues[site] = as.numeric(pvalue)
    }

    return(observed_pvalues) 
}

for(K in c(3,5,7)){
	if(K==3){
		num_riskcpg <- 30
	}else if(K==5){
		num_riskcpg <- 50
	}else{
		num_riskcpg <- 60
	}
	TPR <- NULL
	FPR <- NULL
	for(ell in 1:5){
		###################
		#HIRE
		###################
		Ometh <- read.table(paste0("alternative_K", K, "_n", n,"_methy_rep", ell, ".txt"), header = FALSE)
		Ometh <- as.matrix(Ometh)
		X <- read.table(paste0("alternative_K", K, "_n", n, "_covariates_rep", ell, ".txt"), header = FALSE)
		X <- as.matrix(X)
		ret_list <- HIRE(Ometh, X, num_celltype=K, tol=10^(-5))
		tmp <- ls()
		ind <- c(which(tmp=="X"), which(tmp=="Ometh"))
		save(list=tmp[-ind], file=paste0("results_HIRE_K", K, "_rep", ell, ".RData"))
		
		#combined
		rs <- rowSums(ret_list$pvalues[ ,1:K] < 0.01 / (p*m*K))
		TPR_HIRE <- sum(rs[1:num_riskcpg] > 0) / num_riskcpg
		FPR_HIRE <- sum(rs[-(1:num_riskcpg)]>0) / (m-num_riskcpg)

		###################
		#SVA
		###################		
		mod <- cbind(rep(1,n), t(X))
		mod0 <- cbind(rep(1,n), as.numeric(X[2,]))
		svobj <- sva(Ometh, mod, mod0, n.sv = K)

		#consider surrogate variables
		modSv = cbind(mod,svobj$sv)
		mod0Sv = cbind(mod0,svobj$sv)
		pvalues_sva = f.pvalue(Ometh,modSv,mod0Sv)

		#True postive number
		a <- sum(pvalues_sva[1:num_riskcpg] < 0.01/m)
		TPR_sva <- a / num_riskcpg

		#False postive number 
		fpn <- (sum(pvalues_sva < 0.01/m) - a)
		FPR_sva <- fpn / (m-num_riskcpg)

		###################
		#Unadjusted
		###################
		#usual linear regression
		pvalues_ordinary = f.pvalue(Ometh,mod,mod0)
		#True postive number
		a <- sum(pvalues_ordinary[1:num_riskcpg] < 0.01/m)
		TPR_unadjusted <- a / num_riskcpg

		#False postive number 
		fpn <- (sum(pvalues_ordinary < 0.01/m) - a)

		#False positive rate
		FPR_unadjusted <- fpn / (m-num_riskcpg)

		###################
		#RefFreeEWAS
		###################
		test <- RefFreeEwasModel(Ometh, cbind(1, t(X)), K)
		testBoot <- BootRefFreeEwasModel(test, 10)

		BetaMean <- sapply(1:3, function(i){
					rowMeans(testBoot[ ,i,1,])
				})

		BetaStd <- sapply(1:3, function(i){
					apply(testBoot[ ,i,1,], 1, sd)
				})

		pvalues_matr <- 2*pnorm(abs(BetaMean / BetaStd), lower.tail=F)
		pvalues <- as.numeric(pvalues_matr[ ,2]) #case vs control

		#True postive number
		a <- sum(pvalues[1:num_riskcpg] < 0.01/m)
		#Power
		TPR_RefFreeEWAS <- a / num_riskcpg

		#False postive number 
		fpn <- (sum(pvalues < 0.01/m) - a)
		#False positive rate
		FPR_RefFreeEWAS <- fpn / (m-num_riskcpg)

		###################
		#EWASHer
		###################
		cpgnames <- read.table("demo/160k_cpgnames.txt", header = FALSE)
		data <- rbind(as.character(paste0("S", 1:n)), Ometh)
		data <- cbind(c("ID", as.character(cpgnames[setdiff(1:(m+1),5255),1])), data[1:(m+1),])

		#remove 5255 since it will not be considered after EWASHer screening.
		phen <- cbind(paste0("S", 1:n) ,as.numeric(X[1,]))

		covar <- rep(1,n)
		covar <- cbind(covar, paste0("S", 1:n), as.numeric(X[2,])) 

		# now call FLE on this data
		results <- FLE(pysrc, data, phen, covar)

		resTable <- read.table("results/out_ewasher.txt", skip=1, header = FALSE)
		pvalues <- resTable[,6]
		ind <- match(cpgnames[setdiff(1:(m+1),5255),1], resTable[,1])
		pvalues <- pvalues[ind] #mapping to the original cpg site order.

		#True postive number
		a <- sum(pvalues[1:num_riskcpg] < 0.01/m)
		#Power
		TPR_EWASHer <- a / num_riskcpg

		#False postive number 
		fpn <- (sum(pvalues < 0.01/m) - a)
		
		#False postive rate
		FPR_EWASHer <- fpn / (m-num_riskcpg)

		###################
		#ReFACTor
		###################	                                          
		write.table(cbind(paste0("sample_",1:n),X[2,]), file = "covariate.txt" )
		y <-  as.numeric(X[1,])

		# run refactor
		output <- refactor(Ometh, K, stdth = 0.02, covarfile = "covariate.txt", numcomp = K, out = "demo_refactor")

		# exp3
		pvalues <- associations_test(t(Ometh), y, output$refactor_components)

		#True postive number
		a <- sum(pvalues[1:num_riskcpg] < 0.01/m)
		#Power
		TPR_ReFACTor <- a/num_riskcpg

		#False postive number 
		fpn <- (sum(pvalues < 0.01/m) - a)
		#False positive rate
		FPR_ReFACTor <- fpn / (m-num_riskcpg)
		

		TPR_tmp <- c(TPR_HIRE, TPR_sva, TPR_unadjusted, TPR_RefFreeEWAS, TPR_EWASHer, TPR_ReFACTor)
		FPR_tmp <- c(FPR_HIRE, FPR_sva, FPR_unadjusted, FPR_RefFreeEWAS, FPR_EWASHer, FPR_ReFACTor)
		TPR <- rbind(TPR, TPR_tmp)
		FPR <- rbind(FPR, FPR_tmp)
		print(FPR)
		print(TPR)
	}
	
	write.table(FPR, file=paste0("alternative_K", K,"n",n,"_FPR_summary_5replicates.txt"), row.names=F, col.names=F, quote=F)
	write.table(colMeans(FPR), file=paste0("alternative_K", K,"n",n,"_FPR_summary_mean.txt"), row.names=F, col.names=F, quote=F)

	write.table(TPR, file=paste0("alternative_K", K,"n",n,"_TPR_summary_5replicates.txt"), row.names=F, col.names=F, quote=F)
	write.table(colMeans(TPR), file=paste0("alternative_K", K,"n",n,"_TPR_summary_mean.txt"), row.names=F, col.names=F, quote=F)
	print(K)
}
