# Supplementary material for: Detection of cell-type-specific risk-CpG sites in epigenome-wide association studies
Source: Nat Commun. 2019 Jul 15;10:3113. doi: 10.1038/s41467-019-10864-z (PMC6629651; doi:10.1038/s41467-019-10864-z)
Supplement: Supplementary file 4 — Source Data [file 41467_2019_10864_MOESM4_ESM.zip › Source Data/Rcode to plot figures and calculate the values in tables/Table1/alternative_cases/K5n180/alternative_K5n180_FPR_summary_5replicates.txt]

0 0.000603015075376884 0.116180904522613 0.000904522613065327 0 0
0 0.00231155778894472 0.174070351758794 0.00190954773869347 0 0
0.000100502512562814 0.00974874371859297 0.26643216080402 0.00150753768844221 0 0
0 0.121708542713568 0.383517587939698 0.0014070351758794 0 0
0 0.000603015075376884 0.0629145728643216 0.00130653266331658 0.000100502512562814 0
