# Supplementary material for: Detection of cell-type-specific risk-CpG sites in epigenome-wide association studies
Source: Nat Commun. 2019 Jul 15;10:3113. doi: 10.1038/s41467-019-10864-z (PMC6629651; doi:10.1038/s41467-019-10864-z)
Supplement: Supplementary file 4 — Source Data [file 41467_2019_10864_MOESM4_ESM.zip › Source Data/Rcode to plot figures and calculate the values in tables/Table1/alternative_cases/K5n180/alternative_K5n180_TPR_summary_5replicates.txt]

0.8 0.76 0.26 0.76 0.06 0.4
0.56 0.8 0.4 0.74 0.06 0.52
0.64 0.8 0.38 0.6 0.06 0.54
0.54 0.86 0.4 0.72 0.06 0.36
0.76 0.82 0.32 0.74 0.06 0.26
