# Supplementary material for: Detection of cell-type-specific risk-CpG sites in epigenome-wide association studies
Source: Nat Commun. 2019 Jul 15;10:3113. doi: 10.1038/s41467-019-10864-z (PMC6629651; doi:10.1038/s41467-019-10864-z)
Supplement: Supplementary file 4 — Source Data [file 41467_2019_10864_MOESM4_ESM.zip › Source Data/Rcode to plot figures and calculate the values in tables/Table1/alternative_cases/K5n300/rep3/EWASHer_code.R]

#------------------------------------
# R wrapper of FaST-LMM-EWASHer (FLE)
#------------------------------------
# Currently, the R code calls the python/C code. In future versions, this will be made to be python independent.
# Thus, CURRENTLY ONE MUST INSTALL PYTHON (e.g. using Anaconda which is freely available: http://continuum.io/downloads)
# and point to the appropriate version (Windows vs. Linux) of python FaST-LMM-EWASHer, as shown in the example below
#------------------------------------

# Examples of how to call FaST-LMM-EWASher from R

#the top of the download source tree 
#SET THIS TO WHERE YOUR DOWNLOADED SOURCE CODE FOR FaST-LMM-EWASher is
# **N.B. pathnames MUST BE SPECIFIED WITH A FORWARD SLASH, "/", as shown below.
rm(list = ls())
basedir <- "D:/DOTA2/EWAS/Nature_communications/FirstRevision/simulations_v3_multiple_replicates/alternative_K5_n300_replicate3/EWASHer"
setwd(basedir)

#set the relevant source code directory 
pysrc=paste(basedir,"/src",sep="")

#import the wrapper functions
source(paste(basedir,"/Rwrap/FLE.R",sep=""))

#e.g. (1) call FLE by pointing to the source files
#results=FLE_fromfile(pysrc,"input_data.txt","input_phenotype.txt", "covariates")

#e.g. (2) call FLE by pointing to the source files, along with a map file (see README.txt)
#results=FLE_fromfile(pysrc,"input_data.txt","input_phenotype.txt","covariates.txt","testmarkers.map")

#e.g.(3)  call FLE with already loaded data in the R workspace
#first load data just to be able to demonstrate this version of FLE from data frames
cpgnames <- read.table("demo/160k_cpgnames.txt", header = FALSE)
m <- 10000
n <- 300
data <- read.table("../alternative_K5_n300_methy_rep3.txt", header = FALSE)
data <- rbind(as.character(paste0("S", 1:n)), data)
data <- cbind(c("ID", as.character(cpgnames[setdiff(1:(m+1),5255),1])), data[1:(m+1),])
#remove 5255 since it will not be considered after EWASHer screening.
X <- read.table("../alternative_K5_n300_covariates_rep3.txt", header = FALSE)
phen <- cbind(paste0("S", 1:n) ,t(X[1,]))

covar <- rep(1,n)
covar <- cbind(covar, paste0("S", 1:n), t(X[2,])) 

# now call FLE on this data
results <- FLE(pysrc, data, phen, covar)

resTable <- read.table("results/out_ewasher.txt", skip=1, header = FALSE)
pvalues <- resTable[,6]
ind <- match(cpgnames[setdiff(1:(m+1),5255),1], resTable[,1])
pvalues <- pvalues[ind] #mapping to the original cpg site order.

#True postive number
a <- sum(pvalues[1:50] < 0.01/m)
a
#7

#Power
a / 50
# 0.14

#False postive number 
fpn <- (sum(pvalues < 0.01/m) - a)
print(fpn)
#0

#False postive rate
fpn / (m-50)
#0

#qq plot
source("../../../make_qqplot.R")

pdf("alternative_K5_n300_EWASHer.pdf")
make_qqplot(pvalues, "EWASHer")
dev.off()

pvalues_EWASHer <- pvalues
save(list="pvalues_EWASHer", file="pvalues_EWASHer.RData")
