# Supplementary material for: Detection of cell-type-specific risk-CpG sites in epigenome-wide association studies
Source: Nat Commun. 2019 Jul 15;10:3113. doi: 10.1038/s41467-019-10864-z (PMC6629651; doi:10.1038/s41467-019-10864-z)
Supplement: Supplementary file 4 — Source Data [file 41467_2019_10864_MOESM4_ESM.zip › Source Data/Rcode to plot figures and calculate the values in tables/Table1/alternative_cases/K5n300/rep3/FPR_TPR.txt]

0	0.02371859 0.3963819 0.001306533 0     0
0.92	0.86		0.66 		0.82		 0.14	  0.66
