# Supplementary material for: Detection of cell-type-specific risk-CpG sites in epigenome-wide association studies
Source: Nat Commun. 2019 Jul 15;10:3113. doi: 10.1038/s41467-019-10864-z (PMC6629651; doi:10.1038/s41467-019-10864-z)
Supplement: Supplementary file 4 — Source Data [file 41467_2019_10864_MOESM4_ESM.zip › Source Data/Rcode to plot figures and calculate the values in tables/Table1/alternative_cases/K5n600/rep2/ReFACTor_code.R]

rm(list = ls())

setwd("D:/DOTA2/EWAS/Nature_communications/FirstRevision/simulations_v3_multiple_replicates/alternative_K5_n600_replicate2/Refactor")

source("refactor.R")

associations_test <- function(O, y, model_append)
{
    observed_pvalues <- c()
    for (site in 1:ncol(O))
    {
        model <- lm(y ~ O[,site] + model_append)
        
        pvalue <- coef(summary(model))[2,4]
        observed_pvalues[site] = as.numeric(pvalue)
    }

    return(observed_pvalues) 
}

draw_qqplot <- function(y, title, xtitle, ytitle, style='.')
{
    #x <- runif(length(y))
    x <- seq(1/length(y),1,by = 1/length(y))
    x <- sort(-log10(x))
    y <- sort(-log10(y)) 
    plot(x, y, main=title, xlab=xtitle, ylab=ytitle, pch=style, xlim=c(0,ceiling(max(x))),  ylim=c(0,ceiling(max(y))))
    
    # add y=x trend
    xasix<-0:10
    yasix<-0:10
    abline(lm(xasix~yasix),col=2,lty=1)
}

K <- 5
n <- 600
                                                     
# Simulated data:
O <- read.table("../alternative_K5_n600_methy_rep2.txt", header = FALSE)
O <- as.matrix(O)    

X <- read.table("../alternative_K5_n600_covariates_rep2.txt", header = FALSE)
X <- as.matrix(X)

write.table(cbind(paste0("sample_",1:n),X[2,]), file = "covariate.txt" )
y <-  as.numeric(X[1,])


# run refactor
output <- refactor(O, K, stdth = 0.02, covarfile = "covariate.txt", numcomp = K, out = "demo_refactor")


# exp3
pvalues <- associations_test(t(O), y, output$refactor_components)


m <- 10000

#True postive number
a <- sum(pvalues[1:50] < 0.01/m)
a
#36

#Power
a / 50
#0.72

#False postive number 
fpn <- (sum(pvalues < 0.01/m) - a)
print(fpn)
#0

#False positive rate
fpn / (m-50)
#0

#qq plot
source("../../../make_qqplot.R")
pdf("alternative_K5_n600_ReFACTor.pdf")
make_qqplot(pvalues, "ReFACTor")
dev.off()

pvalues_ReFACTor <- pvalues
save(list="pvalues_ReFACTor", file="pvalues_ReFACTor.RData")
