# Supplementary material for: Detection of cell-type-specific risk-CpG sites in epigenome-wide association studies
Source: Nat Commun. 2019 Jul 15;10:3113. doi: 10.1038/s41467-019-10864-z (PMC6629651; doi:10.1038/s41467-019-10864-z)
Supplement: Supplementary file 4 — Source Data [file 41467_2019_10864_MOESM4_ESM.zip › Source Data/Rcode to plot figures and calculate the values in tables/Table1/alternative_cases/K5n600/rep4/sva_analysis.R]

rm(list = ls())
setwd("D:/DOTA2/EWAS/Nature_communications/FirstRevision/simulations_v3_multiple_replicates/alternative_K5_n600_replicate4/SVA_and_unadjusted/")
Data <- read.table("../alternative_K5_n600_methy_rep4.txt", header = FALSE)
X <- read.table("../alternative_K5_n600_covariates_rep4.txt", header = FALSE)
library(sva)
m <- 10000
n <- 600
mod <- cbind(rep(1,n), t(X))
mod0 <- cbind(rep(1,n), t(X[2,]))
n.sv <- num.sv(as.matrix(Data), mod, method = "leek")
print(n.sv)
#0
svobj <- sva(as.matrix(Data), mod, mod0, n.sv = 2*5)

#consider surrogate variables
modSv = cbind(mod,svobj$sv)
mod0Sv = cbind(mod0,svobj$sv)
pvalues_sva = f.pvalue(as.matrix(Data),modSv,mod0Sv)


#True postive number
a <- sum(pvalues_sva[1:50] < 0.01/m)
a
#42

#Power
a / 50
#  0.84


#False postive number 
fpn <- (sum(pvalues_sva < 0.01/m) - a)
print(fpn)
#802

#False positive rate
fpn / (m-50)
#0.08060302

#qq plot
source("../../../make_qqplot.R")

pdf("alternative_K5_n600_SVA.pdf")
make_qqplot(pvalues_sva[-which(pvalues_sva==0)], "SVA")
dev.off()

pvalues_SVA <- pvalues_sva
save(list="pvalues_SVA", file="pvalues_SVA.RData")

###################################################################
#usual linear regression
pvalues_ordinary = f.pvalue(as.matrix(Data),mod,mod0)


#True postive number
a <- sum(pvalues_ordinary[1:50] < 0.01/m)
a
#31

#Power
a / 50
# 0.62

#False postive number 
fpn <- (sum(pvalues_ordinary < 0.01/m) - a)
print(fpn)
# 5263


#False positive rate
fpn / (m-50)
#0.5289447


pdf("alternative_K5_n600_unadjusted.pdf")
make_qqplot(pvalues_ordinary[-which(pvalues_ordinary==0)], "Unadjusted Analysis")
dev.off()

pvalues_unadjusted <- pvalues_ordinary
save(list="pvalues_unadjusted", file="pvalues_unadjusted.RData")
