# Supplementary material for: Detection of cell-type-specific risk-CpG sites in epigenome-wide association studies
Source: Nat Commun. 2019 Jul 15;10:3113. doi: 10.1038/s41467-019-10864-z (PMC6629651; doi:10.1038/s41467-019-10864-z)
Supplement: Supplementary file 4 — Source Data [file 41467_2019_10864_MOESM4_ESM.zip › Source Data/Rcode to plot figures and calculate the values in tables/Table1/alternative_cases/K7n180/alternative_K7_n180_FPR_summary_5replicates.txt]

0 0.00905432595573441 0.0887323943661972 0.000804828973843058 0 0
0 0.00643863179074447 0.190945674044266 0.00120724346076459 0 0
0 0.000804828973843058 0.0792756539235412 0.00140845070422535 0 0
0 0.000301810865191147 0.0104627766599598 0.00120724346076459 0 0
0 0.00181086519114688 0.0956740442655936 0.00100603621730382 0 0
