# Supplementary material for: Detection of cell-type-specific risk-CpG sites in epigenome-wide association studies
Source: Nat Commun. 2019 Jul 15;10:3113. doi: 10.1038/s41467-019-10864-z (PMC6629651; doi:10.1038/s41467-019-10864-z)
Supplement: Supplementary file 4 — Source Data [file 41467_2019_10864_MOESM4_ESM.zip › Source Data/Rcode to plot figures and calculate the values in tables/Table1/alternative_cases/K7n180/alternative_K7_n180_TPR_summary_5replicates.txt]

0.45 0.65 0.316666666666667 0.5 0.05 0.45
0.433333333333333 0.6 0.383333333333333 0.616666666666667 0.05 0.233333333333333
0.433333333333333 0.566666666666667 0.383333333333333 0.516666666666667 0.05 0.2
0.366666666666667 0.566666666666667 0.316666666666667 0.583333333333333 0.05 0.266666666666667
0.466666666666667 0.55 0.35 0.516666666666667 0.05 0.15
