# Supplementary material for: Detection of cell-type-specific risk-CpG sites in epigenome-wide association studies
Source: Nat Commun. 2019 Jul 15;10:3113. doi: 10.1038/s41467-019-10864-z (PMC6629651; doi:10.1038/s41467-019-10864-z)
Supplement: Supplementary file 4 — Source Data [file 41467_2019_10864_MOESM4_ESM.zip › Source Data/Rcode to plot figures and calculate the values in tables/Table1/alternative_cases/K7n300/alternative_K7_n300_FPR_summary_5replicates.txt]

0 0.0174044265593561 0.319617706237425 0.00100603621730382 0 0
0 0.0101609657947686 0.265291750503018 0.000905432595573441 0 0
0 0.0145875251509054 0.354527162977867 0.00140845070422535 0 0
0 0.00613682092555332 0.22112676056338 0.00130784708249497 0 0
0.000100603621730382 0.00563380281690141 0.172937625754527 0.000804828973843058 0 0
