# Supplementary material for: Detection of cell-type-specific risk-CpG sites in epigenome-wide association studies
Source: Nat Commun. 2019 Jul 15;10:3113. doi: 10.1038/s41467-019-10864-z (PMC6629651; doi:10.1038/s41467-019-10864-z)
Supplement: Supplementary file 4 — Source Data [file 41467_2019_10864_MOESM4_ESM.zip › Source Data/Rcode to plot figures and calculate the values in tables/Table1/alternative_cases/K7n300/alternative_K7_n300_TPR_summary_5replicates.txt]

0.633333333333333 0.733333333333333 0.483333333333333 0.733333333333333 0.05 0.266666666666667
0.7 0.766666666666667 0.466666666666667 0.766666666666667 0.05 0.3
0.6 0.65 0.45 0.733333333333333 0.05 0.366666666666667
0.65 0.733333333333333 0.466666666666667 0.75 0.05 0.316666666666667
0.583333333333333 0.766666666666667 0.383333333333333 0.833333333333333 0.05 0.533333333333333
