# Supplementary material for: Detection of cell-type-specific risk-CpG sites in epigenome-wide association studies
Source: Nat Commun. 2019 Jul 15;10:3113. doi: 10.1038/s41467-019-10864-z (PMC6629651; doi:10.1038/s41467-019-10864-z)
Supplement: Supplementary file 4 — Source Data [file 41467_2019_10864_MOESM4_ESM.zip › Source Data/Rcode to plot figures and calculate the values in tables/Table1/alternative_cases/K7n600/alternative_K7_n600_FPR_summary_5replicates.txt]

0.000100603621730382 0.224949698189135 0.581287726358149 0.00100603621730382 0 0
0.000503018108651912 0.134808853118712 0.533601609657948 0.000704225352112676 0 0.000100603621730382
0 0.202313883299799 0.527364185110664 0.00120724346076459 0 0
0 0.425050301810865 0.605432595573441 0.00110663983903421 0 0
0.00160965794768612 0.303118712273642 0.590543259557344 0.00120724346076459 0 0
