# Supplementary material for: Detection of cell-type-specific risk-CpG sites in epigenome-wide association studies
Source: Nat Commun. 2019 Jul 15;10:3113. doi: 10.1038/s41467-019-10864-z (PMC6629651; doi:10.1038/s41467-019-10864-z)
Supplement: Supplementary file 4 — Source Data [file 41467_2019_10864_MOESM4_ESM.zip › Source Data/Rcode to plot figures and calculate the values in tables/Table1/alternative_cases/K7n600/alternative_K7_n600_TPR_summary_5replicates.txt]

0.883333333333333 0.816666666666667 0.633333333333333 0.783333333333333 0.05 0.45
0.8 0.866666666666667 0.683333333333333 0.716666666666667 0.05 0.583333333333333
0.766666666666667 0.816666666666667 0.6 0.716666666666667 0.05 0.516666666666667
0.8 0.8 0.716666666666667 0.733333333333333 0.05 0.533333333333333
0.883333333333333 0.85 0.666666666666667 0.766666666666667 0.05 0.5
