# Supplementary material for: Detection of cell-type-specific risk-CpG sites in epigenome-wide association studies
Source: Nat Commun. 2019 Jul 15;10:3113. doi: 10.1038/s41467-019-10864-z (PMC6629651; doi:10.1038/s41467-019-10864-z)
Supplement: Supplementary file 4 — Source Data [file 41467_2019_10864_MOESM4_ESM.zip › Source Data/Rcode to plot figures and calculate the values in tables/Table1/null_cases/K3n300/HIRE_code.R]

################################################################################################
#The Application of HIRE
################################################################################################
rm(list=ls())
setwd("D:/DOTA2/EWAS/Nature_communications/FirstRevision/simulations_v3_multiple_replicates/NULLS/null_K3_n300")
library(HIREewas) #version 1.8

K <- 3
m <- 10000
p <- 2

set.seed(03292018)
fpr <- 0

for(ell in 2:5){
	Ometh <- read.table(paste0("null_K3_n300_methy_rep", ell, ".txt"), header = F)
	Ometh <- as.matrix(Ometh)
	X <- read.table(paste0("null_K3_n300_covariates_rep", ell, ".txt"), header = F)
	X <- as.matrix(X)

	#return list by HIRE 
	ret_list <- HIRE(Ometh, X, num_celltype=K, tol=10^(-5))

	#False positive rate 
	rs <- rowSums(ret_list$pvalues < 0.01/(m*p*K))
	fpr <- c(fpr, sum(rs > 0) / m)
	print(fpr[ell])
}

write.table(mean(fpr), file="FPR_HIRE.txt", row.names=F, col.names=F, quote=F)

mean(fpr)
