# Supplementary material for: Detection of cell-type-specific risk-CpG sites in epigenome-wide association studies
Source: Nat Commun. 2019 Jul 15;10:3113. doi: 10.1038/s41467-019-10864-z (PMC6629651; doi:10.1038/s41467-019-10864-z)
Supplement: Supplementary file 4 — Source Data [file 41467_2019_10864_MOESM4_ESM.zip › Source Data/Rcode to plot figures and calculate the values in tables/Table1/null_cases/K3n300/RefFreeEWAS_code.R]

rm(list = ls())
library(RefFreeEWAS)
setwd("D:/DOTA2/EWAS/Nature_communications/FirstRevision/simulations_v3_multiple_replicates/NULLS/null_K3_n300/RefFreeEWAS/")

m <- 10000
fpr <- 0.0013


for(ell in 2:5){
	O_mat <- read.table(paste0("../null_K3_n300_methy_rep", ell, ".txt"), header = F)
	X <- read.table(paste0("../null_K3_n300_covariates_rep", ell, ".txt"), header = F)

	test <- RefFreeEwasModel(as.matrix(O_mat), cbind(1, t(as.matrix(X))), 6)
	testBoot <- BootRefFreeEwasModel(test, 10)

	dim(testBoot)
	BetaMean <- sapply(1:3, function(i){
					rowMeans(testBoot[ ,i,1,])
				})

	BetaStd <- sapply(1:3, function(i){
					apply(testBoot[ ,i,1,], 1, sd)
				})
	pvalues_matr <- 2*pnorm(abs(BetaMean / BetaStd), lower.tail=F)
	pvalues <- as.numeric(pvalues_matr[ ,2]) #case vs control


	#Type I error
	fpr <- c(fpr, sum(pvalues < 0.01/m)/m)
	print(fpr[ell])
}

print(mean(fpr))
write.table(mean(fpr), file="FPR_reffreewas.txt", quote=F, row.names=F, col.names=F)
