# Supplementary material for: Detection of cell-type-specific risk-CpG sites in epigenome-wide association studies
Source: Nat Commun. 2019 Jul 15;10:3113. doi: 10.1038/s41467-019-10864-z (PMC6629651; doi:10.1038/s41467-019-10864-z)
Supplement: Supplementary file 4 — Source Data [file 41467_2019_10864_MOESM4_ESM.zip › Source Data/Rcode to plot figures and calculate the values in tables/Table1/null_cases/K3n300/sva_analysis.R]

rm(list = ls())
setwd("D:/DOTA2/EWAS/Nature_communications/FirstRevision/simulations_v3_multiple_replicates/NULLS/null_K3_n300/SVA_and_unadjusted/")

fpr1 <- 4e-04
fpr2 <- 0.0348
library(sva)
m <- 10000
n <- 300

for(ell in 2:5){
	Data <- read.table(paste0("../null_K3_n300_methy_rep", ell, ".txt"), header = F)
	X <- read.table(paste0("../null_K3_n300_covariates_rep", ell, ".txt"), header = F)

	mod <- cbind(rep(1,n), t(X))
	mod0 <- cbind(rep(1,n), t(X[2,]))
	n.sv <- num.sv(as.matrix(Data), mod, method = "leek")
	print(n.sv)

	svobj <- sva(as.matrix(Data), mod, mod0, n.sv = 6)

	#consider surrogate variables
	modSv = cbind(mod,svobj$sv)
	mod0Sv = cbind(mod0,svobj$sv)
	pvalues_sva = f.pvalue(as.matrix(Data),modSv,mod0Sv)


	#False positive rate
	fpr1 <- c(fpr1, sum(pvalues_sva < 0.01/m) / m)


	#usual linear regression
	pvalues_ordinary = f.pvalue(as.matrix(Data),mod,mod0)

	#False positive rate
	fpr2 <- c(fpr2, sum(pvalues_ordinary < 0.01/m) / m)
	
}

print(mean(fpr1))
write.table(mean(fpr1), file="FPR_sva.txt", row.names=F, col.names=F, quote=F)

print(mean(fpr2))
write.table(mean(fpr2), file="FPR_unadjusted.txt", row.names=F, col.names=F, quote=F)
