# Supplementary material for: Detection of cell-type-specific risk-CpG sites in epigenome-wide association studies
Source: Nat Commun. 2019 Jul 15;10:3113. doi: 10.1038/s41467-019-10864-z (PMC6629651; doi:10.1038/s41467-019-10864-z)
Supplement: Supplementary file 4 — Source Data [file 41467_2019_10864_MOESM4_ESM.zip › Source Data/Rcode to plot figures and calculate the values in tables/Table1/null_cases/K3n600/FPR_unadjusted.txt]

0.772
